# Supplementary material for: High 4E-BP1 expression associates with chromosome 8 gain and CDK4/6 sensitivity in Ewing sarcoma
Source: J Clin Invest. 2025 Oct 16;135(24):e187627. doi: 10.1172/JCI187627 (PMC12700544; doi:10.1172/JCI187627)
Supplement: Supplemental tables 1-18 [file jci-135-187627-s288.xlsx]

## Sheet: Supplementary Table 1
Supplementary Table 1: Significance levels of the listed genes for association with overall patient survival stratifying patients by expression quartiles in a microarray dataset of 196 primary Ewing sarcomas with matched clinical annotation.
Gene Symbol	Entrez ID	P-Value	Bonferroni	Holm	Hommel	Hochberg	Significance
C5	727	4.723e-08	0.0006259	0.0006259	0.0006259	0.0006259	high gene expression
FAXDC2	10826	7.266e-08	0.000963	0.0009629	0.0009629	0.0009629	high gene expression
KIAA1683	80726	3.552e-07	0.005	0.005	0.005	0.005	high gene expression
GLTSCR1L	23506	8.448e-07	0.011	0.011	0.011	0.011	high gene expression
SLC6A15	55117	1.122e-06	0.015	0.015	0.015	0.015	low gene expression
DCDC2	51473	1.97e-06	0.026	0.026	0.026	0.026	high gene expression
PLSCR4	57088	2.469e-06	0.033	0.033	0.033	0.033	high gene expression
CCT6B	10693	2.585e-06	0.034	0.034	0.034	0.034	high gene expression
ZKSCAN7	55888	3.405e-06	0.045	0.045	0.045	0.045	high gene expression
SPG11	80208	3.669e-06	0.049	0.049	0.048	0.049	high gene expression
MVK	4598	3.693e-06	0.049	0.049	0.049	0.049	low gene expression
EIF4EBP1	1978	3.725e-06	0.049	0.049	0.049	0.049	low gene expression
SLC20A1	6574	4.779e-06	0.063	0.063	0.063	0.063	low gene expression
NUDT12	83594	5.194e-06	0.069	0.069	0.068	0.069	high gene expression
DZIP3	9666	6.297e-06	0.083	0.083	0.082	0.083	high gene expression
EXO1	9156	6.54e-06	0.087	0.087	0.085	0.087	low gene expression
TCOF1	6949	7.048e-06	0.093	0.093	0.092	0.093	low gene expression
AHNAK	79026	7.237e-06	0.096	0.096	0.094	0.096	high gene expression
TRIP13	9319	8.648e-06	0.115	0.114	0.112	0.114	low gene expression
PIGV	55650	9.057e-06	0.12	0.12	0.117	0.12	high gene expression
RAD54L	8438	9.507e-06	0.126	0.126	0.123	0.126	low gene expression
ECM2	1842	9.967e-06	0.132	0.132	0.129	0.132	high gene expression
UBN1	29855	1.253e-05	0.166	0.166	0.161	0.166	low gene expression
UCHL1	7345	1.328e-05	0.176	0.176	0.17	0.176	low gene expression
UCK2	7371	1.361e-05	0.18	0.18	0.174	0.18	low gene expression
IDNK	414328	1.364e-05	0.181	0.18	0.175	0.18	high gene expression
DDX11	1663	1.399e-05	0.185	0.185	0.179	0.185	low gene expression
HILPDA	29923	1.508e-05	0.2	0.199	0.192	0.199	low gene expression
CCNF	899	1.593e-05	0.211	0.211	0.203	0.211	low gene expression
CAT	847	1.642e-05	0.218	0.217	0.209	0.217	high gene expression
NLRP1	22861	1.744e-05	0.231	0.231	0.221	0.231	high gene expression
CHML	1122	1.775e-05	0.235	0.235	0.225	0.235	low gene expression
44263	220972	1.838e-05	0.244	0.243	0.233	0.243	high gene expression
NPY1R	4886	1.96e-05	0.26	0.259	0.247	0.259	high gene expression
SUMF1	285362	1.993e-05	0.264	0.263	0.251	0.263	high gene expression
FGF14	2259	2.153e-05	0.285	0.285	0.27	0.285	high gene expression
TP53INP1	94241	2.735e-05	0.363	0.362	0.338	0.362	high gene expression
HDGF	3068	2.81e-05	0.372	0.371	0.346	0.371	low gene expression
CDCA7L	55536	2.844e-05	0.377	0.376	0.35	0.376	low gene expression
H2AFY2	55506	2.907e-05	0.385	0.384	0.357	0.384	high gene expression
CACYBP	27101	3e-05	0.398	0.396	0.368	0.396	low gene expression
CHPT1	56994	3.007e-05	0.399	0.397	0.368	0.397	low gene expression
KIF2C	11004	3.082e-05	0.408	0.407	0.377	0.407	low gene expression
AGAP3	116988	3.181e-05	0.422	0.42	0.388	0.42	low gene expression
E2F1	1869	3.245e-05	0.43	0.429	0.395	0.429	low gene expression
ESPL1	9700	3.359e-05	0.445	0.444	0.407	0.444	low gene expression
NOP56	10528	3.439e-05	0.456	0.454	0.416	0.454	low gene expression
HERC4	26091	3.441e-05	0.456	0.454	0.416	0.454	high gene expression
PTGES3	10728	3.727e-05	0.494	0.492	0.448	0.492	low gene expression
CDH8	1006	3.769e-05	0.499	0.498	0.452	0.498	high gene expression
RNF141	50862	3.925e-05	0.52	0.518	0.469	0.518	high gene expression
ACTR5	79913	3.974e-05	0.527	0.525	0.474	0.525	low gene expression
FMO4	2329	4.167e-05	0.552	0.55	0.494	0.55	high gene expression
SMYD2	56950	4.213e-05	0.558	0.556	0.499	0.556	low gene expression
FRZB	2487	4.219e-05	0.559	0.557	0.5	0.557	high gene expression
IGF2BP3	10643	4.321e-05	0.573	0.57	0.51	0.57	low gene expression
c1orf112	55732	4.34e-05	0.575	0.573	0.512	0.573	low gene expression
BIRC2	329	4.343e-05	0.576	0.573	0.513	0.573	high gene expression
NICN1	84276	4.496e-05	0.596	0.593	0.529	0.593	high gene expression
PHYH	5264	4.51e-05	0.598	0.595	0.53	0.595	high gene expression
NEK2	4751	4.564e-05	0.605	0.602	0.536	0.602	low gene expression
ATE1	11101	4.609e-05	0.611	0.608	0.54	0.608	high gene expression
MARVELD1	83742	4.728e-05	0.627	0.624	0.552	0.624	high gene expression
LIG4	3981	4.786e-05	0.634	0.631	0.558	0.631	high gene expression
CDH11	1009	5.217e-05	0.691	0.688	0.601	0.688	high gene expression
BTAF1	9044	5.745e-05	0.761	0.758	0.651	0.758	high gene expression
KCNG1	3755	5.76e-05	0.763	0.76	0.653	0.76	low gene expression
PDCD4	27250	5.952e-05	0.789	0.785	0.67	0.785	high gene expression
DBF4	10926	6.031e-05	0.799	0.795	0.677	0.795	low gene expression
LRRK2	120892	6.045e-05	0.801	0.797	0.678	0.797	high gene expression
MIR4697HG	283174	6.32e-05	0.838	0.833	0.703	0.833	low gene expression
SRM	6723	6.407e-05	0.849	0.845	0.71	0.845	low gene expression
MGEA5	10724	6.48e-05	0.859	0.854	0.717	0.854	high gene expression
zbtb18	10472	7.167e-05	0.95	0.945	0.775	0.945	low gene expression
PSMG1	8624	7.227e-05	0.958	0.952	0.78	0.952	low gene expression
GPLD1	2822	7.255e-05	0.962	0.956	0.782	0.956	high gene expression
miip	60672	7.614e-05	1	1	0.81	1	low gene expression
Cox15	1355	7.686e-05	1	1	0.815	1	high gene expression
CARF	79800	7.81e-05	1	1	0.824	1	high gene expression
GALC	2581	7.853e-05	1	1	0.827	1	high gene expression
STXBP3	6814	8.158e-05	1	1	0.849	1	high gene expression
THBS3	7059	8.163e-05	1	1	0.849	1	high gene expression
ABI1	10006	8.217e-05	1	1	0.853	1	high gene expression
MBNL2	10150	8.387e-05	1	1	0.865	1	high gene expression
SRSF5	6430	8.389e-05	1	1	0.865	1	high gene expression
LRCH3	84859	8.391e-05	1	1	0.865	1	high gene expression
RRP1	8568	8.545e-05	1	1	0.876	1	low gene expression
C11orf71	54494	8.663e-05	1	1	0.884	1	high gene expression
SIAE	54414	8.718e-05	1	1	0.887	1	high gene expression
USP53	54532	8.764e-05	1	1	0.89	1	high gene expression
PNPLA3	80339	8.886e-05	1	1	0.899	1	low gene expression
LYAR	55646	9.002e-05	1	1	0.906	1	low gene expression
TSTA3	7264	9.314e-05	1	1	0.923	1	low gene expression
CALCA	796	9.415e-05	1	1	0.928	1	high gene expression
TIMM44	10469	9.766e-05	1	1	0.946	1	low gene expression
IFT88	8100	0.0001019	1	1	0.963	1	high gene expression
RASL10B	91608	0.0001067	1	1	0.983	1	low gene expression
CALCOCO2	10241	0.0001077	1	1	0.987	1	high gene expression
YARS	8565	0.0001116	1	1	0.995	1	low gene expression
TTI2	80185	0.0001125	1	1	0.996	1	low gene expression
UEVLD	55293	0.0001128	1	1	0.996	1	high gene expression
NCAPD2	9918	0.0001133	1	1	0.997	1	low gene expression
depdc1b	55789	0.0001157	1	1	0.998	1	low gene expression
UBAP2L	9898	0.0001196	1	1	1	1	low gene expression
NUMB	8650	0.0001277	1	1	1	1	high gene expression
MST1	4485	0.0001294	1	1	1	1	high gene expression
ZFP90	146198	0.0001301	1	1	1	1	high gene expression
NUDT6	11162	0.0001314	1	1	1	1	high gene expression
ZNF382	84911	0.0001331	1	1	1	1	high gene expression
YKT6	10652	0.0001345	1	1	1	1	low gene expression
ADD3	120	0.0001366	1	1	1	1	high gene expression
MEIS2	4212	0.0001366	1	1	1	1	low gene expression
FAM63A	55793	0.0001367	1	1	1	1	high gene expression
MYBL2	4605	0.0001395	1	1	1	1	low gene expression
CLEC3B	7123	0.0001422	1	1	1	1	high gene expression
MTMR6	9107	0.0001501	1	1	1	1	high gene expression
L1CAM	3897	0.0001513	1	1	1	1	low gene expression
PCF11	51585	0.0001519	1	1	1	1	high gene expression
SPTBN2	6712	0.000153	1	1	1	1	low gene expression
IDH2	3418	0.0001533	1	1	1	1	low gene expression
STX12	23673	0.0001544	1	1	1	1	high gene expression
HJURP	55355	0.000157	1	1	1	1	low gene expression
FPGT	8790	0.0001608	1	1	1	1	high gene expression
RECQL4	9401	0.0001641	1	1	1	1	low gene expression
PARP1	142	0.0001663	1	1	1	1	low gene expression
NBR1	4077	0.0001673	1	1	1	1	high gene expression
c12orf49	79794	0.0001676	1	1	1	1	low gene expression
POLR3B	55703	0.0001699	1	1	1	1	low gene expression
NDRG2	57447	0.0001723	1	1	1	1	high gene expression
KLF8	11279	0.0001731	1	1	1	1	high gene expression
CDC25A	993	0.0001733	1	1	1	1	low gene expression
ULK2	9706	0.0001739	1	1	1	1	high gene expression
JAM3	83700	0.000174	1	1	1	1	low gene expression
HMOX2	3163	0.0001752	1	1	1	1	low gene expression
TROAP	10024	0.0001753	1	1	1	1	low gene expression
DHRS1	115817	0.0001753	1	1	1	1	high gene expression
POC1A	25886	0.0001776	1	1	1	1	low gene expression
PDCD6IP	10015	0.0001782	1	1	1	1	high gene expression
KIF21B	23046	0.0001786	1	1	1	1	low gene expression
BCKDHB	594	0.0001787	1	1	1	1	high gene expression
CDC20	991	0.0001842	1	1	1	1	low gene expression
ZNF596	169270	0.0001845	1	1	1	1	high gene expression
ZNF585B	92285	0.0001949	1	1	1	1	high gene expression
PTPN22	26191	0.0001972	1	1	1	1	high gene expression
CRBN	51185	0.0002027	1	1	1	1	high gene expression
CHAF1A	10036	0.0002065	1	1	1	1	low gene expression
IMP4	92856	0.0002079	1	1	1	1	low gene expression
TRAF6	7189	0.0002086	1	1	1	1	high gene expression
EPHA7	2045	0.0002107	1	1	1	1	low gene expression
MARS	4141	0.0002113	1	1	1	1	low gene expression
SNX14	57231	0.0002142	1	1	1	1	high gene expression
ATP8B1	5205	0.0002176	1	1	1	1	high gene expression
P4HTM	54681	0.0002176	1	1	1	1	high gene expression
WBP1L	54838	0.0002218	1	1	1	1	high gene expression
TARBP1	6894	0.0002228	1	1	1	1	low gene expression
CIRBP	1153	0.0002293	1	1	1	1	high gene expression
TMCO4	255104	0.0002304	1	1	1	1	high gene expression
SAMD13	148418	0.0002309	1	1	1	1	high gene expression
CHKA	1119	0.000234	1	1	1	1	low gene expression
NME1	4830	0.0002357	1	1	1	1	low gene expression
CDK5RAP1	51654	0.0002478	1	1	1	1	low gene expression
NCOA4	8031	0.0002495	1	1	1	1	high gene expression
HIPK3	10114	0.00025	1	1	1	1	high gene expression
SLC16A5	9121	0.0002529	1	1	1	1	high gene expression
GARS	2617	0.0002571	1	1	1	1	low gene expression
ACAT2	39	0.0002589	1	1	1	1	low gene expression
TMEM9B	56674	0.0002656	1	1	1	1	high gene expression
UBE2T	29089	0.0002662	1	1	1	1	low gene expression
FKBP4	2288	0.0002689	1	1	1	1	low gene expression
KIF1A	547	0.0002706	1	1	1	1	low gene expression
CYP2R1	120227	0.0002781	1	1	1	1	high gene expression
CCNE1	898	0.0002803	1	1	1	1	low gene expression
SNX25	83891	0.0002821	1	1	1	1	high gene expression
HBP1	26959	0.0002826	1	1	1	1	high gene expression
rpp25	54913	0.0002853	1	1	1	1	low gene expression
ACADSB	36	0.0002856	1	1	1	1	high gene expression
TCF7L1	83439	0.0002907	1	1	1	1	high gene expression
KIF22	3835	0.0002914	1	1	1	1	low gene expression
CDCA7	83879	0.0002924	1	1	1	1	low gene expression
FBXO5	26271	0.0002941	1	1	1	1	low gene expression
SPATA20	64847	0.0002943	1	1	1	1	high gene expression
DNAJC6	9829	0.0002956	1	1	1	1	low gene expression
TAPBPL	55080	0.0002973	1	1	1	1	high gene expression
GTSE1	51512	0.0003	1	1	1	1	low gene expression
SLC16A1	6566	0.0003074	1	1	1	1	low gene expression
TSPEAR	54084	0.0003098	1	1	1	1	low gene expression
ANKRA2	57763	0.0003105	1	1	1	1	high gene expression
RPN2	6185	0.0003157	1	1	1	1	low gene expression
SLC24A1	9187	0.0003172	1	1	1	1	high gene expression
SDF2L1	23753	0.0003179	1	1	1	1	low gene expression
TMEM170A	124491	0.0003196	1	1	1	1	high gene expression
TNRC6C	57690	0.0003205	1	1	1	1	high gene expression
PLAG1	5324	0.000322	1	1	1	1	low gene expression
CTSV	1515	0.0003225	1	1	1	1	low gene expression
NELL1	4745	0.0003236	1	1	1	1	low gene expression
APOBEC3F	200316	0.0003254	1	1	1	1	high gene expression
ANKMY2	57037	0.0003296	1	1	1	1	high gene expression
acsm3	6296	0.0003323	1	1	1	1	high gene expression
C1GALT1	56913	0.0003324	1	1	1	1	low gene expression
MAP3K9	4293	0.0003397	1	1	1	1	low gene expression
ANXA7	310	0.0003434	1	1	1	1	high gene expression
FAXC	84553	0.0003447	1	1	1	1	low gene expression
PIK3CA	5290	0.0003478	1	1	1	1	high gene expression
CDK13	8621	0.0003578	1	1	1	1	high gene expression
E2F7	144455	0.0003652	1	1	1	1	low gene expression
MRPL33	9553	0.0003681	1	1	1	1	low gene expression
EPC1	80314	0.0003706	1	1	1	1	high gene expression
USP3	9960	0.0003777	1	1	1	1	low gene expression
STEAP3	55240	0.0003795	1	1	1	1	high gene expression
KRCC1	51315	0.0003804	1	1	1	1	high gene expression
TIMELESS	8914	0.0003885	1	1	1	1	low gene expression
PINX1	54984	0.000395	1	1	1	1	low gene expression
FZD7	8324	0.0004004	1	1	1	1	high gene expression
ZFHX4	79776	0.0004027	1	1	1	1	low gene expression
AURKB	9212	0.0004028	1	1	1	1	low gene expression
MRM2	29960	0.0004045	1	1	1	1	low gene expression
MCM2	4171	0.0004085	1	1	1	1	low gene expression
ANKRD26	22852	0.0004091	1	1	1	1	high gene expression
FAM175A	84142	0.0004173	1	1	1	1	high gene expression
H2AFZ	3015	0.0004262	1	1	1	1	low gene expression
PPFIA2	8499	0.0004324	1	1	1	1	low gene expression
RRM2	6241	0.0004369	1	1	1	1	low gene expression
ZNF83	55769	0.000441	1	1	1	1	high gene expression
CTSO	1519	0.0004436	1	1	1	1	high gene expression
SPC25	57405	0.0004461	1	1	1	1	low gene expression
RNF103	7844	0.0004504	1	1	1	1	high gene expression
CC2D2A	57545	0.0004533	1	1	1	1	high gene expression
CAMK4	814	0.0004553	1	1	1	1	low gene expression
EIF2D	1939	0.000466	1	1	1	1	high gene expression
ASPM	259266	0.0004755	1	1	1	1	low gene expression
SLC16A10	117247	0.0004758	1	1	1	1	low gene expression
TELO2	9894	0.0004784	1	1	1	1	low gene expression
AIF1	199	0.0004826	1	1	1	1	low gene expression
ACBD4	79777	0.0004924	1	1	1	1	high gene expression
ZNF236	7776	0.000497	1	1	1	1	high gene expression
MRPS11	64963	0.0004976	1	1	1	1	low gene expression
LOC155060	155060	0.000508	1	1	1	1	high gene expression
NETO2	81831	0.0005104	1	1	1	1	low gene expression
GLCE	26035	0.0005125	1	1	1	1	high gene expression
WDR11	55717	0.0005133	1	1	1	1	high gene expression
SMG9	56006	0.0005166	1	1	1	1	low gene expression
LPXN	9404	0.0005259	1	1	1	1	high gene expression
CDCA8	55143	0.0005292	1	1	1	1	low gene expression
AMPD2	271	0.0005302	1	1	1	1	low gene expression
SLC12A5	57468	0.0005322	1	1	1	1	low gene expression
MR1	3140	0.0005356	1	1	1	1	high gene expression
CTSC	1075	0.0005363	1	1	1	1	low gene expression
BBS2	583	0.0005372	1	1	1	1	high gene expression
NCS1	23413	0.0005388	1	1	1	1	low gene expression
ITM2B	9445	0.0005429	1	1	1	1	high gene expression
ALDH6A1	4329	0.0005519	1	1	1	1	high gene expression
SUV39H1	6839	0.0005538	1	1	1	1	low gene expression
FMO5	2330	0.0005549	1	1	1	1	high gene expression
PC	5091	0.0005576	1	1	1	1	low gene expression
JTB	10899	0.000559	1	1	1	1	low gene expression
MANF	7873	0.000559	1	1	1	1	low gene expression
PLCH1	23007	0.0005596	1	1	1	1	low gene expression
AURKA	6790	0.0005629	1	1	1	1	low gene expression
STRIP2	57464	0.0005656	1	1	1	1	low gene expression
PHF11	51131	0.0005659	1	1	1	1	high gene expression
EXTL3	2137	0.000567	1	1	1	1	low gene expression
CCDC90B	60492	0.0005676	1	1	1	1	high gene expression
CACNA1B	774	0.0005683	1	1	1	1	low gene expression
NOP16	51491	0.0005698	1	1	1	1	low gene expression
ABCA5	23461	0.0005719	1	1	1	1	high gene expression
PHYHD1	254295	0.0005752	1	1	1	1	high gene expression
CLSPN	63967	0.0005792	1	1	1	1	low gene expression
MREG	55686	0.0005864	1	1	1	1	low gene expression
SPTLC1	10558	0.0005868	1	1	1	1	high gene expression
ADCY1	107	0.0006034	1	1	1	1	low gene expression
INPP5A	3632	0.0006089	1	1	1	1	high gene expression
HK2	3099	0.0006138	1	1	1	1	low gene expression
mthfd2	10797	0.0006176	1	1	1	1	low gene expression
SENP7	57337	0.0006213	1	1	1	1	high gene expression
PLK1	5347	0.0006285	1	1	1	1	low gene expression
APBA2	321	0.0006323	1	1	1	1	low gene expression
NELFCD	51497	0.0006375	1	1	1	1	low gene expression
TDO2	6999	0.000649	1	1	1	1	low gene expression
TFRC	7037	0.0006545	1	1	1	1	low gene expression
FBXO16	157574	0.0006691	1	1	1	1	low gene expression
ZFAT	57623	0.000679	1	1	1	1	low gene expression
FAM214A	56204	0.0006875	1	1	1	1	high gene expression
DNAJB11	51726	0.0006877	1	1	1	1	low gene expression
SOX2	6657	0.0006989	1	1	1	1	low gene expression
SIN3A	25942	0.0007038	1	1	1	1	high gene expression
TCTA	6988	0.0007054	1	1	1	1	high gene expression
FAM208A	23272	0.0007095	1	1	1	1	high gene expression
SLC10A7	84068	0.0007116	1	1	1	1	high gene expression
SUCLG2	8801	0.0007148	1	1	1	1	high gene expression
TRIM22	10346	0.000741	1	1	1	1	high gene expression
STAM2	10254	0.0007421	1	1	1	1	high gene expression
ZNF25	219749	0.0007566	1	1	1	1	high gene expression
GLG1	2734	0.0007694	1	1	1	1	high gene expression
REEP6	92840	0.0007714	1	1	1	1	high gene expression
CEBPG	1054	0.0007759	1	1	1	1	low gene expression
NVL	4931	0.0007759	1	1	1	1	low gene expression
CLEC11A	6320	0.0007791	1	1	1	1	high gene expression
MMAB	326625	0.0007798	1	1	1	1	low gene expression
RWDD2B	10069	0.0007844	1	1	1	1	high gene expression
PHC3	80012	0.0007925	1	1	1	1	high gene expression
NEK9	91754	0.0007968	1	1	1	1	high gene expression
SLC1A6	6511	0.0008092	1	1	1	1	low gene expression
NMRK1	54981	0.0008178	1	1	1	1	high gene expression
LRP10	26020	0.0008207	1	1	1	1	high gene expression
SPP1	6696	0.0008251	1	1	1	1	low gene expression
TRIM13	10206	0.000833	1	1	1	1	high gene expression
COG4	25839	0.000835	1	1	1	1	high gene expression
DCT	1638	0.0008402	1	1	1	1	high gene expression
FLAD1	80308	0.000856	1	1	1	1	low gene expression
NCOR1	9611	0.0008574	1	1	1	1	high gene expression
ALB	213	0.0008587	1	1	1	1	high gene expression
c21orf91	54149	0.0008601	1	1	1	1	low gene expression
NUDC	10726	0.0008687	1	1	1	1	low gene expression
SEMA6D	80031	0.0008703	1	1	1	1	high gene expression
PCLO	27445	0.0008704	1	1	1	1	low gene expression
c16orf62	57020	0.0008711	1	1	1	1	high gene expression
CCDC7	79741	0.0008783	1	1	1	1	high gene expression
DKC1	1736	0.0008788	1	1	1	1	low gene expression
NOP2	4839	0.00088	1	1	1	1	low gene expression
UBE2C	11065	0.0008924	1	1	1	1	low gene expression
BTN3A1	11119	0.0008956	1	1	1	1	high gene expression
ARSD	414	0.0008987	1	1	1	1	high gene expression
CKAP4	10970	0.0008998	1	1	1	1	low gene expression
PSMA7	5688	0.0009062	1	1	1	1	low gene expression
CLK4	57396	0.0009155	1	1	1	1	high gene expression
TRIM5	85363	0.0009359	1	1	1	1	high gene expression
MCM4	4173	0.0009464	1	1	1	1	low gene expression
ADA	100	0.000947	1	1	1	1	low gene expression
TDRD3	81550	0.0009479	1	1	1	1	high gene expression
RUNX3	864	0.0009595	1	1	1	1	high gene expression
DPYSL5	56896	0.0009599	1	1	1	1	low gene expression
S100G	795	0.0009631	1	1	1	1	low gene expression
KIAA1107	23285	0.0009632	1	1	1	1	high gene expression
HMGCS1	3157	0.0009669	1	1	1	1	low gene expression
LSM14B	149986	0.0009686	1	1	1	1	low gene expression
GATAD1	57798	0.0009742	1	1	1	1	high gene expression
DNAL4	10126	0.0009796	1	1	1	1	high gene expression
DGAT1	8694	0.0009874	1	1	1	1	low gene expression
THNSL1	79896	0.000994	1	1	1	1	high gene expression
NDC80	10403	0.001	1	1	1	1	low gene expression
slc35a1	10559	0.001	1	1	1	1	high gene expression
NFAT5	10725	0.001	1	1	1	1	high gene expression
TMSB15A	11013	0.001	1	1	1	1	low gene expression
CEP250	11190	0.001	1	1	1	1	low gene expression
POLI	11201	0.001	1	1	1	1	high gene expression
PARK7	11315	0.001	1	1	1	1	low gene expression
RNF13	11342	0.001	1	1	1	1	high gene expression
CKS2	1164	0.001	1	1	1	1	low gene expression
ZFYVE27	118813	0.001	1	1	1	1	high gene expression
SYNPR	132204	0.001	1	1	1	1	high gene expression
HGSNAT	138050	0.001	1	1	1	1	high gene expression
TRUB1	142940	0.001	1	1	1	1	high gene expression
CSE1L	1434	0.001	1	1	1	1	low gene expression
LRFN5	145581	0.001	1	1	1	1	high gene expression
CSRP2	1466	0.001	1	1	1	1	low gene expression
CTPS1	1503	0.001	1	1	1	1	low gene expression
CUX1	1523	0.001	1	1	1	1	low gene expression
DTYMK	1841	0.001	1	1	1	1	low gene expression
ABCA1	19	0.001	1	1	1	1	high gene expression
FDPS	2224	0.001	1	1	1	1	low gene expression
ICK	22858	0.001	1	1	1	1	high gene expression
ABCF1	23	0.001	1	1	1	1	low gene expression
PRAME	23532	0.001	1	1	1	1	low gene expression
AHCTF1	25909	0.001	1	1	1	1	low gene expression
FAM98A	25940	0.001	1	1	1	1	low gene expression
FBXL3	26224	0.001	1	1	1	1	high gene expression
AMT	275	0.001	1	1	1	1	high gene expression
GLUL	2752	0.001	1	1	1	1	low gene expression
WDR62	284403	0.001	1	1	1	1	low gene expression
RACGAP1	29127	0.001	1	1	1	1	low gene expression
RHOD	29984	0.001	1	1	1	1	low gene expression
HDAC1	3065	0.001	1	1	1	1	low gene expression
ANXA4	307	0.001	1	1	1	1	high gene expression
DNAJC4	3338	0.001	1	1	1	1	high gene expression
INHA	3623	0.001	1	1	1	1	high gene expression
JAK1	3716	0.001	1	1	1	1	high gene expression
GSTK1	373156	0.001	1	1	1	1	high gene expression
C4orf3	401152	0.001	1	1	1	1	high gene expression
AFDN	4301	0.001	1	1	1	1	low gene expression
MYL5	4636	0.001	1	1	1	1	high gene expression
JKAMP	51528	0.001	1	1	1	1	high gene expression
ENPP3	5169	0.001	1	1	1	1	high gene expression
KDM3B	51780	0.001	1	1	1	1	high gene expression
PFDN4	5203	0.001	1	1	1	1	low gene expression
cxorf57	55086	0.001	1	1	1	1	low gene expression
PPP2R5A	5525	0.001	1	1	1	1	high gene expression
PCMTD2	55251	0.001	1	1	1	1	high gene expression
ELAC1	55520	0.001	1	1	1	1	high gene expression
CDC37L1	55664	0.001	1	1	1	1	high gene expression
FAM219B	57184	0.001	1	1	1	1	high gene expression
RAD51	5888	0.001	1	1	1	1	low gene expression
RFC2	5982	0.001	1	1	1	1	low gene expression
TRIM27	5987	0.001	1	1	1	1	low gene expression
RGS2	5997	0.001	1	1	1	1	low gene expression
RGS16	6004	0.001	1	1	1	1	low gene expression
prok2	60675	0.001	1	1	1	1	low gene expression
RPS6KA3	6197	0.001	1	1	1	1	low gene expression
pbld	64081	0.001	1	1	1	1	high gene expression
ZMAT3	64393	0.001	1	1	1	1	high gene expression
UBE2Z	65264	0.001	1	1	1	1	high gene expression
SLC6A8	6535	0.001	1	1	1	1	low gene expression
DDRGK1	65992	0.001	1	1	1	1	low gene expression
SNRPC	6631	0.001	1	1	1	1	low gene expression
TRIM21	6737	0.001	1	1	1	1	high gene expression
STAT6	6778	0.001	1	1	1	1	high gene expression
ZIC2	7546	0.001	1	1	1	1	low gene expression
ZSCAN20	7579	0.001	1	1	1	1	low gene expression
ZNF189	7743	0.001	1	1	1	1	high gene expression
CAMKV	79012	0.001	1	1	1	1	low gene expression
CENPM	79019	0.001	1	1	1	1	low gene expression
DDX54	79039	0.001	1	1	1	1	low gene expression
CHAC1	79094	0.001	1	1	1	1	low gene expression
FZD3	7976	0.001	1	1	1	1	low gene expression
RNF122	79845	0.001	1	1	1	1	low gene expression
FAM192A	80011	0.001	1	1	1	1	high gene expression
CHD9	80205	0.001	1	1	1	1	high gene expression
CUBN	8029	0.001	1	1	1	1	high gene expression
PTP4A2	8073	0.001	1	1	1	1	low gene expression
ITFG1	81533	0.001	1	1	1	1	high gene expression
SBF2	81846	0.001	1	1	1	1	high gene expression
TMEM47	83604	0.001	1	1	1	1	high gene expression
HMCN1	83872	0.001	1	1	1	1	high gene expression
PSMG3	84262	0.001	1	1	1	1	low gene expression
CMSS1	84319	0.001	1	1	1	1	low gene expression
MCM8	84515	0.001	1	1	1	1	low gene expression
MINA	84864	0.001	1	1	1	1	low gene expression
FAM222A	84915	0.001	1	1	1	1	low gene expression
MBTPS1	8720	0.001	1	1	1	1	high gene expression
CTSF	8722	0.001	1	1	1	1	high gene expression
SPAG9	9043	0.001	1	1	1	1	high gene expression
pkmyt1	9088	0.001	1	1	1	1	low gene expression
ZMYM6	9204	0.001	1	1	1	1	high gene expression
PGAP3	93210	0.001	1	1	1	1	high gene expression
KIAA0355	9710	0.001	1	1	1	1	high gene expression
SLK	9748	0.001	1	1	1	1	high gene expression
ZFYVE16	9765	0.001	1	1	1	1	high gene expression
SCRN1	9805	0.001	1	1	1	1	low gene expression
SAE1	10055	0.002	1	1	1	1	low gene expression
CDKN2A	1029	0.002	1	1	1	1	low gene expression
TACC3	10460	0.002	1	1	1	1	low gene expression
CLGN	1047	0.002	1	1	1	1	low gene expression
GNB5	10681	0.002	1	1	1	1	high gene expression
ZMYND11	10771	0.002	1	1	1	1	high gene expression
BLCAP	10904	0.002	1	1	1	1	low gene expression
FGFR1OP	11116	0.002	1	1	1	1	low gene expression
ERMAP	114625	0.002	1	1	1	1	high gene expression
ZMYND19	116225	0.002	1	1	1	1	low gene expression
PQLC3	130814	0.002	1	1	1	1	high gene expression
GNPDA2	132789	0.002	1	1	1	1	high gene expression
CRMP1	1400	0.002	1	1	1	1	low gene expression
CYLD	1540	0.002	1	1	1	1	high gene expression
LINGO2	158038	0.002	1	1	1	1	high gene expression
DAPK1	1612	0.002	1	1	1	1	high gene expression
DMXL1	1657	0.002	1	1	1	1	high gene expression
ELF1	1997	0.002	1	1	1	1	high gene expression
ENO1	2023	0.002	1	1	1	1	low gene expression
ACSL3	2181	0.002	1	1	1	1	low gene expression
FHIT	2272	0.002	1	1	1	1	high gene expression
DLGAP4	22839	0.002	1	1	1	1	low gene expression
CARD8	22900	0.002	1	1	1	1	high gene expression
RAB18	22931	0.002	1	1	1	1	high gene expression
WWC1	23286	0.002	1	1	1	1	low gene expression
UBR2	23304	0.002	1	1	1	1	high gene expression
JADE2	23338	0.002	1	1	1	1	high gene expression
KHNYN	23351	0.002	1	1	1	1	high gene expression
NCAPH	23397	0.002	1	1	1	1	low gene expression
TMED3	23423	0.002	1	1	1	1	low gene expression
KLHDC2	23588	0.002	1	1	1	1	high gene expression
RABGAP1	23637	0.002	1	1	1	1	high gene expression
BCL2L13	23786	0.002	1	1	1	1	high gene expression
CENPI	2491	0.002	1	1	1	1	low gene expression
ZNF473	25888	0.002	1	1	1	1	low gene expression
SEC31B	25956	0.002	1	1	1	1	high gene expression
GMEB2	26205	0.002	1	1	1	1	low gene expression
RAB30	27314	0.002	1	1	1	1	high gene expression
NDUFAF4	29078	0.002	1	1	1	1	low gene expression
HMGB3	3149	0.002	1	1	1	1	low gene expression
KIFC1	3833	0.002	1	1	1	1	low gene expression
RND3	390	0.002	1	1	1	1	low gene expression
LETM1	3954	0.002	1	1	1	1	low gene expression
LMNA	4000	0.002	1	1	1	1	high gene expression
Thumpd3-as1	440944	0.002	1	1	1	1	high gene expression
TONSL	4796	0.002	1	1	1	1	low gene expression
NPAS2	4862	0.002	1	1	1	1	high gene expression
PAFAH1B1	5048	0.002	1	1	1	1	high gene expression
HOOK1	51361	0.002	1	1	1	1	high gene expression
PRKAG2	51422	0.002	1	1	1	1	high gene expression
FAM8A1	51439	0.002	1	1	1	1	high gene expression
PFDN2	5202	0.002	1	1	1	1	low gene expression
pitpna	5306	0.002	1	1	1	1	high gene expression
plxna1	5361	0.002	1	1	1	1	low gene expression
GAR1	54433	0.002	1	1	1	1	low gene expression
PUS7	54517	0.002	1	1	1	1	low gene expression
WDR5B	54554	0.002	1	1	1	1	high gene expression
DDX49	54555	0.002	1	1	1	1	low gene expression
PIGG	54872	0.002	1	1	1	1	high gene expression
CLN6	54982	0.002	1	1	1	1	low gene expression
MRPL20	55052	0.002	1	1	1	1	low gene expression
ARHGAP17	55114	0.002	1	1	1	1	high gene expression
THNSL2	55258	0.002	1	1	1	1	high gene expression
PI4K2A	55361	0.002	1	1	1	1	high gene expression
IPO9	55705	0.002	1	1	1	1	low gene expression
PRKAR1A	5573	0.002	1	1	1	1	high gene expression
LMBRD1	55788	0.002	1	1	1	1	high gene expression
PRKCH	5583	0.002	1	1	1	1	high gene expression
MAPK10	5602	0.002	1	1	1	1	high gene expression
PSEN1	5663	0.002	1	1	1	1	high gene expression
SCYL3	57147	0.002	1	1	1	1	high gene expression
EP400	57634	0.002	1	1	1	1	low gene expression
CAMSAP3	57662	0.002	1	1	1	1	low gene expression
TRIB3	57761	0.002	1	1	1	1	low gene expression
PYCR1	5831	0.002	1	1	1	1	low gene expression
APOBEC3G	60489	0.002	1	1	1	1	high gene expression
DHX35	60625	0.002	1	1	1	1	low gene expression
S100A9	6280	0.002	1	1	1	1	low gene expression
SCN8A	6334	0.002	1	1	1	1	low gene expression
ANKEF1	63926	0.002	1	1	1	1	low gene expression
NCAPG	64151	0.002	1	1	1	1	low gene expression
SQLE	6713	0.002	1	1	1	1	low gene expression
TBCE	6905	0.002	1	1	1	1	low gene expression
BUB1	699	0.002	1	1	1	1	low gene expression
TGIF1	7050	0.002	1	1	1	1	high gene expression
TSPAN8	7103	0.002	1	1	1	1	high gene expression
TMF1	7110	0.002	1	1	1	1	high gene expression
TPI1	7167	0.002	1	1	1	1	low gene expression
TRIO	7204	0.002	1	1	1	1	low gene expression
UCHL3	7347	0.002	1	1	1	1	low gene expression
UGT8	7368	0.002	1	1	1	1	low gene expression
ZNF225	7768	0.002	1	1	1	1	high gene expression
MAP3K12	7786	0.002	1	1	1	1	high gene expression
AUNIP	79000	0.002	1	1	1	1	low gene expression
GGCT	79017	0.002	1	1	1	1	low gene expression
DSCC1	79075	0.002	1	1	1	1	low gene expression
WDR77	79084	0.002	1	1	1	1	low gene expression
FAM134A	79137	0.002	1	1	1	1	high gene expression
ALDH5A1	7915	0.002	1	1	1	1	high gene expression
CENPO	79172	0.002	1	1	1	1	low gene expression
FAT4	79633	0.002	1	1	1	1	high gene expression
CCDC82	79780	0.002	1	1	1	1	high gene expression
ZNF669	79862	0.002	1	1	1	1	low gene expression
c14orf159	80017	0.002	1	1	1	1	high gene expression
TRIM46	80128	0.002	1	1	1	1	low gene expression
c16orf59	80178	0.002	1	1	1	1	low gene expression
RAB11FIP1	80223	0.002	1	1	1	1	high gene expression
DCAF11	80344	0.002	1	1	1	1	high gene expression
SHOC2	8036	0.002	1	1	1	1	high gene expression
TCHP	84260	0.002	1	1	1	1	low gene expression
ZNF594	84622	0.002	1	1	1	1	high gene expression
ACCS	84680	0.002	1	1	1	1	high gene expression
TUBA1C	84790	0.002	1	1	1	1	low gene expression
FBXL20	84961	0.002	1	1	1	1	high gene expression
USP45	85015	0.002	1	1	1	1	low gene expression
KYNU	8942	0.002	1	1	1	1	low gene expression
MPZL1	9019	0.002	1	1	1	1	low gene expression
BRSK2	9024	0.002	1	1	1	1	low gene expression
RRP9	9136	0.002	1	1	1	1	low gene expression
CENPL	91687	0.002	1	1	1	1	low gene expression
PIGL	9487	0.002	1	1	1	1	high gene expression
ENTPD6	955	0.002	1	1	1	1	low gene expression
VPS26A	9559	0.002	1	1	1	1	high gene expression
CD40	958	0.002	1	1	1	1	low gene expression
SH3PXD2A	9644	0.002	1	1	1	1	high gene expression
PHACTR2	9749	0.002	1	1	1	1	high gene expression
KIAA0101	9768	0.002	1	1	1	1	low gene expression
LINC00894	100272228	0.003	1	1	1	1	high gene expression
TOB1	10140	0.003	1	1	1	1	high gene expression
ADGRG2	10149	0.003	1	1	1	1	high gene expression
CDK8	1024	0.003	1	1	1	1	low gene expression
SPRY2	10253	0.003	1	1	1	1	high gene expression
TUBB4B	10383	0.003	1	1	1	1	low gene expression
IFI30	10437	0.003	1	1	1	1	low gene expression
TIMM17A	10440	0.003	1	1	1	1	low gene expression
PPIE	10450	0.003	1	1	1	1	low gene expression
polr3g	10622	0.003	1	1	1	1	low gene expression
CENPF	1063	0.003	1	1	1	1	low gene expression
CAMKK2	10645	0.003	1	1	1	1	low gene expression
btg3	10950	0.003	1	1	1	1	low gene expression
CACFD1	11094	0.003	1	1	1	1	low gene expression
DUSP12	11266	0.003	1	1	1	1	low gene expression
CHRM2	1129	0.003	1	1	1	1	high gene expression
MTFR2	113115	0.003	1	1	1	1	low gene expression
HELQ	113510	0.003	1	1	1	1	high gene expression
CHRNA5	1138	0.003	1	1	1	1	low gene expression
TOE1	114034	0.003	1	1	1	1	low gene expression
DNTTIP1	116092	0.003	1	1	1	1	low gene expression
UBE2J2	118424	0.003	1	1	1	1	low gene expression
PPP1R21	129285	0.003	1	1	1	1	high gene expression
DNAJC19	131118	0.003	1	1	1	1	high gene expression
AMDHD1	144193	0.003	1	1	1	1	high gene expression
KANSL1L	151050	0.003	1	1	1	1	high gene expression
TTC14	151613	0.003	1	1	1	1	high gene expression
JAKMIP1	152789	0.003	1	1	1	1	low gene expression
AP1G1	164	0.003	1	1	1	1	high gene expression
BBS12	166379	0.003	1	1	1	1	high gene expression
DFFB	1677	0.003	1	1	1	1	low gene expression
AGA	175	0.003	1	1	1	1	high gene expression
ehhadh	1962	0.003	1	1	1	1	high gene expression
ERCC6	2074	0.003	1	1	1	1	high gene expression
NTNG1	22854	0.003	1	1	1	1	high gene expression
FNDC3A	22862	0.003	1	1	1	1	high gene expression
MYO16	23026	0.003	1	1	1	1	high gene expression
ARHGEF12	23365	0.003	1	1	1	1	high gene expression
ABCA6	23460	0.003	1	1	1	1	high gene expression
FRK	2444	0.003	1	1	1	1	high gene expression
RAB26	25837	0.003	1	1	1	1	low gene expression
UPF2	26019	0.003	1	1	1	1	high gene expression
FBXL6	26233	0.003	1	1	1	1	low gene expression
PDE7B	27115	0.003	1	1	1	1	high gene expression
DKK2	27123	0.003	1	1	1	1	high gene expression
SLCO4A1	28231	0.003	1	1	1	1	low gene expression
GRIN2A	2903	0.003	1	1	1	1	low gene expression
ANXA5	308	0.003	1	1	1	1	high gene expression
IFIT3	3437	0.003	1	1	1	1	high gene expression
SERINC2	347735	0.003	1	1	1	1	low gene expression
ITPR1	3708	0.003	1	1	1	1	high gene expression
LHFPL4	375323	0.003	1	1	1	1	low gene expression
KCNQ3	3786	0.003	1	1	1	1	low gene expression
C15orf52	388115	0.003	1	1	1	1	high gene expression
ASIC2	40	0.003	1	1	1	1	high gene expression
MCM3	4172	0.003	1	1	1	1	low gene expression
MPP2	4355	0.003	1	1	1	1	low gene expression
P2RX7	5027	0.003	1	1	1	1	high gene expression
VPS36	51028	0.003	1	1	1	1	high gene expression
RPS27L	51065	0.003	1	1	1	1	high gene expression
SRRT	51593	0.003	1	1	1	1	low gene expression
PITX2	5308	0.003	1	1	1	1	low gene expression
PLS1	5357	0.003	1	1	1	1	low gene expression
PMM2	5373	0.003	1	1	1	1	low gene expression
POLR2D	5433	0.003	1	1	1	1	low gene expression
MXRA8	54587	0.003	1	1	1	1	high gene expression
GRAMD1C	54762	0.003	1	1	1	1	high gene expression
QRICH1	54870	0.003	1	1	1	1	high gene expression
SLC35F6	54978	0.003	1	1	1	1	low gene expression
SOBP	55084	0.003	1	1	1	1	high gene expression
PPP3CB	5532	0.003	1	1	1	1	high gene expression
AGPAT5	55326	0.003	1	1	1	1	low gene expression
meg3	55384	0.003	1	1	1	1	high gene expression
ZDHHC7	55625	0.003	1	1	1	1	high gene expression
NCLN	56926	0.003	1	1	1	1	low gene expression
PTEN	5728	0.003	1	1	1	1	high gene expression
PBXIP1	57326	0.003	1	1	1	1	high gene expression
MIF4GD	57409	0.003	1	1	1	1	high gene expression
RXRG	6258	0.003	1	1	1	1	low gene expression
ZBED8	63920	0.003	1	1	1	1	high gene expression
NPAS3	64067	0.003	1	1	1	1	high gene expression
SRSF4	6429	0.003	1	1	1	1	low gene expression
SGSH	6448	0.003	1	1	1	1	high gene expression
MRPL14	64928	0.003	1	1	1	1	low gene expression
MRPS5	64969	0.003	1	1	1	1	low gene expression
slc1a5	6510	0.003	1	1	1	1	low gene expression
CCT3	7203	0.003	1	1	1	1	low gene expression
ZBTB14	7541	0.003	1	1	1	1	high gene expression
VEZF1	7716	0.003	1	1	1	1	high gene expression
DUSP26	78986	0.003	1	1	1	1	low gene expression
c17orf53	78995	0.003	1	1	1	1	low gene expression
vkorc1	79001	0.003	1	1	1	1	low gene expression
REEP5	7905	0.003	1	1	1	1	high gene expression
ZNF343	79175	0.003	1	1	1	1	low gene expression
c10orf76	79591	0.003	1	1	1	1	high gene expression
ZCCHC6	79670	0.003	1	1	1	1	high gene expression
B9D2	80776	0.003	1	1	1	1	low gene expression
sgpp1	81537	0.003	1	1	1	1	high gene expression
ZNF93	81931	0.003	1	1	1	1	low gene expression
ZDHHC18	84243	0.003	1	1	1	1	low gene expression
ZNF512	84450	0.003	1	1	1	1	high gene expression
CUL4A	8451	0.003	1	1	1	1	high gene expression
RGS5	8490	0.003	1	1	1	1	high gene expression
RAB2B	84932	0.003	1	1	1	1	high gene expression
DGKD	8527	0.003	1	1	1	1	low gene expression
CCNB1	891	0.003	1	1	1	1	low gene expression
COG1	9382	0.003	1	1	1	1	high gene expression
IST1	9798	0.003	1	1	1	1	high gene expression
ARHGAP11A	9824	0.003	1	1	1	1	low gene expression
TRAIP	10293	0.004	1	1	1	1	low gene expression
CDR2	1039	0.004	1	1	1	1	low gene expression
ADARB2	105	0.004	1	1	1	1	low gene expression
SPAG5	10615	0.004	1	1	1	1	low gene expression
TOMM34	10953	0.004	1	1	1	1	low gene expression
LIAS	11019	0.004	1	1	1	1	high gene expression
PTGR2	145482	0.004	1	1	1	1	high gene expression
DDIT3	1649	0.004	1	1	1	1	low gene expression
SMIM14	201895	0.004	1	1	1	1	high gene expression
FASN	2194	0.004	1	1	1	1	low gene expression
ZHX2	22882	0.004	1	1	1	1	high gene expression
APOBEC3C	27350	0.004	1	1	1	1	high gene expression
GNG7	2788	0.004	1	1	1	1	high gene expression
SH3PXD2B	285590	0.004	1	1	1	1	high gene expression
HOXC13	3229	0.004	1	1	1	1	low gene expression
FAM174A	345757	0.004	1	1	1	1	high gene expression
il6st	3572	0.004	1	1	1	1	high gene expression
INSIG1	3638	0.004	1	1	1	1	low gene expression
SLC27A1	376497	0.004	1	1	1	1	high gene expression
fam21a	387680	0.004	1	1	1	1	high gene expression
LIMS1	3987	0.004	1	1	1	1	low gene expression
MAD2L1	4085	0.004	1	1	1	1	low gene expression
MXI1	4601	0.004	1	1	1	1	high gene expression
MYO1C	4641	0.004	1	1	1	1	high gene expression
NDUFB1	4707	0.004	1	1	1	1	low gene expression
NDUFS6	4726	0.004	1	1	1	1	low gene expression
NKX2-2	4821	0.004	1	1	1	1	high gene expression
PNP	4860	0.004	1	1	1	1	low gene expression
NUMA1	4926	0.004	1	1	1	1	high gene expression
GMNN	51053	0.004	1	1	1	1	low gene expression
NAA20	51126	0.004	1	1	1	1	low gene expression
IP6K2	51447	0.004	1	1	1	1	high gene expression
DTL	51514	0.004	1	1	1	1	low gene expression
YPEL5	51646	0.004	1	1	1	1	high gene expression
STK26	51765	0.004	1	1	1	1	low gene expression
POLD1	5424	0.004	1	1	1	1	low gene expression
TMCO3	55002	0.004	1	1	1	1	high gene expression
WDYHV1	55093	0.004	1	1	1	1	low gene expression
AGGF1	55109	0.004	1	1	1	1	high gene expression
USP40	55230	0.004	1	1	1	1	high gene expression
UBA6	55236	0.004	1	1	1	1	high gene expression
SPTLC3	55304	0.004	1	1	1	1	high gene expression
ZGRF1	55345	0.004	1	1	1	1	low gene expression
IMPACT	55364	0.004	1	1	1	1	high gene expression
MCM10	55388	0.004	1	1	1	1	low gene expression
IL17RB	55540	0.004	1	1	1	1	low gene expression
UBE2Q1	55585	0.004	1	1	1	1	low gene expression
SLF2	55719	0.004	1	1	1	1	high gene expression
ASF1B	55723	0.004	1	1	1	1	low gene expression
coa1	55744	0.004	1	1	1	1	low gene expression
PRKDC	5591	0.004	1	1	1	1	low gene expression
SMCO4	56935	0.004	1	1	1	1	low gene expression
MIB1	57534	0.004	1	1	1	1	high gene expression
HOMEZ	57594	0.004	1	1	1	1	high gene expression
RBL2	5934	0.004	1	1	1	1	high gene expression
RPL15	6138	0.004	1	1	1	1	high gene expression
CHP2	63928	0.004	1	1	1	1	high gene expression
VPS16	64601	0.004	1	1	1	1	low gene expression
SNRPF	6636	0.004	1	1	1	1	low gene expression
TBCA	6902	0.004	1	1	1	1	low gene expression
TCF4	6925	0.004	1	1	1	1	low gene expression
TK2	7084	0.004	1	1	1	1	high gene expression
FTO	79068	0.004	1	1	1	1	high gene expression
DHX58	79132	0.004	1	1	1	1	high gene expression
ROGDI	79641	0.004	1	1	1	1	low gene expression
AGBL2	79841	0.004	1	1	1	1	high gene expression
PCNX2	80003	0.004	1	1	1	1	low gene expression
ZFP2	80108	0.004	1	1	1	1	high gene expression
PUS1	80324	0.004	1	1	1	1	low gene expression
YPEL3	83719	0.004	1	1	1	1	high gene expression
SETDB2	83852	0.004	1	1	1	1	high gene expression
ARID5B	84159	0.004	1	1	1	1	high gene expression
CRACR2A	84766	0.004	1	1	1	1	low gene expression
RELT	84957	0.004	1	1	1	1	low gene expression
PRC1	9055	0.004	1	1	1	1	low gene expression
USP8	9101	0.004	1	1	1	1	high gene expression
AIFM1	9131	0.004	1	1	1	1	low gene expression
rps19bp1	91582	0.004	1	1	1	1	low gene expression
CHURC1	91612	0.004	1	1	1	1	high gene expression
TBCK	93627	0.004	1	1	1	1	high gene expression
DDX23	9416	0.004	1	1	1	1	low gene expression
PCYT1B	9468	0.004	1	1	1	1	low gene expression
TBPL1	9519	0.004	1	1	1	1	low gene expression
lpar6	10161	0.005	1	1	1	1	high gene expression
HAX1	10456	0.005	1	1	1	1	low gene expression
WDR4	10785	0.005	1	1	1	1	low gene expression
ADCY7	113	0.005	1	1	1	1	high gene expression
CLHC1	130162	0.005	1	1	1	1	high gene expression
COX6C	1345	0.005	1	1	1	1	low gene expression
FAM76B	143684	0.005	1	1	1	1	high gene expression
DNMT1	1786	0.005	1	1	1	1	low gene expression
SACM1L	22908	0.005	1	1	1	1	high gene expression
SIRT3	23410	0.005	1	1	1	1	high gene expression
MORC3	23515	0.005	1	1	1	1	high gene expression
PARM1	25849	0.005	1	1	1	1	high gene expression
DCAF13	25879	0.005	1	1	1	1	low gene expression
HEATR5A	25938	0.005	1	1	1	1	high gene expression
B3GAT1	27087	0.005	1	1	1	1	low gene expression
NAAA	27163	0.005	1	1	1	1	high gene expression
COQ2	27235	0.005	1	1	1	1	high gene expression
arfip1	27236	0.005	1	1	1	1	high gene expression
RRP7A	27341	0.005	1	1	1	1	low gene expression
GLRB	2743	0.005	1	1	1	1	low gene expression
GOLGB1	2804	0.005	1	1	1	1	high gene expression
ANK2	287	0.005	1	1	1	1	low gene expression
BIRC5	332	0.005	1	1	1	1	low gene expression
MCM7	4176	0.005	1	1	1	1	low gene expression
mipep	4285	0.005	1	1	1	1	high gene expression
NEFL	4747	0.005	1	1	1	1	low gene expression
TNFRSF11B	4982	0.005	1	1	1	1	low gene expression
HN1	51155	0.005	1	1	1	1	low gene expression
MTFP1	51537	0.005	1	1	1	1	low gene expression
NOP58	51602	0.005	1	1	1	1	low gene expression
PITX1	5307	0.005	1	1	1	1	low gene expression
BRWD1	54014	0.005	1	1	1	1	high gene expression
TET2	54790	0.005	1	1	1	1	high gene expression
FLJ10038	55056	0.005	1	1	1	1	high gene expression
SPATA6L	55064	0.005	1	1	1	1	high gene expression
EXD2	55218	0.005	1	1	1	1	high gene expression
RBM38	55544	0.005	1	1	1	1	low gene expression
DDX27	55661	0.005	1	1	1	1	low gene expression
SERINC1	57515	0.005	1	1	1	1	high gene expression
ARID4A	5926	0.005	1	1	1	1	high gene expression
NEUROD6	63974	0.005	1	1	1	1	low gene expression
STRA6	64220	0.005	1	1	1	1	low gene expression
PCNX4	64430	0.005	1	1	1	1	high gene expression
MRPL9	65005	0.005	1	1	1	1	low gene expression
SNRPB2	6629	0.005	1	1	1	1	low gene expression
SOD1	6647	0.005	1	1	1	1	low gene expression
TSHB	7252	0.005	1	1	1	1	low gene expression
VIM	7431	0.005	1	1	1	1	high gene expression
XPC	7508	0.005	1	1	1	1	high gene expression
ZBTB25	7597	0.005	1	1	1	1	high gene expression
TRAPPC6A	79090	0.005	1	1	1	1	high gene expression
LRRC2	79442	0.005	1	1	1	1	high gene expression
TCL1A	8115	0.005	1	1	1	1	low gene expression
AMN	81693	0.005	1	1	1	1	low gene expression
NUF2	83540	0.005	1	1	1	1	low gene expression
DYRK3	8444	0.005	1	1	1	1	low gene expression
HDGFRP2	84717	0.005	1	1	1	1	low gene expression
YIF1B	90522	0.005	1	1	1	1	low gene expression
ZNF264	9422	0.005	1	1	1	1	high gene expression
GINS1	9837	0.005	1	1	1	1	low gene expression
CDK4	1019	0.006	1	1	1	1	low gene expression
TRIM38	10475	0.006	1	1	1	1	high gene expression
TRAFD1	10906	0.006	1	1	1	1	low gene expression
EHMT2	10919	0.006	1	1	1	1	low gene expression
SEC23IP	11196	0.006	1	1	1	1	high gene expression
ACOT7	11332	0.006	1	1	1	1	low gene expression
SRXN1	140809	0.006	1	1	1	1	low gene expression
KIAA2026	158358	0.006	1	1	1	1	high gene expression
DRD4	1815	0.006	1	1	1	1	low gene expression
ECT2	1894	0.006	1	1	1	1	low gene expression
EPRS	2058	0.006	1	1	1	1	low gene expression
BPTF	2186	0.006	1	1	1	1	high gene expression
FGF6	2251	0.006	1	1	1	1	low gene expression
CABIN1	23523	0.006	1	1	1	1	low gene expression
gaa	2548	0.006	1	1	1	1	high gene expression
AUTS2	26053	0.006	1	1	1	1	low gene expression
ZBTB20	26137	0.006	1	1	1	1	high gene expression
GALNT8	26290	0.006	1	1	1	1	low gene expression
MSTN	2660	0.006	1	1	1	1	high gene expression
PRELID1	27166	0.006	1	1	1	1	low gene expression
AMY2B	280	0.006	1	1	1	1	high gene expression
NEAT1	283131	0.006	1	1	1	1	high gene expression
MRPL13	28998	0.006	1	1	1	1	low gene expression
NCAPH2	29781	0.006	1	1	1	1	low gene expression
FADS3	3995	0.006	1	1	1	1	high gene expression
SMAD4	4089	0.006	1	1	1	1	high gene expression
SLC11A2	4891	0.006	1	1	1	1	low gene expression
ZDHHC3	51304	0.006	1	1	1	1	high gene expression
PCYOX1	51449	0.006	1	1	1	1	high gene expression
NUB1	51667	0.006	1	1	1	1	high gene expression
COQ3	51805	0.006	1	1	1	1	low gene expression
MIS18A	54069	0.006	1	1	1	1	low gene expression
SAMD9	54809	0.006	1	1	1	1	high gene expression
KLHL28	54813	0.006	1	1	1	1	high gene expression
HAUS4	54930	0.006	1	1	1	1	high gene expression
tmem132a	54972	0.006	1	1	1	1	low gene expression
TRIM68	55128	0.006	1	1	1	1	high gene expression
COPRS	55352	0.006	1	1	1	1	low gene expression
ZNF334	55713	0.006	1	1	1	1	high gene expression
IFT122	55764	0.006	1	1	1	1	high gene expression
ZC3H15	55854	0.006	1	1	1	1	low gene expression
PCDHB4	56131	0.006	1	1	1	1	high gene expression
C8orf44	56260	0.006	1	1	1	1	high gene expression
CYP26B1	56603	0.006	1	1	1	1	high gene expression
PRTFDC1	56952	0.006	1	1	1	1	high gene expression
MRS2	57380	0.006	1	1	1	1	high gene expression
RAB5B	5869	0.006	1	1	1	1	high gene expression
BCKDHA	593	0.006	1	1	1	1	high gene expression
RPL3	6122	0.006	1	1	1	1	high gene expression
BDKRB1	623	0.006	1	1	1	1	low gene expression
SDHB	6390	0.006	1	1	1	1	low gene expression
LOC642852	642852	0.006	1	1	1	1	high gene expression
AKTIP	64400	0.006	1	1	1	1	high gene expression
GRAMD3	65983	0.006	1	1	1	1	high gene expression
SMARCD1	6602	0.006	1	1	1	1	low gene expression
SLC2A11	66035	0.006	1	1	1	1	high gene expression
SP100	6672	0.006	1	1	1	1	high gene expression
SYN2	6854	0.006	1	1	1	1	low gene expression
TCEB3	6924	0.006	1	1	1	1	low gene expression
TLE2	7089	0.006	1	1	1	1	high gene expression
TRAF3	7187	0.006	1	1	1	1	low gene expression
TRPM2	7226	0.006	1	1	1	1	low gene expression
BIRC7	79444	0.006	1	1	1	1	low gene expression
SNRNP25	79622	0.006	1	1	1	1	low gene expression
ECHDC3	79746	0.006	1	1	1	1	high gene expression
NEK11	79858	0.006	1	1	1	1	high gene expression
CNTD2	79935	0.006	1	1	1	1	low gene expression
CAPN3	825	0.006	1	1	1	1	high gene expression
CDC45	8318	0.006	1	1	1	1	low gene expression
CDCA3	83461	0.006	1	1	1	1	low gene expression
STK40	83931	0.006	1	1	1	1	low gene expression
CAPS2	84698	0.006	1	1	1	1	high gene expression
PPP1R15B	84919	0.006	1	1	1	1	low gene expression
CDK5R1	8851	0.006	1	1	1	1	low gene expression
RRP36	88745	0.006	1	1	1	1	low gene expression
MAGI1	9223	0.006	1	1	1	1	high gene expression
NAF1	92345	0.006	1	1	1	1	high gene expression
AIM2	9447	0.006	1	1	1	1	low gene expression
LPIN2	9663	0.006	1	1	1	1	high gene expression
USP6NL	9712	0.006	1	1	1	1	high gene expression
SART3	9733	0.006	1	1	1	1	low gene expression
CDC25C	995	0.006	1	1	1	1	low gene expression
LINC00893	100131434	0.007	1	1	1	1	high gene expression
LOC100507577	100507577	0.007	1	1	1	1	high gene expression
PPIF	10105	0.007	1	1	1	1	low gene expression
BTN3A3	10384	0.007	1	1	1	1	high gene expression
STIP1	10963	0.007	1	1	1	1	low gene expression
STMN2	11075	0.007	1	1	1	1	low gene expression
SLITRK1	114798	0.007	1	1	1	1	low gene expression
EDNRB	1910	0.007	1	1	1	1	high gene expression
ATG14	22863	0.007	1	1	1	1	high gene expression
BOP1	23246	0.007	1	1	1	1	low gene expression
SMG5	23381	0.007	1	1	1	1	low gene expression
ICMT	23463	0.007	1	1	1	1	low gene expression
CAPN7	23473	0.007	1	1	1	1	high gene expression
FLRT3	23767	0.007	1	1	1	1	low gene expression
KDSR	2531	0.007	1	1	1	1	high gene expression
RALGAPA1	253959	0.007	1	1	1	1	high gene expression
RNF19A	25897	0.007	1	1	1	1	high gene expression
NOC2L	26155	0.007	1	1	1	1	low gene expression
TINF2	26277	0.007	1	1	1	1	high gene expression
RND1	27289	0.007	1	1	1	1	low gene expression
GLDC	2731	0.007	1	1	1	1	low gene expression
ZADH2	284273	0.007	1	1	1	1	high gene expression
cox18	285521	0.007	1	1	1	1	high gene expression
SCG3	29106	0.007	1	1	1	1	low gene expression
GSPT1	2935	0.007	1	1	1	1	low gene expression
GSTM5	2949	0.007	1	1	1	1	high gene expression
HOXB5	3215	0.007	1	1	1	1	low gene expression
LAMB2	3913	0.007	1	1	1	1	high gene expression
LBR	3930	0.007	1	1	1	1	low gene expression
MAN2A1	4124	0.007	1	1	1	1	high gene expression
CDON	50937	0.007	1	1	1	1	low gene expression
SIDT2	51092	0.007	1	1	1	1	high gene expression
RNFT1	51136	0.007	1	1	1	1	high gene expression
HGH1	51236	0.007	1	1	1	1	low gene expression
SIRT6	51548	0.007	1	1	1	1	low gene expression
POLR3K	51728	0.007	1	1	1	1	low gene expression
syt17	51760	0.007	1	1	1	1	high gene expression
NANS	54187	0.007	1	1	1	1	low gene expression
RBM47	54502	0.007	1	1	1	1	high gene expression
GNB1L	54584	0.007	1	1	1	1	low gene expression
RAB39A	54734	0.007	1	1	1	1	low gene expression
GIN1	54826	0.007	1	1	1	1	high gene expression
NUP62CL	54830	0.007	1	1	1	1	high gene expression
c2orf42	54980	0.007	1	1	1	1	high gene expression
ZSCAN2	54993	0.007	1	1	1	1	low gene expression
LRRC8D	55144	0.007	1	1	1	1	low gene expression
CHD7	55636	0.007	1	1	1	1	low gene expression
MCTP2	55784	0.007	1	1	1	1	low gene expression
UGGT1	56886	0.007	1	1	1	1	low gene expression
AGPAT4	56895	0.007	1	1	1	1	low gene expression
DTWD1	56986	0.007	1	1	1	1	high gene expression
TULP4	56995	0.007	1	1	1	1	low gene expression
CALCOCO1	57658	0.007	1	1	1	1	high gene expression
ABCD4	5826	0.007	1	1	1	1	high gene expression
RALGDS	5900	0.007	1	1	1	1	low gene expression
RARRES2	5919	0.007	1	1	1	1	high gene expression
MRPL12	6182	0.007	1	1	1	1	low gene expression
RBM26	64062	0.007	1	1	1	1	high gene expression
CSMD1	64478	0.007	1	1	1	1	low gene expression
SLC7A1	6541	0.007	1	1	1	1	low gene expression
BNIP1	662	0.007	1	1	1	1	low gene expression
SNTB2	6645	0.007	1	1	1	1	high gene expression
SEC62	7095	0.007	1	1	1	1	high gene expression
XRCC3	7517	0.007	1	1	1	1	low gene expression
OGFOD3	79701	0.007	1	1	1	1	high gene expression
RUBCNL	80183	0.007	1	1	1	1	low gene expression
REEP4	80346	0.007	1	1	1	1	low gene expression
ITM2C	81618	0.007	1	1	1	1	low gene expression
NME5	8382	0.007	1	1	1	1	high gene expression
PYROXD2	84795	0.007	1	1	1	1	high gene expression
COX14	84987	0.007	1	1	1	1	low gene expression
SOCS2	8835	0.007	1	1	1	1	high gene expression
SLC5A6	8884	0.007	1	1	1	1	low gene expression
RGN	9104	0.007	1	1	1	1	high gene expression
ZNF235	9310	0.007	1	1	1	1	high gene expression
SYAP1	94056	0.007	1	1	1	1	low gene expression
h2afy	9555	0.007	1	1	1	1	low gene expression
TTLL4	9654	0.007	1	1	1	1	low gene expression
HELZ	9931	0.007	1	1	1	1	high gene expression
PSMD14	10213	0.008	1	1	1	1	low gene expression
SEMA3A	10371	0.008	1	1	1	1	high gene expression
CORO2B	10391	0.008	1	1	1	1	low gene expression
PPIH	10465	0.008	1	1	1	1	low gene expression
SH2B2	10603	0.008	1	1	1	1	low gene expression
TXNL4A	10907	0.008	1	1	1	1	low gene expression
IMMT	10989	0.008	1	1	1	1	low gene expression
SOX30	11063	0.008	1	1	1	1	high gene expression
PWP1	11137	0.008	1	1	1	1	low gene expression
TP53RK	112858	0.008	1	1	1	1	low gene expression
CTH	1491	0.008	1	1	1	1	low gene expression
SGO2	151246	0.008	1	1	1	1	low gene expression
DCC	1630	0.008	1	1	1	1	high gene expression
AK1	203	0.008	1	1	1	1	low gene expression
CCNY	219771	0.008	1	1	1	1	high gene expression
FES	2242	0.008	1	1	1	1	high gene expression
ZBTB1	22890	0.008	1	1	1	1	high gene expression
MAST1	22983	0.008	1	1	1	1	low gene expression
FAM179B	23116	0.008	1	1	1	1	high gene expression
FAM168A	23201	0.008	1	1	1	1	high gene expression
SEL1L3	23231	0.008	1	1	1	1	high gene expression
SSBP2	23635	0.008	1	1	1	1	high gene expression
KIF4A	24137	0.008	1	1	1	1	low gene expression
fjx1	24147	0.008	1	1	1	1	low gene expression
GAMT	2593	0.008	1	1	1	1	low gene expression
FBXO3	26273	0.008	1	1	1	1	high gene expression
AMPD3	272	0.008	1	1	1	1	high gene expression
NXT1	29107	0.008	1	1	1	1	low gene expression
HCFC1	3054	0.008	1	1	1	1	low gene expression
DNAJA1	3301	0.008	1	1	1	1	low gene expression
IGFBPL1	347252	0.008	1	1	1	1	low gene expression
INSR	3643	0.008	1	1	1	1	high gene expression
lrch4	4034	0.008	1	1	1	1	low gene expression
mark1	4139	0.008	1	1	1	1	low gene expression
NDUFB2	4708	0.008	1	1	1	1	low gene expression
NF2	4771	0.008	1	1	1	1	low gene expression
PARK2	5071	0.008	1	1	1	1	high gene expression
NSDHL	50814	0.008	1	1	1	1	low gene expression
TMED7	51014	0.008	1	1	1	1	high gene expression
gpn3	51184	0.008	1	1	1	1	low gene expression
MAPKAPK5-AS1	51275	0.008	1	1	1	1	low gene expression
FKBP11	51303	0.008	1	1	1	1	low gene expression
PNOC	5368	0.008	1	1	1	1	low gene expression
C21orf58	54058	0.008	1	1	1	1	low gene expression
PODXL	5420	0.008	1	1	1	1	low gene expression
NEURL1B	54492	0.008	1	1	1	1	high gene expression
ZRANB1	54764	0.008	1	1	1	1	high gene expression
CHCHD3	54927	0.008	1	1	1	1	low gene expression
CCDC186	55088	0.008	1	1	1	1	high gene expression
EBLN2	55096	0.008	1	1	1	1	low gene expression
CASC1	55259	0.008	1	1	1	1	high gene expression
PLCXD1	55344	0.008	1	1	1	1	low gene expression
CARMIL1	55604	0.008	1	1	1	1	high gene expression
PPP1R9A	55607	0.008	1	1	1	1	high gene expression
ANKRD10	55608	0.008	1	1	1	1	high gene expression
DHX32	55760	0.008	1	1	1	1	high gene expression
EAF2	55840	0.008	1	1	1	1	low gene expression
AJAP1	55966	0.008	1	1	1	1	low gene expression
PSMB2	5690	0.008	1	1	1	1	low gene expression
LXN	56925	0.008	1	1	1	1	high gene expression
ENY2	56943	0.008	1	1	1	1	low gene expression
DDX55	57696	0.008	1	1	1	1	low gene expression
RANGAP1	5905	0.008	1	1	1	1	low gene expression
RBL1	5933	0.008	1	1	1	1	low gene expression
BFSP1	631	0.008	1	1	1	1	low gene expression
MICAL1	64780	0.008	1	1	1	1	low gene expression
SMARCB1	6598	0.008	1	1	1	1	low gene expression
ZNF112	7771	0.008	1	1	1	1	high gene expression
GDAP1L1	78997	0.008	1	1	1	1	low gene expression
ZSCAN5A	79149	0.008	1	1	1	1	low gene expression
APOLD1	81575	0.008	1	1	1	1	high gene expression
SLC25A2	83884	0.008	1	1	1	1	high gene expression
GSG2	83903	0.008	1	1	1	1	low gene expression
TTF2	8458	0.008	1	1	1	1	low gene expression
IRS4	8471	0.008	1	1	1	1	low gene expression
CBR4	84869	0.008	1	1	1	1	high gene expression
LDB2	9079	0.008	1	1	1	1	high gene expression
DNAJA3	9093	0.008	1	1	1	1	low gene expression
DSEL	92126	0.008	1	1	1	1	high gene expression
TBRG4	9238	0.008	1	1	1	1	low gene expression
TEX30	93081	0.008	1	1	1	1	low gene expression
MTFR1	9650	0.008	1	1	1	1	low gene expression
GJC1	10052	0.009	1	1	1	1	low gene expression
CDK5	1020	0.009	1	1	1	1	low gene expression
pop7	10248	0.009	1	1	1	1	low gene expression
VAT1	10493	0.009	1	1	1	1	high gene expression
CENPA	1058	0.009	1	1	1	1	low gene expression
TXNIP	10628	0.009	1	1	1	1	high gene expression
FICD	11153	0.009	1	1	1	1	low gene expression
AKAP11	11215	0.009	1	1	1	1	high gene expression
CRYAB	1410	0.009	1	1	1	1	high gene expression
rhov	171177	0.009	1	1	1	1	low gene expression
DOCK1	1793	0.009	1	1	1	1	high gene expression
KRTCAP2	200185	0.009	1	1	1	1	low gene expression
CSTF2T	23283	0.009	1	1	1	1	high gene expression
GALE	2582	0.009	1	1	1	1	low gene expression
pelp1	27043	0.009	1	1	1	1	low gene expression
LSMEM1	286006	0.009	1	1	1	1	low gene expression
CXCL8	3576	0.009	1	1	1	1	low gene expression
KRT19	3880	0.009	1	1	1	1	high gene expression
VWA5A	4013	0.009	1	1	1	1	high gene expression
TMEM151B	441151	0.009	1	1	1	1	low gene expression
NDUFS2	4720	0.009	1	1	1	1	low gene expression
TUBD1	51174	0.009	1	1	1	1	high gene expression
RAPGEFL1	51195	0.009	1	1	1	1	low gene expression
POU4F1	5457	0.009	1	1	1	1	low gene expression
TTC19	54902	0.009	1	1	1	1	high gene expression
SPDL1	54908	0.009	1	1	1	1	low gene expression
STX17	55014	0.009	1	1	1	1	high gene expression
ZNF692	55657	0.009	1	1	1	1	low gene expression
PCBP4	57060	0.009	1	1	1	1	low gene expression
XPO5	57510	0.009	1	1	1	1	low gene expression
znf624	57547	0.009	1	1	1	1	high gene expression
dhx37	57647	0.009	1	1	1	1	low gene expression
BCAT1	586	0.009	1	1	1	1	low gene expression
HIVEP3	59269	0.009	1	1	1	1	low gene expression
sumo3	6612	0.009	1	1	1	1	low gene expression
stx1a	6804	0.009	1	1	1	1	low gene expression
TAF13	6884	0.009	1	1	1	1	low gene expression
TEAD4	7004	0.009	1	1	1	1	low gene expression
TSG101	7251	0.009	1	1	1	1	high gene expression
TTK	7272	0.009	1	1	1	1	low gene expression
ZNF23	7571	0.009	1	1	1	1	high gene expression
TMEM106C	79022	0.009	1	1	1	1	low gene expression
IPO4	79711	0.009	1	1	1	1	low gene expression
DCAKD	79877	0.009	1	1	1	1	high gene expression
STARD5	80765	0.009	1	1	1	1	low gene expression
CLPB	81570	0.009	1	1	1	1	low gene expression
CHCHD6	84303	0.009	1	1	1	1	low gene expression
USP13	8975	0.009	1	1	1	1	low gene expression
C12ORF29	91298	0.009	1	1	1	1	low gene expression
CCNB2	9133	0.009	1	1	1	1	low gene expression
ENTPD5	957	0.009	1	1	1	1	high gene expression
KIAA0430	9665	0.009	1	1	1	1	high gene expression
DPYSL4	10570	0.01	1	1	1	1	low gene expression
CGRRF1	10668	0.01	1	1	1	1	high gene expression
CHL1	10752	0.01	1	1	1	1	low gene expression
VAMP5	10791	0.01	1	1	1	1	high gene expression
RAB35	11021	0.01	1	1	1	1	low gene expression
EMILIN1	11117	0.01	1	1	1	1	high gene expression
AP1S3	130340	0.01	1	1	1	1	low gene expression
CYP2J2	1573	0.01	1	1	1	1	high gene expression
ACE	1636	0.01	1	1	1	1	high gene expression
SPIN3	169981	0.01	1	1	1	1	high gene expression
EIF4A2	1974	0.01	1	1	1	1	high gene expression
emx1	2016	0.01	1	1	1	1	low gene expression
ALAS1	211	0.01	1	1	1	1	low gene expression
FNBP1	23048	0.01	1	1	1	1	high gene expression
SERINC5	256987	0.01	1	1	1	1	high gene expression
SUMF2	25870	0.01	1	1	1	1	high gene expression
Uqcrq	27089	0.01	1	1	1	1	low gene expression
TAF5L	27097	0.01	1	1	1	1	low gene expression
GMPPB	29925	0.01	1	1	1	1	low gene expression
HADHB	3032	0.01	1	1	1	1	high gene expression
NOP14-AS1	317648	0.01	1	1	1	1	high gene expression
PRMT2	3275	0.01	1	1	1	1	high gene expression
TMEM173	340061	0.01	1	1	1	1	high gene expression
ISL1	3670	0.01	1	1	1	1	low gene expression
LY75	4065	0.01	1	1	1	1	high gene expression
MYO9A	4649	0.01	1	1	1	1	high gene expression
NCL	4691	0.01	1	1	1	1	low gene expression
NDUFAB1	4706	0.01	1	1	1	1	low gene expression
SLC35C2	51006	0.01	1	1	1	1	low gene expression
SEPSECS	51091	0.01	1	1	1	1	high gene expression
PCNT	5116	0.01	1	1	1	1	low gene expression
LSM7	51690	0.01	1	1	1	1	low gene expression
PIN1	5300	0.01	1	1	1	1	low gene expression
PARPBP	55010	0.01	1	1	1	1	low gene expression
SPIRE1	56907	0.01	1	1	1	1	low gene expression
ALS2	57679	0.01	1	1	1	1	high gene expression
SHTN1	57698	0.01	1	1	1	1	high gene expression
FAM160B1	57700	0.01	1	1	1	1	high gene expression
SRR	63826	0.01	1	1	1	1	high gene expression
TFB2M	64216	0.01	1	1	1	1	low gene expression
SLC19A1	6573	0.01	1	1	1	1	low gene expression
slc22a5	6584	0.01	1	1	1	1	high gene expression
TARBP2	6895	0.01	1	1	1	1	low gene expression
TMPO	7112	0.01	1	1	1	1	low gene expression
CA7	766	0.01	1	1	1	1	low gene expression
AIMP2	7965	0.01	1	1	1	1	low gene expression
DHDDS	79947	0.01	1	1	1	1	low gene expression
COQ10B	80219	0.01	1	1	1	1	high gene expression
KATNAL1	84056	0.01	1	1	1	1	high gene expression
PPP1R1B	84152	0.01	1	1	1	1	low gene expression
C15ORF48	84419	0.01	1	1	1	1	low gene expression
KIF14	9928	0.01	1	1	1	1	low gene expression
TANK	10010	0.011	1	1	1	1	high gene expression
KIF20A	10112	0.011	1	1	1	1	low gene expression
ABCA9	10350	0.011	1	1	1	1	high gene expression
UNC13B	10497	0.011	1	1	1	1	high gene expression
STAG2	10735	0.011	1	1	1	1	high gene expression
LECT1	11061	0.011	1	1	1	1	high gene expression
TAGAP	117289	0.011	1	1	1	1	high gene expression
PRSS35	167681	0.011	1	1	1	1	high gene expression
FANCG	2189	0.011	1	1	1	1	low gene expression
FGF2	2247	0.011	1	1	1	1	high gene expression
FPR2	2358	0.011	1	1	1	1	low gene expression
BLOC1S1	2647	0.011	1	1	1	1	low gene expression
PGAP2	27315	0.011	1	1	1	1	high gene expression
C11orf54	28970	0.011	1	1	1	1	high gene expression
GRIK2	2898	0.011	1	1	1	1	high gene expression
HSPA1A	3303	0.011	1	1	1	1	low gene expression
IRF2	3660	0.011	1	1	1	1	high gene expression
NPY5R	4889	0.011	1	1	1	1	high gene expression
CERCAM	51148	0.011	1	1	1	1	high gene expression
MRPL37	51253	0.011	1	1	1	1	low gene expression
PDE6B	5158	0.011	1	1	1	1	high gene expression
PLAUR	5329	0.011	1	1	1	1	low gene expression
PLCG1	5335	0.011	1	1	1	1	low gene expression
THG1L	54974	0.011	1	1	1	1	high gene expression
RFK	55312	0.011	1	1	1	1	low gene expression
SMPD3	55512	0.011	1	1	1	1	low gene expression
RADIL	55698	0.011	1	1	1	1	high gene expression
EXOC1	55763	0.011	1	1	1	1	high gene expression
MAP3K7CL	56911	0.011	1	1	1	1	high gene expression
PSME1	5720	0.011	1	1	1	1	high gene expression
ISY1	57461	0.011	1	1	1	1	low gene expression
CX3CL1	6376	0.011	1	1	1	1	high gene expression
MCCC2	64087	0.011	1	1	1	1	high gene expression
TOR3A	64222	0.011	1	1	1	1	low gene expression
ARHGAP9	64333	0.011	1	1	1	1	low gene expression
NT5DC2	64943	0.011	1	1	1	1	low gene expression
WNK1	65125	0.011	1	1	1	1	low gene expression
SLC3A2	6520	0.011	1	1	1	1	low gene expression
D2HGDH	728294	0.011	1	1	1	1	high gene expression
NOC4L	79050	0.011	1	1	1	1	low gene expression
TMUB2	79089	0.011	1	1	1	1	high gene expression
PIF1	80119	0.011	1	1	1	1	low gene expression
APOL4	80832	0.011	1	1	1	1	low gene expression
PDRG1	81572	0.011	1	1	1	1	low gene expression
RITA1	84934	0.011	1	1	1	1	low gene expression
ADAM19	8728	0.011	1	1	1	1	low gene expression
SLFN11	91607	0.011	1	1	1	1	high gene expression
CABLES1	91768	0.011	1	1	1	1	high gene expression
MARVELD3	91862	0.011	1	1	1	1	low gene expression
MED20	9477	0.011	1	1	1	1	low gene expression
NCOR2	9612	0.011	1	1	1	1	low gene expression
TTI1	9675	0.011	1	1	1	1	low gene expression
EPM2AIP1	9852	0.011	1	1	1	1	high gene expression
JOSD1	9929	0.011	1	1	1	1	high gene expression
TRAP1	10131	0.012	1	1	1	1	low gene expression
RBM5	10181	0.012	1	1	1	1	high gene expression
PRDX4	10549	0.012	1	1	1	1	low gene expression
MGAT4B	11282	0.012	1	1	1	1	high gene expression
CLCN7	1186	0.012	1	1	1	1	low gene expression
ASB9	140462	0.012	1	1	1	1	low gene expression
ADRA1D	146	0.012	1	1	1	1	high gene expression
SLC25A10	1468	0.012	1	1	1	1	low gene expression
AIM1	202	0.012	1	1	1	1	low gene expression
RAB11FIP2	22841	0.012	1	1	1	1	high gene expression
DAAM1	23002	0.012	1	1	1	1	high gene expression
dnmbp	23268	0.012	1	1	1	1	high gene expression
MAPK8IP2	23542	0.012	1	1	1	1	low gene expression
GOLIM4	27333	0.012	1	1	1	1	low gene expression
TIMM21	29090	0.012	1	1	1	1	low gene expression
HSPB2	3316	0.012	1	1	1	1	high gene expression
APLP1	333	0.012	1	1	1	1	low gene expression
IL1B	3553	0.012	1	1	1	1	low gene expression
ITPKB	3707	0.012	1	1	1	1	high gene expression
NUDT1	4521	0.012	1	1	1	1	low gene expression
MYB	4602	0.012	1	1	1	1	low gene expression
NDUFB3	4709	0.012	1	1	1	1	low gene expression
NDUFV3	4731	0.012	1	1	1	1	low gene expression
NOTCH2	4853	0.012	1	1	1	1	low gene expression
PDE4D	5144	0.012	1	1	1	1	high gene expression
LUC7L3	51747	0.012	1	1	1	1	high gene expression
ATP8A2	51761	0.012	1	1	1	1	high gene expression
SNRK	54861	0.012	1	1	1	1	high gene expression
PPM1A	5494	0.012	1	1	1	1	high gene expression
NADSYN1	55191	0.012	1	1	1	1	high gene expression
LGI2	55203	0.012	1	1	1	1	low gene expression
TMEM55A	55529	0.012	1	1	1	1	high gene expression
CENPN	55839	0.012	1	1	1	1	low gene expression
PBK	55872	0.012	1	1	1	1	low gene expression
PSMA4	5685	0.012	1	1	1	1	low gene expression
THAP10	56906	0.012	1	1	1	1	high gene expression
PTGIS	5740	0.012	1	1	1	1	low gene expression
ELOVL5	60481	0.012	1	1	1	1	low gene expression
CHTF18	63922	0.012	1	1	1	1	low gene expression
SSBP1	6742	0.012	1	1	1	1	low gene expression
SSRP1	6749	0.012	1	1	1	1	low gene expression
TCEB1	6921	0.012	1	1	1	1	low gene expression
TNXB	7148	0.012	1	1	1	1	low gene expression
EZR	7430	0.012	1	1	1	1	high gene expression
ZBTB16	7704	0.012	1	1	1	1	high gene expression
SMIM7	79086	0.012	1	1	1	1	high gene expression
TANGO6	79613	0.012	1	1	1	1	high gene expression
AAAS	8086	0.012	1	1	1	1	low gene expression
GPR63	81491	0.012	1	1	1	1	low gene expression
RSPH3	83861	0.012	1	1	1	1	high gene expression
ARMC2	84071	0.012	1	1	1	1	high gene expression
GPR174	84636	0.012	1	1	1	1	high gene expression
DLGAP1-AS2	84777	0.012	1	1	1	1	high gene expression
BUD31	8896	0.012	1	1	1	1	low gene expression
GYG2	8908	0.012	1	1	1	1	high gene expression
ACBD5	91452	0.012	1	1	1	1	high gene expression
KL	9365	0.012	1	1	1	1	high gene expression
ORMDL3	94103	0.012	1	1	1	1	high gene expression
MLEC	9761	0.012	1	1	1	1	low gene expression
KIAA0141	9812	0.012	1	1	1	1	high gene expression
NR1H3	10062	0.013	1	1	1	1	high gene expression
MICU1	10367	0.013	1	1	1	1	high gene expression
TM9SF1	10548	0.013	1	1	1	1	high gene expression
PHTF1	10745	0.013	1	1	1	1	high gene expression
DHRS13	147015	0.013	1	1	1	1	low gene expression
WIPF2	147179	0.013	1	1	1	1	high gene expression
DYRK1A	1859	0.013	1	1	1	1	low gene expression
FABP6	2172	0.013	1	1	1	1	low gene expression
FAM175B	23172	0.013	1	1	1	1	high gene expression
MAFF	23764	0.013	1	1	1	1	high gene expression
CHTOP	26097	0.013	1	1	1	1	low gene expression
FBXO4	26272	0.013	1	1	1	1	high gene expression
ANPEP	290	0.013	1	1	1	1	low gene expression
HOXA4	3201	0.013	1	1	1	1	low gene expression
igsf3	3321	0.013	1	1	1	1	low gene expression
IPP	3652	0.013	1	1	1	1	high gene expression
PIM3	415116	0.013	1	1	1	1	low gene expression
NDUFB9	4715	0.013	1	1	1	1	low gene expression
ATP1A1	476	0.013	1	1	1	1	high gene expression
NUSAP1	51203	0.013	1	1	1	1	low gene expression
TMEM38B	55151	0.013	1	1	1	1	low gene expression
AVPR1A	552	0.013	1	1	1	1	low gene expression
ALOXE3	59344	0.013	1	1	1	1	low gene expression
c11orf1	64776	0.013	1	1	1	1	high gene expression
NOL6	65083	0.013	1	1	1	1	low gene expression
SPATS2	65244	0.013	1	1	1	1	low gene expression
VSNL1	7447	0.013	1	1	1	1	low gene expression
ZNF37A	7587	0.013	1	1	1	1	high gene expression
CHCHD7	79145	0.013	1	1	1	1	low gene expression
NLRX1	79671	0.013	1	1	1	1	high gene expression
TNKS2	80351	0.013	1	1	1	1	high gene expression
CHAF1B	8208	0.013	1	1	1	1	low gene expression
CASP5	838	0.013	1	1	1	1	low gene expression
PLA2G6	8398	0.013	1	1	1	1	high gene expression
FAM96A	84191	0.013	1	1	1	1	low gene expression
HSDL2	84263	0.013	1	1	1	1	high gene expression
GINS4	84296	0.013	1	1	1	1	low gene expression
MFSD2A	84879	0.013	1	1	1	1	low gene expression
PAQR8	85315	0.013	1	1	1	1	high gene expression
JRKL	8690	0.013	1	1	1	1	high gene expression
RAB29	8934	0.013	1	1	1	1	low gene expression
CHMP7	91782	0.013	1	1	1	1	low gene expression
CCDC102A	92922	0.013	1	1	1	1	high gene expression
ORAI3	93129	0.013	1	1	1	1	high gene expression
ZNF518A	9849	0.013	1	1	1	1	high gene expression
ZSCAN30	100101467	0.014	1	1	1	1	high gene expression
DDX39A	10212	0.014	1	1	1	1	low gene expression
RGS19	10287	0.014	1	1	1	1	low gene expression
EBP	10682	0.014	1	1	1	1	low gene expression
PAPD7	11044	0.014	1	1	1	1	low gene expression
CASC4	113201	0.014	1	1	1	1	high gene expression
PIK3IP1	113791	0.014	1	1	1	1	high gene expression
CYP4F22	126410	0.014	1	1	1	1	high gene expression
DLX5	1749	0.014	1	1	1	1	low gene expression
KLHDC8B	200942	0.014	1	1	1	1	high gene expression
FOXM1	2305	0.014	1	1	1	1	low gene expression
RCOR1	23186	0.014	1	1	1	1	high gene expression
PSME4	23198	0.014	1	1	1	1	low gene expression
GLRA1	2741	0.014	1	1	1	1	low gene expression
BLOC1S2	282991	0.014	1	1	1	1	high gene expression
LPAR4	2846	0.014	1	1	1	1	high gene expression
MRPL15	29088	0.014	1	1	1	1	low gene expression
CCDC85C	317762	0.014	1	1	1	1	low gene expression
HPGD	3248	0.014	1	1	1	1	high gene expression
ILK	3611	0.014	1	1	1	1	high gene expression
ITGB5	3693	0.014	1	1	1	1	high gene expression
MGAT5	4249	0.014	1	1	1	1	low gene expression
ATP1B3	483	0.014	1	1	1	1	low gene expression
CHCHD2	51142	0.014	1	1	1	1	low gene expression
PLEKHO1	51177	0.014	1	1	1	1	low gene expression
TBC1D7	51256	0.014	1	1	1	1	low gene expression
MBTPS2	51360	0.014	1	1	1	1	high gene expression
PDE6D	5147	0.014	1	1	1	1	low gene expression
METTL13	51603	0.014	1	1	1	1	low gene expression
MRPL48	51642	0.014	1	1	1	1	low gene expression
L1TD1	54596	0.014	1	1	1	1	low gene expression
ANKRD49	54851	0.014	1	1	1	1	high gene expression
TRMT12	55039	0.014	1	1	1	1	low gene expression
SLC38A4	55089	0.014	1	1	1	1	high gene expression
TMEM206	55248	0.014	1	1	1	1	low gene expression
DHRS4-AS1	55449	0.014	1	1	1	1	high gene expression
PPP2R2D	55844	0.014	1	1	1	1	high gene expression
PRKX	5613	0.014	1	1	1	1	low gene expression
TM9SF3	56889	0.014	1	1	1	1	high gene expression
BARD1	580	0.014	1	1	1	1	low gene expression
PYGL	5836	0.014	1	1	1	1	low gene expression
SLC2A1	6513	0.014	1	1	1	1	low gene expression
TADA2A	6871	0.014	1	1	1	1	low gene expression
TNFRSF1A	7132	0.014	1	1	1	1	high gene expression
DAP3	7818	0.014	1	1	1	1	low gene expression
DCTPP1	79077	0.014	1	1	1	1	low gene expression
TTPAL	79183	0.014	1	1	1	1	low gene expression
TMEM43	79188	0.014	1	1	1	1	high gene expression
NKAIN1	79570	0.014	1	1	1	1	low gene expression
COLGALT1	79709	0.014	1	1	1	1	low gene expression
LONP2	83752	0.014	1	1	1	1	high gene expression
DGAT2	84649	0.014	1	1	1	1	low gene expression
FBXO18	84893	0.014	1	1	1	1	high gene expression
c8orf76	84933	0.014	1	1	1	1	low gene expression
PRPF18	8559	0.014	1	1	1	1	high gene expression
DENR	8562	0.014	1	1	1	1	low gene expression
CCNG1	900	0.014	1	1	1	1	high gene expression
URB2	9816	0.014	1	1	1	1	low gene expression
GNPDA1	10007	0.015	1	1	1	1	low gene expression
DSCR3	10311	0.015	1	1	1	1	low gene expression
NDRG1	10397	0.015	1	1	1	1	high gene expression
MTX2	10651	0.015	1	1	1	1	low gene expression
CHN1	1123	0.015	1	1	1	1	low gene expression
XPOT	11260	0.015	1	1	1	1	low gene expression
PTPDC1	138639	0.015	1	1	1	1	low gene expression
SIRPA	140885	0.015	1	1	1	1	high gene expression
RNF38	152006	0.015	1	1	1	1	high gene expression
EIF4G1	1981	0.015	1	1	1	1	low gene expression
EPHB2	2048	0.015	1	1	1	1	low gene expression
ABCA3	21	0.015	1	1	1	1	high gene expression
ARHGEF9	23229	0.015	1	1	1	1	high gene expression
CNOT6L	246175	0.015	1	1	1	1	high gene expression
ABI3BP	25890	0.015	1	1	1	1	high gene expression
GTF3A	2971	0.015	1	1	1	1	low gene expression
ACACA	31	0.015	1	1	1	1	high gene expression
APAF1	317	0.015	1	1	1	1	low gene expression
HSPA4	3308	0.015	1	1	1	1	low gene expression
HSPA5	3309	0.015	1	1	1	1	low gene expression
lipA	3988	0.015	1	1	1	1	high gene expression
METTL1	4234	0.015	1	1	1	1	low gene expression
MUC3A	4584	0.015	1	1	1	1	low gene expression
ZFHX3	463	0.015	1	1	1	1	high gene expression
NFKBIB	4793	0.015	1	1	1	1	low gene expression
POLE	5426	0.015	1	1	1	1	low gene expression
ELOVL2	54898	0.015	1	1	1	1	low gene expression
sbno1	55206	0.015	1	1	1	1	low gene expression
DDX60	55601	0.015	1	1	1	1	high gene expression
RUFY2	55680	0.015	1	1	1	1	high gene expression
PRR11	55771	0.015	1	1	1	1	low gene expression
PARP11	57097	0.015	1	1	1	1	high gene expression
SHB	6461	0.015	1	1	1	1	low gene expression
TYMS	7298	0.015	1	1	1	1	low gene expression
LINC00341	79686	0.015	1	1	1	1	high gene expression
WDR78	79819	0.015	1	1	1	1	high gene expression
FAM188A	80013	0.015	1	1	1	1	high gene expression
TEKT1	83659	0.015	1	1	1	1	low gene expression
ZMYND12	84217	0.015	1	1	1	1	high gene expression
ZNF514	84874	0.015	1	1	1	1	high gene expression
BCL7B	9275	0.015	1	1	1	1	low gene expression
VPS9D1	9605	0.015	1	1	1	1	high gene expression
SPIN1	10927	0.016	1	1	1	1	high gene expression
DDX20	11218	0.016	1	1	1	1	low gene expression
OMA1	115209	0.016	1	1	1	1	high gene expression
DLG2	1740	0.016	1	1	1	1	high gene expression
PDE12	201626	0.016	1	1	1	1	low gene expression
ESRRB	2103	0.016	1	1	1	1	high gene expression
EZH1	2145	0.016	1	1	1	1	high gene expression
GLYATL2	219970	0.016	1	1	1	1	low gene expression
NT5DC1	221294	0.016	1	1	1	1	high gene expression
44445	23157	0.016	1	1	1	1	high gene expression
RIMBP2	23504	0.016	1	1	1	1	low gene expression
SGMS1	259230	0.016	1	1	1	1	high gene expression
HNRNPAB	3182	0.016	1	1	1	1	low gene expression
HOXB7	3217	0.016	1	1	1	1	low gene expression
BMP8A	353500	0.016	1	1	1	1	low gene expression
IMPDH1	3614	0.016	1	1	1	1	low gene expression
LAMA3	3909	0.016	1	1	1	1	high gene expression
ZNF506	440515	0.016	1	1	1	1	high gene expression
NEFM	4741	0.016	1	1	1	1	low gene expression
NPAS1	4861	0.016	1	1	1	1	low gene expression
ODC1	4953	0.016	1	1	1	1	low gene expression
AK3	50808	0.016	1	1	1	1	high gene expression
GLRX5	51218	0.016	1	1	1	1	low gene expression
PHKA1	5255	0.016	1	1	1	1	low gene expression
PMAIP1	5366	0.016	1	1	1	1	low gene expression
FAM64A	54478	0.016	1	1	1	1	low gene expression
ATG16L1	55054	0.016	1	1	1	1	low gene expression
DENND4C	55667	0.016	1	1	1	1	high gene expression
N4BP2	55728	0.016	1	1	1	1	high gene expression
PSMB4	5692	0.016	1	1	1	1	low gene expression
RNF150	57484	0.016	1	1	1	1	high gene expression
RFC4	5984	0.016	1	1	1	1	low gene expression
ATG101	60673	0.016	1	1	1	1	low gene expression
SCNN1D	6339	0.016	1	1	1	1	high gene expression
MPPE1	65258	0.016	1	1	1	1	high gene expression
SLC9A5	6553	0.016	1	1	1	1	low gene expression
BMPR2	659	0.016	1	1	1	1	high gene expression
SLPI	6590	0.016	1	1	1	1	low gene expression
SUPV3L1	6832	0.016	1	1	1	1	high gene expression
SYT4	6860	0.016	1	1	1	1	high gene expression
C7orf49	78996	0.016	1	1	1	1	low gene expression
B3GNT4	79369	0.016	1	1	1	1	low gene expression
E2F8	79733	0.016	1	1	1	1	low gene expression
CCDC6	8030	0.016	1	1	1	1	high gene expression
DNAJC5	80331	0.016	1	1	1	1	low gene expression
MND1	84057	0.016	1	1	1	1	low gene expression
slc12a8	84561	0.016	1	1	1	1	low gene expression
ZIC5	85416	0.016	1	1	1	1	low gene expression
TNFRSF10A	8797	0.016	1	1	1	1	low gene expression
CFLAR	8837	0.016	1	1	1	1	high gene expression
STK17A	9263	0.016	1	1	1	1	low gene expression
DPP3	10072	0.017	1	1	1	1	low gene expression
TNK2	10188	0.017	1	1	1	1	low gene expression
PAICS	10606	0.017	1	1	1	1	low gene expression
CSPG5	10675	0.017	1	1	1	1	high gene expression
PDAP1	11333	0.017	1	1	1	1	low gene expression
ECH1	1891	0.017	1	1	1	1	high gene expression
ENO2	2026	0.017	1	1	1	1	low gene expression
EXT1	2131	0.017	1	1	1	1	low gene expression
ATF5	22809	0.017	1	1	1	1	low gene expression
PHLPP1	23239	0.017	1	1	1	1	low gene expression
CECR5	27440	0.017	1	1	1	1	low gene expression
KCNC1	3746	0.017	1	1	1	1	low gene expression
PDK1	5163	0.017	1	1	1	1	low gene expression
ENPP1	5167	0.017	1	1	1	1	high gene expression
ercc6l	54821	0.017	1	1	1	1	low gene expression
PPP4C	5531	0.017	1	1	1	1	low gene expression
PKIA	5569	0.017	1	1	1	1	low gene expression
ZNF839	55778	0.017	1	1	1	1	high gene expression
KMT2E	55904	0.017	1	1	1	1	high gene expression
KIAA1462	57608	0.017	1	1	1	1	low gene expression
SCML1	6322	0.017	1	1	1	1	high gene expression
SH2D4A	63898	0.017	1	1	1	1	low gene expression
BLM	641	0.017	1	1	1	1	low gene expression
ZNF862	643641	0.017	1	1	1	1	high gene expression
TIAM1	7074	0.017	1	1	1	1	low gene expression
ZKSCAN8	7745	0.017	1	1	1	1	high gene expression
FSD1	79187	0.017	1	1	1	1	low gene expression
C22orf29	79680	0.017	1	1	1	1	low gene expression
HKDC1	80201	0.017	1	1	1	1	low gene expression
TRABD	80305	0.017	1	1	1	1	low gene expression
DYRK2	8445	0.017	1	1	1	1	low gene expression
PAGE1	8712	0.017	1	1	1	1	low gene expression
CCNE2	9134	0.017	1	1	1	1	low gene expression
BICDL1	92558	0.017	1	1	1	1	low gene expression
CACNA2D4	93589	0.017	1	1	1	1	high gene expression
RASAL2	9462	0.017	1	1	1	1	low gene expression
HCN4	10021	0.018	1	1	1	1	low gene expression
TMEM147	10430	0.018	1	1	1	1	low gene expression
HIBADH	11112	0.018	1	1	1	1	high gene expression
DMC1	11144	0.018	1	1	1	1	high gene expression
wdr6	11180	0.018	1	1	1	1	high gene expression
PPP4R2	151987	0.018	1	1	1	1	low gene expression
ELAVL3	1995	0.018	1	1	1	1	low gene expression
NAPEPLD	222236	0.018	1	1	1	1	high gene expression
FMOD	2331	0.018	1	1	1	1	high gene expression
CORO1C	23603	0.018	1	1	1	1	low gene expression
LATS2	26524	0.018	1	1	1	1	high gene expression
NPTN	27020	0.018	1	1	1	1	high gene expression
gk	2710	0.018	1	1	1	1	low gene expression
FAM155B	27112	0.018	1	1	1	1	low gene expression
PRPF19	27339	0.018	1	1	1	1	low gene expression
GPR27	2850	0.018	1	1	1	1	low gene expression
EFEMP2	30008	0.018	1	1	1	1	high gene expression
ACADM	34	0.018	1	1	1	1	high gene expression
CXCL10	3627	0.018	1	1	1	1	low gene expression
LMO7	4008	0.018	1	1	1	1	low gene expression
MX2	4600	0.018	1	1	1	1	low gene expression
LEPROT	54741	0.018	1	1	1	1	high gene expression
ZNF280D	54816	0.018	1	1	1	1	high gene expression
C9orf40	55071	0.018	1	1	1	1	low gene expression
LAPTM4B	55353	0.018	1	1	1	1	low gene expression
LRRC59	55379	0.018	1	1	1	1	low gene expression
HR	55806	0.018	1	1	1	1	low gene expression
setmar	6419	0.018	1	1	1	1	high gene expression
RFWD2	64326	0.018	1	1	1	1	low gene expression
STIL	6491	0.018	1	1	1	1	low gene expression
HSD17B8	7923	0.018	1	1	1	1	high gene expression
BBS10	79738	0.018	1	1	1	1	high gene expression
SUGCT	79783	0.018	1	1	1	1	high gene expression
ULBP1	80329	0.018	1	1	1	1	low gene expression
CDK2AP1	8099	0.018	1	1	1	1	low gene expression
RBM4B	83759	0.018	1	1	1	1	high gene expression
ATAD1	84896	0.018	1	1	1	1	high gene expression
RNASET2	8635	0.018	1	1	1	1	low gene expression
SYT7	9066	0.018	1	1	1	1	low gene expression
CD83	9308	0.018	1	1	1	1	low gene expression
ACVRL1	94	0.018	1	1	1	1	low gene expression
SFXN1	94081	0.018	1	1	1	1	low gene expression
GCC2	9648	0.018	1	1	1	1	high gene expression
SUPT7L	9913	0.018	1	1	1	1	high gene expression
FAM20B	9917	0.018	1	1	1	1	low gene expression
PARP3	10039	0.019	1	1	1	1	high gene expression
SEC61B	10952	0.019	1	1	1	1	low gene expression
UQCR11	10975	0.019	1	1	1	1	low gene expression
OLFM3	118427	0.019	1	1	1	1	high gene expression
LRR1	122769	0.019	1	1	1	1	low gene expression
FANCE	2178	0.019	1	1	1	1	low gene expression
ALDH1B1	219	0.019	1	1	1	1	low gene expression
FEN1	2237	0.019	1	1	1	1	low gene expression
RRP12	23223	0.019	1	1	1	1	low gene expression
DENND5A	23258	0.019	1	1	1	1	high gene expression
ALPL	249	0.019	1	1	1	1	low gene expression
NEGR1	257194	0.019	1	1	1	1	high gene expression
GCKR	2646	0.019	1	1	1	1	low gene expression
CNIH4	29097	0.019	1	1	1	1	low gene expression
NHLRC2	374354	0.019	1	1	1	1	high gene expression
MAP3K3	4215	0.019	1	1	1	1	high gene expression
ciita	4261	0.019	1	1	1	1	low gene expression
PAFAH1B3	5050	0.019	1	1	1	1	low gene expression
ASCC1	51008	0.019	1	1	1	1	high gene expression
ZNF593	51042	0.019	1	1	1	1	low gene expression
IFT52	51098	0.019	1	1	1	1	low gene expression
DUOX1	53905	0.019	1	1	1	1	high gene expression
SDHAF3	57001	0.019	1	1	1	1	low gene expression
CAMK1D	57118	0.019	1	1	1	1	high gene expression
RAB27B	5874	0.019	1	1	1	1	low gene expression
SKP2	6502	0.019	1	1	1	1	low gene expression
STAT3	6774	0.019	1	1	1	1	high gene expression
THOP1	7064	0.019	1	1	1	1	low gene expression
GCC1	79571	0.019	1	1	1	1	low gene expression
ASB13	79754	0.019	1	1	1	1	high gene expression
LPCAT1	79888	0.019	1	1	1	1	low gene expression
APOL6	80830	0.019	1	1	1	1	high gene expression
USP11	8237	0.019	1	1	1	1	high gene expression
ULK1	8408	0.019	1	1	1	1	low gene expression
TNFRSF25	8718	0.019	1	1	1	1	low gene expression
AP1S2	8905	0.019	1	1	1	1	low gene expression
PJA2	9867	0.019	1	1	1	1	high gene expression
CDKN3	1033	0.02	1	1	1	1	low gene expression
GCN1	10985	0.02	1	1	1	1	low gene expression
HAUS1	115106	0.02	1	1	1	1	low gene expression
COX7B	1349	0.02	1	1	1	1	low gene expression
ELF2	1998	0.02	1	1	1	1	high gene expression
ARL13B	200894	0.02	1	1	1	1	high gene expression
FANCD2	2177	0.02	1	1	1	1	low gene expression
RALY	22913	0.02	1	1	1	1	low gene expression
ZSWIM8	23053	0.02	1	1	1	1	high gene expression
TNRC6B	23112	0.02	1	1	1	1	high gene expression
SIRT1	23411	0.02	1	1	1	1	high gene expression
VAX2	25806	0.02	1	1	1	1	low gene expression
CCDC59	29080	0.02	1	1	1	1	low gene expression
GSTZ1	2954	0.02	1	1	1	1	high gene expression
DMGDH	29958	0.02	1	1	1	1	high gene expression
HOXB3	3213	0.02	1	1	1	1	low gene expression
LYZ	4069	0.02	1	1	1	1	low gene expression
MEA1	4201	0.02	1	1	1	1	low gene expression
ORC1	4998	0.02	1	1	1	1	low gene expression
OTX1	5013	0.02	1	1	1	1	low gene expression
PRDX1	5052	0.02	1	1	1	1	low gene expression
RWDD1	51389	0.02	1	1	1	1	low gene expression
PCBP3	54039	0.02	1	1	1	1	low gene expression
POLD2	5425	0.02	1	1	1	1	low gene expression
TESC	54997	0.02	1	1	1	1	low gene expression
MRGBP	55257	0.02	1	1	1	1	low gene expression
ENOSF1	55556	0.02	1	1	1	1	high gene expression
ECHDC1	55862	0.02	1	1	1	1	low gene expression
GNB4	59345	0.02	1	1	1	1	high gene expression
RBMS2	5939	0.02	1	1	1	1	high gene expression
VPS33A	65082	0.02	1	1	1	1	low gene expression
SLIT1	6585	0.02	1	1	1	1	low gene expression
SYT5	6861	0.02	1	1	1	1	low gene expression
UBE2D1	7321	0.02	1	1	1	1	high gene expression
LRP8	7804	0.02	1	1	1	1	low gene expression
MRPL57	78988	0.02	1	1	1	1	high gene expression
NDUFAF5	79133	0.02	1	1	1	1	low gene expression
thoc6	79228	0.02	1	1	1	1	low gene expression
tmem187	8269	0.02	1	1	1	1	high gene expression
SLC41A2	84102	0.02	1	1	1	1	low gene expression
GARNL3	84253	0.02	1	1	1	1	high gene expression
TPST2	8459	0.02	1	1	1	1	low gene expression
TBRG1	84897	0.02	1	1	1	1	high gene expression
THOC5	8563	0.02	1	1	1	1	low gene expression
SKAP2	8935	0.02	1	1	1	1	low gene expression
DOPEY2	9980	0.02	1	1	1	1	low gene expression
HEXIM1	10614	0.021	1	1	1	1	high gene expression
BTN3A2	11118	0.021	1	1	1	1	high gene expression
CHM	1121	0.021	1	1	1	1	high gene expression
PACSIN2	11252	0.021	1	1	1	1	high gene expression
GRIN3A	116443	0.021	1	1	1	1	low gene expression
CMBL	134147	0.021	1	1	1	1	high gene expression
DNAH9	1770	0.021	1	1	1	1	high gene expression
EDNRA	1909	0.021	1	1	1	1	high gene expression
FBP1	2203	0.021	1	1	1	1	low gene expression
TCF25	22980	0.021	1	1	1	1	high gene expression
PPIP5K2	23262	0.021	1	1	1	1	high gene expression
MMADHC	27249	0.021	1	1	1	1	low gene expression
SLC6A16	28968	0.021	1	1	1	1	high gene expression
HSP90AA1	3320	0.021	1	1	1	1	low gene expression
MSL1	339287	0.021	1	1	1	1	high gene expression
TMEM220	388335	0.021	1	1	1	1	high gene expression
NFE2L2	4780	0.021	1	1	1	1	high gene expression
NPTX2	4885	0.021	1	1	1	1	low gene expression
YARS2	51067	0.021	1	1	1	1	low gene expression
PCP4	5121	0.021	1	1	1	1	low gene expression
HDAC7	51564	0.021	1	1	1	1	low gene expression
CMPK1	51727	0.021	1	1	1	1	high gene expression
PENK	5179	0.021	1	1	1	1	low gene expression
PKM	5315	0.021	1	1	1	1	low gene expression
CREBZF	58487	0.021	1	1	1	1	high gene expression
ST3GAL3	6487	0.021	1	1	1	1	high gene expression
SURF6	6838	0.021	1	1	1	1	low gene expression
PGBD5	79605	0.021	1	1	1	1	low gene expression
DHX40	79665	0.021	1	1	1	1	high gene expression
SHFM1	7979	0.021	1	1	1	1	low gene expression
CDC16	8881	0.021	1	1	1	1	high gene expression
LRRC46	90506	0.021	1	1	1	1	low gene expression
GABBR2	9568	0.021	1	1	1	1	low gene expression
JADE3	9767	0.021	1	1	1	1	low gene expression
DLGAP5	9787	0.021	1	1	1	1	low gene expression
ARHGEF11	9826	0.021	1	1	1	1	low gene expression
GAB2	9846	0.021	1	1	1	1	high gene expression
LOC100288152	100288152	0.022	1	1	1	1	high gene expression
44261	10299	0.022	1	1	1	1	high gene expression
N4BP2L2	10443	0.022	1	1	1	1	high gene expression
PGRMC1	10857	0.022	1	1	1	1	low gene expression
TMED10	10972	0.022	1	1	1	1	high gene expression
GLIPR1	11010	0.022	1	1	1	1	high gene expression
ANAPC16	119504	0.022	1	1	1	1	high gene expression
c12orf45	121053	0.022	1	1	1	1	low gene expression
DDX1	1653	0.022	1	1	1	1	low gene expression
EVC	2121	0.022	1	1	1	1	high gene expression
SLC35A3	23443	0.022	1	1	1	1	high gene expression
ZNF345	25850	0.022	1	1	1	1	high gene expression
GNG4	2786	0.022	1	1	1	1	low gene expression
NCKAP1L	3071	0.022	1	1	1	1	low gene expression
MET	4233	0.022	1	1	1	1	low gene expression
ASMT	438	0.022	1	1	1	1	low gene expression
OR10C1	442194	0.022	1	1	1	1	low gene expression
MSX1	4487	0.022	1	1	1	1	high gene expression
NAGA	4668	0.022	1	1	1	1	high gene expression
EVL	51466	0.022	1	1	1	1	low gene expression
PLAGL2	5326	0.022	1	1	1	1	low gene expression
AURKAIP1	54998	0.022	1	1	1	1	low gene expression
NEIL3	55247	0.022	1	1	1	1	low gene expression
MAPK6	5597	0.022	1	1	1	1	low gene expression
TMEM159	57146	0.022	1	1	1	1	high gene expression
AFAP1	60312	0.022	1	1	1	1	high gene expression
NXN	64359	0.022	1	1	1	1	low gene expression
SGK1	6446	0.022	1	1	1	1	low gene expression
SRP68	6730	0.022	1	1	1	1	high gene expression
SYK	6850	0.022	1	1	1	1	low gene expression
TUFT1	7286	0.022	1	1	1	1	low gene expression
DHRS12	79758	0.022	1	1	1	1	high gene expression
PICALM	8301	0.022	1	1	1	1	high gene expression
SELENBP1	8991	0.022	1	1	1	1	high gene expression
DDX60L	91351	0.022	1	1	1	1	high gene expression
VPS4B	9525	0.022	1	1	1	1	high gene expression
SCAMP3	10067	0.023	1	1	1	1	low gene expression
PNRC1	10957	0.023	1	1	1	1	high gene expression
TEX261	113419	0.023	1	1	1	1	low gene expression
WBSCR22	114049	0.023	1	1	1	1	low gene expression
LYPLAL1	127018	0.023	1	1	1	1	high gene expression
COL7A1	1294	0.023	1	1	1	1	low gene expression
CPT1A	1374	0.023	1	1	1	1	high gene expression
CRH	1392	0.023	1	1	1	1	low gene expression
SAMD8	142891	0.023	1	1	1	1	high gene expression
EMX2	2018	0.023	1	1	1	1	low gene expression
F8	2157	0.023	1	1	1	1	high gene expression
NT5C2	22978	0.023	1	1	1	1	high gene expression
PSMD5-AS1	253039	0.023	1	1	1	1	high gene expression
GAPDH	2597	0.023	1	1	1	1	low gene expression
GDI2	2665	0.023	1	1	1	1	high gene expression
RAPGEF1	2889	0.023	1	1	1	1	low gene expression
TMEM176B	28959	0.023	1	1	1	1	high gene expression
KRT5	3852	0.023	1	1	1	1	low gene expression
ATXN3	4287	0.023	1	1	1	1	high gene expression
CRYL1	51084	0.023	1	1	1	1	high gene expression
PCNA	5111	0.023	1	1	1	1	low gene expression
CDKL3	51265	0.023	1	1	1	1	high gene expression
RAB6B	51560	0.023	1	1	1	1	low gene expression
ATP5J	522	0.023	1	1	1	1	low gene expression
POLR2F	5435	0.023	1	1	1	1	low gene expression
PRKAA2	5563	0.023	1	1	1	1	low gene expression
SPATA7	55812	0.023	1	1	1	1	high gene expression
BDH2	56898	0.023	1	1	1	1	high gene expression
NLN	57486	0.023	1	1	1	1	low gene expression
EFCAB6	64800	0.023	1	1	1	1	high gene expression
SRPK2	6733	0.023	1	1	1	1	high gene expression
SLC7A6	9057	0.023	1	1	1	1	low gene expression
ARMCX2	9823	0.023	1	1	1	1	high gene expression
CDKN2C	1031	0.024	1	1	1	1	low gene expression
RRAGB	10325	0.024	1	1	1	1	high gene expression
CNPY2	10330	0.024	1	1	1	1	low gene expression
CCT8	10694	0.024	1	1	1	1	low gene expression
PPP1R17	10842	0.024	1	1	1	1	low gene expression
EMX2OS	196047	0.024	1	1	1	1	low gene expression
CENPX	201254	0.024	1	1	1	1	low gene expression
EEF1AKMT1	221143	0.024	1	1	1	1	high gene expression
ANKRD28	23243	0.024	1	1	1	1	high gene expression
GSTTP1	25774	0.024	1	1	1	1	low gene expression
GCG	2641	0.024	1	1	1	1	low gene expression
TSPAN13	27075	0.024	1	1	1	1	high gene expression
Snhg15	285958	0.024	1	1	1	1	low gene expression
pycard	29108	0.024	1	1	1	1	high gene expression
HSD11B1	3290	0.024	1	1	1	1	high gene expression
MME	4311	0.024	1	1	1	1	low gene expression
NCAM1	4684	0.024	1	1	1	1	low gene expression
PGGT1B	5229	0.024	1	1	1	1	high gene expression
NUDT9	53343	0.024	1	1	1	1	low gene expression
NDUFB11	54539	0.024	1	1	1	1	low gene expression
C19orf24	55009	0.024	1	1	1	1	low gene expression
LSG1	55341	0.024	1	1	1	1	low gene expression
zfp64	55734	0.024	1	1	1	1	low gene expression
ACRV1	56	0.024	1	1	1	1	high gene expression
MMP26	56547	0.024	1	1	1	1	low gene expression
CLDND1	56650	0.024	1	1	1	1	high gene expression
NUP107	57122	0.024	1	1	1	1	low gene expression
CAMK1G	57172	0.024	1	1	1	1	high gene expression
PTCH1	5727	0.024	1	1	1	1	high gene expression
DOCK6	57572	0.024	1	1	1	1	high gene expression
C3AR1	719	0.024	1	1	1	1	low gene expression
TSC1	7248	0.024	1	1	1	1	high gene expression
TTC1	7265	0.024	1	1	1	1	low gene expression
ZNF223	7766	0.024	1	1	1	1	high gene expression
SUV39H2	79723	0.024	1	1	1	1	low gene expression
STAM	8027	0.024	1	1	1	1	high gene expression
csrnp2	81566	0.024	1	1	1	1	low gene expression
SLIRP	81892	0.024	1	1	1	1	low gene expression
AIFM2	84883	0.024	1	1	1	1	high gene expression
herc3	8916	0.024	1	1	1	1	high gene expression
CDKL2	8999	0.024	1	1	1	1	high gene expression
SLC16A7	9194	0.024	1	1	1	1	low gene expression
SLC4A7	9497	0.024	1	1	1	1	high gene expression
FARSB	10056	0.025	1	1	1	1	low gene expression
CCT7	10574	0.025	1	1	1	1	low gene expression
ZHX1	11244	0.025	1	1	1	1	high gene expression
LYPLA2	11313	0.025	1	1	1	1	low gene expression
INO80C	125476	0.025	1	1	1	1	low gene expression
CYB561	1534	0.025	1	1	1	1	high gene expression
ERBB4	2066	0.025	1	1	1	1	low gene expression
FABP3	2170	0.025	1	1	1	1	low gene expression
RRS1	23212	0.025	1	1	1	1	low gene expression
SEC61G	23480	0.025	1	1	1	1	low gene expression
ABR	29	0.025	1	1	1	1	low gene expression
ZDHHC1	29800	0.025	1	1	1	1	high gene expression
IMPDH2	3615	0.025	1	1	1	1	high gene expression
EIF6	3692	0.025	1	1	1	1	low gene expression
PAK3	5063	0.025	1	1	1	1	high gene expression
PAPPA	5069	0.025	1	1	1	1	high gene expression
POLG	5428	0.025	1	1	1	1	low gene expression
PPP3CA	5530	0.025	1	1	1	1	high gene expression
NOP10	55505	0.025	1	1	1	1	low gene expression
CENPJ	55835	0.025	1	1	1	1	low gene expression
SMIM8	57150	0.025	1	1	1	1	high gene expression
PSMD13	5719	0.025	1	1	1	1	low gene expression
XPNPEP3	63929	0.025	1	1	1	1	high gene expression
TXN	7295	0.025	1	1	1	1	low gene expression
SLC25A20	788	0.025	1	1	1	1	high gene expression
SHCBP1	79801	0.025	1	1	1	1	low gene expression
TMEM62	80021	0.025	1	1	1	1	high gene expression
alpk1	80216	0.025	1	1	1	1	high gene expression
KATNAL2	83473	0.025	1	1	1	1	high gene expression
llph	84298	0.025	1	1	1	1	low gene expression
CGNL1	84952	0.025	1	1	1	1	high gene expression
TRADD	8717	0.025	1	1	1	1	high gene expression
GLB1L2	89944	0.025	1	1	1	1	low gene expression
ACVR1B	91	0.025	1	1	1	1	low gene expression
LRAT	9227	0.025	1	1	1	1	low gene expression
MFHAS1	9258	0.025	1	1	1	1	low gene expression
TRAF4	9618	0.025	1	1	1	1	low gene expression
CNPY3	10695	0.026	1	1	1	1	low gene expression
EBNA1BP2	10969	0.026	1	1	1	1	low gene expression
TMEM219	124446	0.026	1	1	1	1	high gene expression
CSTF2	1478	0.026	1	1	1	1	low gene expression
CTBS	1486	0.026	1	1	1	1	high gene expression
AGO4	192670	0.026	1	1	1	1	high gene expression
F2	2147	0.026	1	1	1	1	low gene expression
PPP6R1	22870	0.026	1	1	1	1	low gene expression
FCHO1	23149	0.026	1	1	1	1	low gene expression
MAP7D2	256714	0.026	1	1	1	1	low gene expression
PLEKHG4	25894	0.026	1	1	1	1	high gene expression
NUDT13	25961	0.026	1	1	1	1	high gene expression
LOC339803	339803	0.026	1	1	1	1	high gene expression
RHOC	389	0.026	1	1	1	1	high gene expression
MCF2	4168	0.026	1	1	1	1	high gene expression
OR14J1	442191	0.026	1	1	1	1	high gene expression
NDUFA4	4697	0.026	1	1	1	1	low gene expression
MLXIPL	51085	0.026	1	1	1	1	low gene expression
AHSP	51327	0.026	1	1	1	1	low gene expression
CAB39	51719	0.026	1	1	1	1	high gene expression
BRIX1	55299	0.026	1	1	1	1	low gene expression
MYOZ1	58529	0.026	1	1	1	1	high gene expression
THRA	7067	0.026	1	1	1	1	high gene expression
ZSCAN26	7741	0.026	1	1	1	1	high gene expression
IFT74	80173	0.026	1	1	1	1	high gene expression
ASXL3	80816	0.026	1	1	1	1	low gene expression
RIOK1	83732	0.026	1	1	1	1	low gene expression
CCDC77	84318	0.026	1	1	1	1	low gene expression
hirip3	8479	0.026	1	1	1	1	low gene expression
LTV1	84946	0.026	1	1	1	1	low gene expression
iqgap1	8826	0.026	1	1	1	1	high gene expression
SOCS6	9306	0.026	1	1	1	1	high gene expression
ARMC6	93436	0.026	1	1	1	1	low gene expression
PIGB	9488	0.026	1	1	1	1	high gene expression
MELK	9833	0.026	1	1	1	1	low gene expression
PIGK	10026	0.027	1	1	1	1	high gene expression
PDIA6	10130	0.027	1	1	1	1	low gene expression
SLC30A9	10463	0.027	1	1	1	1	high gene expression
SIVA1	10572	0.027	1	1	1	1	low gene expression
RAD51AP1	10635	0.027	1	1	1	1	low gene expression
NEK6	10783	0.027	1	1	1	1	low gene expression
CHD2	1106	0.027	1	1	1	1	high gene expression
CSNK2A1	1457	0.027	1	1	1	1	low gene expression
RMDN2	151393	0.027	1	1	1	1	high gene expression
BTNL9	153579	0.027	1	1	1	1	high gene expression
JMJD6	23210	0.027	1	1	1	1	low gene expression
KLHL3	26249	0.027	1	1	1	1	high gene expression
GNAZ	2781	0.027	1	1	1	1	low gene expression
TRIB2	28951	0.027	1	1	1	1	high gene expression
SNX8	29886	0.027	1	1	1	1	low gene expression
GYPC	2995	0.027	1	1	1	1	low gene expression
IFRD1	3475	0.027	1	1	1	1	low gene expression
MYO9B	4650	0.027	1	1	1	1	low gene expression
ISOC1	51015	0.027	1	1	1	1	low gene expression
ABHD17B	51104	0.027	1	1	1	1	low gene expression
UTP11	51118	0.027	1	1	1	1	low gene expression
TBC1D19	55296	0.027	1	1	1	1	high gene expression
SVOP	55530	0.027	1	1	1	1	low gene expression
KIF15	56992	0.027	1	1	1	1	low gene expression
DNASE2B	58511	0.027	1	1	1	1	high gene expression
RPS6KA1	6195	0.027	1	1	1	1	low gene expression
CCL18	6362	0.027	1	1	1	1	low gene expression
ZSCAN31	64288	0.027	1	1	1	1	high gene expression
TNFAIP2	7127	0.027	1	1	1	1	low gene expression
ZNF33A	7581	0.027	1	1	1	1	high gene expression
EHMT1	79813	0.027	1	1	1	1	low gene expression
HM13	81502	0.027	1	1	1	1	low gene expression
LMAN2L	81562	0.027	1	1	1	1	high gene expression
RNF135	84282	0.027	1	1	1	1	high gene expression
COPS3	8533	0.027	1	1	1	1	low gene expression
NOP14	8602	0.027	1	1	1	1	low gene expression
LINC01278	92249	0.027	1	1	1	1	high gene expression
TMEM5	10329	0.028	1	1	1	1	low gene expression
IFI44	10561	0.028	1	1	1	1	low gene expression
AP4S1	11154	0.028	1	1	1	1	high gene expression
CREM	1390	0.028	1	1	1	1	high gene expression
EFNB1	1947	0.028	1	1	1	1	high gene expression
EXT2	2132	0.028	1	1	1	1	high gene expression
UNC13A	23025	0.028	1	1	1	1	low gene expression
DNAJC9	23234	0.028	1	1	1	1	high gene expression
COMMD3	23412	0.028	1	1	1	1	high gene expression
RAB3GAP2	25782	0.028	1	1	1	1	low gene expression
GRK5	2869	0.028	1	1	1	1	high gene expression
GTF2E2	2961	0.028	1	1	1	1	low gene expression
CYR61	3491	0.028	1	1	1	1	low gene expression
ATOX1	475	0.028	1	1	1	1	low gene expression
NOVA2	4858	0.028	1	1	1	1	low gene expression
p2ry1	5028	0.028	1	1	1	1	low gene expression
SERPINF1	5176	0.028	1	1	1	1	high gene expression
TOR4A	54863	0.028	1	1	1	1	high gene expression
TEX10	54881	0.028	1	1	1	1	low gene expression
ECHDC2	55268	0.028	1	1	1	1	high gene expression
CELF4	56853	0.028	1	1	1	1	low gene expression
NIPAL3	57185	0.028	1	1	1	1	high gene expression
PTPRC	5788	0.028	1	1	1	1	low gene expression
CXCR5	643	0.028	1	1	1	1	low gene expression
ST8SIA1	6489	0.028	1	1	1	1	high gene expression
SMARCA1	6594	0.028	1	1	1	1	high gene expression
SOD2	6648	0.028	1	1	1	1	low gene expression
TOP1	7150	0.028	1	1	1	1	low gene expression
ZNF202	7753	0.028	1	1	1	1	low gene expression
SYNDIG1	79953	0.028	1	1	1	1	high gene expression
TRMT1L	81627	0.028	1	1	1	1	high gene expression
SLC25A28	81894	0.028	1	1	1	1	high gene expression
NOA1	84273	0.028	1	1	1	1	high gene expression
FAM136A	84908	0.028	1	1	1	1	low gene expression
KMO	8564	0.028	1	1	1	1	high gene expression
SLC16A4	9122	0.028	1	1	1	1	high gene expression
ttc30a	92104	0.028	1	1	1	1	high gene expression
TCEAL1	9338	0.028	1	1	1	1	high gene expression
Cox5a	9377	0.028	1	1	1	1	low gene expression
NCKAP1	10787	0.029	1	1	1	1	high gene expression
LENG8	114823	0.029	1	1	1	1	high gene expression
arhgap33	115703	0.029	1	1	1	1	low gene expression
Cox6b1	1340	0.029	1	1	1	1	low gene expression
DSC3	1825	0.029	1	1	1	1	low gene expression
FDFT1	2222	0.029	1	1	1	1	low gene expression
SLC39A14	23516	0.029	1	1	1	1	low gene expression
ALX3	257	0.029	1	1	1	1	low gene expression
PRSS33	260429	0.029	1	1	1	1	low gene expression
STEAP2	261729	0.029	1	1	1	1	high gene expression
DGCR10	26222	0.029	1	1	1	1	low gene expression
FAM102B	284611	0.029	1	1	1	1	high gene expression
il11ra	3590	0.029	1	1	1	1	high gene expression
OPRL1	4987	0.029	1	1	1	1	low gene expression
P2RY6	5031	0.029	1	1	1	1	low gene expression
ASAP1	50807	0.029	1	1	1	1	low gene expression
MRPS17	51373	0.029	1	1	1	1	low gene expression
TRIAP1	51499	0.029	1	1	1	1	low gene expression
PTRH2	51651	0.029	1	1	1	1	low gene expression
RAPGEF6	51735	0.029	1	1	1	1	high gene expression
CNTLN	54875	0.029	1	1	1	1	high gene expression
RNF213	57674	0.029	1	1	1	1	high gene expression
RHEB	6009	0.029	1	1	1	1	low gene expression
CORO2A	7464	0.029	1	1	1	1	high gene expression
GALNT14	79623	0.029	1	1	1	1	low gene expression
YRDC	79693	0.029	1	1	1	1	low gene expression
RPAP2	79871	0.029	1	1	1	1	high gene expression
CAAP1	79886	0.029	1	1	1	1	high gene expression
PRR36	80164	0.029	1	1	1	1	low gene expression
PAAF1	80227	0.029	1	1	1	1	high gene expression
CLPTM1L	81037	0.029	1	1	1	1	low gene expression
PARG	8505	0.029	1	1	1	1	high gene expression
NIPSNAP1	8508	0.029	1	1	1	1	low gene expression
ADAM23	8745	0.029	1	1	1	1	low gene expression
PLOD3	8985	0.029	1	1	1	1	low gene expression
POLR1C	9533	0.029	1	1	1	1	low gene expression
44446	989	0.029	1	1	1	1	high gene expression
AASS	10157	0.03	1	1	1	1	high gene expression
CNN2	1265	0.03	1	1	1	1	low gene expression
CNTN1	1272	0.03	1	1	1	1	low gene expression
CDAN1	146059	0.03	1	1	1	1	low gene expression
CSRP1	1465	0.03	1	1	1	1	low gene expression
AVL9	23080	0.03	1	1	1	1	low gene expression
CLUH	23277	0.03	1	1	1	1	low gene expression
ESYT1	23344	0.03	1	1	1	1	high gene expression
FBXO9	26268	0.03	1	1	1	1	high gene expression
DAZAP1	26528	0.03	1	1	1	1	low gene expression
GOLGA3	2802	0.03	1	1	1	1	low gene expression
GPR32	2854	0.03	1	1	1	1	low gene expression
METTL9	51108	0.03	1	1	1	1	low gene expression
GMPR2	51292	0.03	1	1	1	1	high gene expression
TRMT6	51605	0.03	1	1	1	1	low gene expression
SARAF	51669	0.03	1	1	1	1	high gene expression
EIF5A2	56648	0.03	1	1	1	1	low gene expression
ZC3HAV1	56829	0.03	1	1	1	1	high gene expression
TXNDC16	57544	0.03	1	1	1	1	high gene expression
KLHL1	57626	0.03	1	1	1	1	low gene expression
RASA1	5921	0.03	1	1	1	1	high gene expression
CCL8	6355	0.03	1	1	1	1	low gene expression
LINC01184	644873	0.03	1	1	1	1	high gene expression
SLC6A9	6536	0.03	1	1	1	1	low gene expression
BRD9	65980	0.03	1	1	1	1	low gene expression
UCP2	7351	0.03	1	1	1	1	low gene expression
CLMN	79789	0.03	1	1	1	1	high gene expression
[truncated: 11,255 more rows]

## Sheet: Supplementary Table 2
Supplementary Table 2: Significance levels of genes shown in Supplementary Table 1 that are located on chromosome 8 for association with overall patient survival stratifying patients by expression quartiles in a microarray dataset of 196 primary Ewing sarcomas with matched clinical annotation.
Gene Symbol	Entrez ID	P-Value	Bonferroni	Holm	Hommel	Hochberg	Significance
EIF4EBP1	1978	3.725e-06	0.049	0.049	0.049	0.049	low gene expression
TP53INP1	94241	2.735e-05	0.363	0.362	0.338	0.362	high gene expression
TTI2	80185	0.0001125	1	1	0.996	1	low gene expression
RECQL4	9401	0.0001641	1	1	1	1	low gene expression
ZNF596	169270	0.0001845	1	1	1	1	high gene expression
PLAG1	5324	0.000322	1	1	1	1	low gene expression
PINX1	54984	0.000395	1	1	1	1	low gene expression
PINX1	54984	0.000395	1	1	1	1	low gene expression
ZFHX4	79776	0.0004027	1	1	1	1	low gene expression
EXTL3	2137	0.000567	1	1	1	1	low gene expression
FBXO16	157574	0.0006691	1	1	1	1	low gene expression
ZFAT	57623	0.000679	1	1	1	1	low gene expression
MCM4	4173	0.0009464	1	1	1	1	low gene expression
DGAT1	8694	0.0009874	1	1	1	1	low gene expression
FZD3	7976	0.001	1	1	1	1	low gene expression
RNF122	79845	0.001	1	1	1	1	low gene expression
HGSNAT	138050	0.001	1	1	1	1	high gene expression
RAB11FIP1	80223	0.002	1	1	1	1	high gene expression
DSCC1	79075	0.002	1	1	1	1	low gene expression
SQLE	6713	0.002	1	1	1	1	low gene expression
TONSL	4796	0.002	1	1	1	1	low gene expression
AGPAT5	55326	0.003	1	1	1	1	low gene expression
DUSP26	78986	0.003	1	1	1	1	low gene expression
KCNQ3	3786	0.003	1	1	1	1	low gene expression
FBXL6	26233	0.003	1	1	1	1	low gene expression
PRKDC	5591	0.004	1	1	1	1	low gene expression
ZHX2	22882	0.004	1	1	1	1	high gene expression
NEFL	4747	0.005	1	1	1	1	low gene expression
COX6C	1345	0.005	1	1	1	1	low gene expression
DCAF13	25879	0.005	1	1	1	1	low gene expression
TNFRSF11B	4982	0.005	1	1	1	1	low gene expression
C8orf44	56260	0.006	1	1	1	1	high gene expression
MRPL13	28998	0.006	1	1	1	1	low gene expression
CSMD1	64478	0.007	1	1	1	1	low gene expression
REEP4	80346	0.007	1	1	1	1	low gene expression
CHD7	55636	0.007	1	1	1	1	low gene expression
STMN2	11075	0.007	1	1	1	1	low gene expression
RNF19A	25897	0.007	1	1	1	1	high gene expression
HGH1	51236	0.007	1	1	1	1	low gene expression
BOP1	23246	0.007	1	1	1	1	low gene expression
PNOC	5368	0.008	1	1	1	1	low gene expression
MTFR1	9650	0.008	1	1	1	1	low gene expression
ENY2	56943	0.008	1	1	1	1	low gene expression
PBK	55872	0.012	1	1	1	1	low gene expression
CHMP7	91782	0.013	1	1	1	1	low gene expression
GINS4	84296	0.013	1	1	1	1	low gene expression
CHCHD7	79145	0.013	1	1	1	1	low gene expression
NDUFB9	4715	0.013	1	1	1	1	low gene expression
MRPL15	29088	0.014	1	1	1	1	low gene expression
C8orf76	84933	0.014	1	1	1	1	low gene expression
TRMT12	55039	0.014	1	1	1	1	low gene expression
NDRG1	10397	0.015	1	1	1	1	high gene expression
TNFRSF10A	8797	0.016	1	1	1	1	low gene expression
NEFM	4741	0.016	1	1	1	1	low gene expression
SH2D4A	63898	0.017	1	1	1	1	low gene expression
PKIA	5569	0.017	1	1	1	1	low gene expression
CCNE2	9134	0.017	1	1	1	1	low gene expression
EXT1	2131	0.017	1	1	1	1	low gene expression
HR	55806	0.018	1	1	1	1	low gene expression
LAPTM4B	55353	0.018	1	1	1	1	low gene expression
PENK	5179	0.021	1	1	1	1	low gene expression
CRH	1392	0.023	1	1	1	1	low gene expression
MFHAS1	9258	0.025	1	1	1	1	low gene expression
RRS1	23212	0.025	1	1	1	1	low gene expression
ZHX1	11244	0.025	1	1	1	1	high gene expression
GTF2E2	2961	0.028	1	1	1	1	low gene expression
FDFT1	2222	0.029	1	1	1	1	low gene expression
SLC39A14	23516	0.029	1	1	1	1	low gene expression
ASAP1	50807	0.029	1	1	1	1	low gene expression
SARAF	51669	0.03	1	1	1	1	high gene expression
RNF170	81790	0.031	1	1	1	1	high gene expression
HNF4G	3174	0.031	1	1	1	1	low gene expression
ZBTB10	65986	0.031	1	1	1	1	high gene expression
CA1	759	0.031	1	1	1	1	low gene expression
SLC52A2	79581	0.031	1	1	1	1	low gene expression
ZNF704	619279	0.032	1	1	1	1	high gene expression
NUDCD1	84955	0.034	1	1	1	1	low gene expression
TM2D2	83877	0.036	1	1	1	1	low gene expression
XKR6	286046	0.04	1	1	1	1	low gene expression
VDAC3	7419	0.04	1	1	1	1	low gene expression
RDH10	157506	0.041	1	1	1	1	low gene expression
POLR2K	5440	0.041	1	1	1	1	low gene expression
ATAD2	29028	0.042	1	1	1	1	low gene expression
PRSS55	203074	0.043	1	1	1	1	low gene expression
LZTS1	11178	0.043	1	1	1	1	low gene expression
IL7	3574	0.044	1	1	1	1	high gene expression
THEM6	51337	0.044	1	1	1	1	low gene expression
NAT1	9	0.045	1	1	1	1	high gene expression
ELP3	55140	0.048	1	1	1	1	low gene expression
WRN	7486	0.048	1	1	1	1	low gene expression
GSDMC	56169	0.048	1	1	1	1	low gene expression
ARC	23237	0.048	1	1	1	1	low gene expression
DLC1	10395	0.049	1	1	1	1	low gene expression
CPSF1	29894	0.049	1	1	1	1	low gene expression
PCMTD1	115294	0.05	1	1	1	1	high gene expression
MAL2	114569	0.05	1	1	1	1	low gene expression
SLC7A2	6542	0.051	1	1	1	1	low gene expression
TRPS1	7227	0.051	1	1	1	1	low gene expression
DEFB1	1672	0.052	1	1	1	1	low gene expression
XPO7	23039	0.052	1	1	1	1	low gene expression
ADAM3A	1587	0.052	1	1	1	1	low gene expression
NRBP2	340371	0.052	1	1	1	1	high gene expression
GATA4	2626	0.053	1	1	1	1	low gene expression
PLEC	5339	0.053	1	1	1	1	high gene expression
MMP16	4325	0.056	1	1	1	1	low gene expression
RRM2B	50484	0.056	1	1	1	1	high gene expression
DLGAP2	9228	0.059	1	1	1	1	low gene expression
TG	7038	0.061	1	1	1	1	low gene expression
BRF2	55290	0.062	1	1	1	1	low gene expression
POLR3D	661	0.064	1	1	1	1	low gene expression
LRRCC1	85444	0.064	1	1	1	1	high gene expression
HAS2	3037	0.065	1	1	1	1	low gene expression
MAK16	84549	0.066	1	1	1	1	low gene expression
ADHFE1	137872	0.066	1	1	1	1	high gene expression
MTSS1	9788	0.067	1	1	1	1	low gene expression
OSGIN2	734	0.068	1	1	1	1	high gene expression
ADRB3	155	0.072	1	1	1	1	high gene expression
SLC45A4	57210	0.074	1	1	1	1	low gene expression
CSPP1	79848	0.076	1	1	1	1	low gene expression
ENTPD4	9583	0.077	1	1	1	1	low gene expression
NRG1	3084	0.084	1	1	1	1	low gene expression
TNFRSF10B	8795	0.087	1	1	1	1	low gene expression
PREX2	80243	0.089	1	1	1	1	low gene expression
KLF10	7071	0.089	1	1	1	1	high gene expression
PI15	51050	0.091	1	1	1	1	low gene expression
ASPH	444	0.092	1	1	1	1	low gene expression
MATN2	4147	0.092	1	1	1	1	high gene expression
COMMD5	28991	0.095	1	1	1	1	low gene expression
RIPK2	8767	0.098	1	1	1	1	high gene expression
SLC25A37	51312	0.099	1	1	1	1	low gene expression
CTHRC1	115908	0.107	1	1	1	1	low gene expression
RIDA	10247	0.109	1	1	1	1	high gene expression
OXR1	55074	0.109	1	1	1	1	high gene expression
PPP1R16A	84988	0.11	1	1	1	1	low gene expression
CCAR2	57805	0.111	1	1	1	1	low gene expression
ADAM9	8754	0.111	1	1	1	1	low gene expression
CLU	1191	0.113	1	1	1	1	low gene expression
ADGRB1	575	0.114	1	1	1	1	low gene expression
TIGD5	84948	0.114	1	1	1	1	low gene expression
MYOM2	9172	0.116	1	1	1	1	high gene expression
PTK2B	2185	0.116	1	1	1	1	low gene expression
MYBL1	4603	0.117	1	1	1	1	low gene expression
PARP10	84875	0.12	1	1	1	1	high gene expression
STAU2	27067	0.126	1	1	1	1	low gene expression
FAM110B	90362	0.128	1	1	1	1	low gene expression
LY6D	8581	0.129	1	1	1	1	low gene expression
RHOBTB2	23221	0.135	1	1	1	1	low gene expression
CCDC25	55246	0.136	1	1	1	1	low gene expression
PPP1R3B	79660	0.139	1	1	1	1	high gene expression
EFCAB1	79645	0.14	1	1	1	1	high gene expression
KBTBD11	9920	0.141	1	1	1	1	low gene expression
BNIP3L	665	0.144	1	1	1	1	high gene expression
INTS8	55656	0.145	1	1	1	1	low gene expression
ARFGEF1	10565	0.147	1	1	1	1	high gene expression
RMDN1	51115	0.148	1	1	1	1	high gene expression
SLC20A2	6575	0.156	1	1	1	1	high gene expression
KCNS2	3788	0.158	1	1	1	1	low gene expression
CYC1	1537	0.159	1	1	1	1	low gene expression
PPP2R2A	5520	0.16	1	1	1	1	high gene expression
ATP6V1B2	526	0.164	1	1	1	1	low gene expression
TNKS	8658	0.166	1	1	1	1	high gene expression
ODF1	4956	0.167	1	1	1	1	low gene expression
BLK	640	0.168	1	1	1	1	low gene expression
STC1	6781	0.168	1	1	1	1	low gene expression
SMIM19	114926	0.168	1	1	1	1	high gene expression
EEF1D	1936	0.168	1	1	1	1	low gene expression
MCPH1	79648	0.169	1	1	1	1	low gene expression
GPAT4	137964	0.169	1	1	1	1	low gene expression
INTS9	55756	0.171	1	1	1	1	low gene expression
FBXO32	114907	0.173	1	1	1	1	high gene expression
EXOSC4	54512	0.173	1	1	1	1	low gene expression
RAD21	5885	0.174	1	1	1	1	low gene expression
TBC1D31	93594	0.175	1	1	1	1	low gene expression
ZNF34	80778	0.175	1	1	1	1	high gene expression
PNMA2	10687	0.176	1	1	1	1	low gene expression
CLN8	2055	0.188	1	1	1	1	low gene expression
KCNK9	51305	0.189	1	1	1	1	low gene expression
SLA	6503	0.192	1	1	1	1	low gene expression
CHRAC1	54108	0.192	1	1	1	1	low gene expression
OPLAH	26873	0.193	1	1	1	1	high gene expression
C8orf34	116328	0.195	1	1	1	1	low gene expression
TRIM35	23087	0.196	1	1	1	1	high gene expression
SNTB1	6641	0.196	1	1	1	1	low gene expression
CNOT7	29883	0.198	1	1	1	1	low gene expression
NSMAF	8439	0.199	1	1	1	1	low gene expression
ADAM32	203102	0.203	1	1	1	1	high gene expression
DEFA4	1669	0.204	1	1	1	1	low gene expression
ZNF703	80139	0.208	1	1	1	1	high gene expression
MSRA	4482	0.209	1	1	1	1	low gene expression
TOX	9760	0.209	1	1	1	1	low gene expression
NKX3-1	4824	0.21	1	1	1	1	low gene expression
DKK4	27121	0.212	1	1	1	1	low gene expression
TTPA	7274	0.215	1	1	1	1	high gene expression
TRIB1	10221	0.217	1	1	1	1	low gene expression
RIMS2	9699	0.218	1	1	1	1	low gene expression
LACTB2	51110	0.219	1	1	1	1	high gene expression
SCARA3	51435	0.224	1	1	1	1	low gene expression
ZNF16	7564	0.225	1	1	1	1	low gene expression
DMTN	2039	0.228	1	1	1	1	low gene expression
FABP4	2167	0.229	1	1	1	1	low gene expression
HHLA1	10086	0.229	1	1	1	1	low gene expression
INTS10	55174	0.231	1	1	1	1	low gene expression
SFRP1	6422	0.231	1	1	1	1	high gene expression
SLC39A4	55630	0.231	1	1	1	1	low gene expression
IDO1	3620	0.234	1	1	1	1	low gene expression
CA2	760	0.235	1	1	1	1	low gene expression
MTERF3	51001	0.236	1	1	1	1	low gene expression
ADAM7	8756	0.246	1	1	1	1	low gene expression
C8orf33	65265	0.247	1	1	1	1	low gene expression
TRAPPC9	83696	0.248	1	1	1	1	low gene expression
ANGPT2	285	0.254	1	1	1	1	low gene expression
EFR3A	23167	0.256	1	1	1	1	low gene expression
LRP12	29967	0.257	1	1	1	1	low gene expression
ASAH1	427	0.258	1	1	1	1	high gene expression
MRPS28	28957	0.261	1	1	1	1	low gene expression
OTUD6B	51633	0.261	1	1	1	1	low gene expression
GPIHBP1	338328	0.261	1	1	1	1	high gene expression
NAPRT	93100	0.264	1	1	1	1	low gene expression
TMEM68	137695	0.268	1	1	1	1	high gene expression
LYPLA1	10434	0.271	1	1	1	1	low gene expression
NCALD	83988	0.272	1	1	1	1	low gene expression
CPQ	10404	0.273	1	1	1	1	high gene expression
UNC5D	137970	0.274	1	1	1	1	low gene expression
CEBPD	1052	0.274	1	1	1	1	high gene expression
TMEM70	54968	0.277	1	1	1	1	low gene expression
LEPROTL1	23484	0.279	1	1	1	1	high gene expression
PSKH2	85481	0.279	1	1	1	1	high gene expression
ZMAT4	79698	0.28	1	1	1	1	high gene expression
TGS1	96764	0.283	1	1	1	1	low gene expression
CYP7A1	1581	0.288	1	1	1	1	high gene expression
RNF139	11236	0.294	1	1	1	1	high gene expression
EBF2	64641	0.3	1	1	1	1	high gene expression
ADAM18	8749	0.3	1	1	1	1	high gene expression
PDP1	54704	0.3	1	1	1	1	high gene expression
GEM	2669	0.303	1	1	1	1	high gene expression
PEX2	5828	0.309	1	1	1	1	high gene expression
ARHGEF10	9639	0.31	1	1	1	1	low gene expression
RGS22	26166	0.31	1	1	1	1	high gene expression
ZNF706	51123	0.311	1	1	1	1	high gene expression
MICU3	286097	0.312	1	1	1	1	low gene expression
LSM1	27257	0.313	1	1	1	1	low gene expression
EGR3	1960	0.314	1	1	1	1	high gene expression
RHPN1	114822	0.314	1	1	1	1	low gene expression
HSF1	3297	0.315	1	1	1	1	low gene expression
SDC2	6383	0.316	1	1	1	1	low gene expression
ERLIN2	11160	0.317	1	1	1	1	high gene expression
PPP2CB	5516	0.332	1	1	1	1	low gene expression
HOOK3	84376	0.334	1	1	1	1	high gene expression
PAG1	55824	0.336	1	1	1	1	low gene expression
GDAP1	54332	0.337	1	1	1	1	low gene expression
ZNF696	79943	0.337	1	1	1	1	low gene expression
AGO2	27161	0.339	1	1	1	1	high gene expression
ST3GAL1	6482	0.34	1	1	1	1	low gene expression
BMP1	649	0.347	1	1	1	1	low gene expression
SFTPC	6440	0.348	1	1	1	1	high gene expression
KIF13B	23303	0.348	1	1	1	1	high gene expression
DERL1	79139	0.348	1	1	1	1	low gene expression
PURG	29942	0.352	1	1	1	1	high gene expression
SLC25A32	81034	0.356	1	1	1	1	low gene expression
ZC3H3	23144	0.361	1	1	1	1	low gene expression
CTSB	1508	0.363	1	1	1	1	low gene expression
TUSC3	7991	0.363	1	1	1	1	high gene expression
PPP3CC	5533	0.363	1	1	1	1	high gene expression
RB1CC1	9821	0.366	1	1	1	1	high gene expression
FOXH1	8928	0.367	1	1	1	1	high gene expression
NIPAL2	79815	0.369	1	1	1	1	high gene expression
CLDN23	137075	0.371	1	1	1	1	low gene expression
TERF1	7013	0.378	1	1	1	1	low gene expression
SNAI2	6591	0.381	1	1	1	1	high gene expression
MTDH	92140	0.381	1	1	1	1	low gene expression
PVT1	5820	0.382	1	1	1	1	low gene expression
PHF20L1	51105	0.382	1	1	1	1	low gene expression
LYNX1	66004	0.39	1	1	1	1	low gene expression
LRRC14	9684	0.397	1	1	1	1	low gene expression
TPD52	7163	0.399	1	1	1	1	low gene expression
STAR	6770	0.403	1	1	1	1	low gene expression
ANGPT1	284	0.413	1	1	1	1	high gene expression
ZNF251	90987	0.415	1	1	1	1	high gene expression
PUF60	22827	0.421	1	1	1	1	low gene expression
ADCY8	114	0.427	1	1	1	1	low gene expression
EPHX2	2053	0.428	1	1	1	1	low gene expression
ERICH1	157697	0.431	1	1	1	1	low gene expression
FBXO25	26260	0.433	1	1	1	1	high gene expression
ZFPM2	23414	0.434	1	1	1	1	high gene expression
COPS5	10987	0.435	1	1	1	1	low gene expression
PLEKHF2	79666	0.436	1	1	1	1	high gene expression
GPR20	2843	0.437	1	1	1	1	low gene expression
CPNE3	8895	0.439	1	1	1	1	high gene expression
KHDRBS3	10656	0.439	1	1	1	1	low gene expression
RGS20	8601	0.442	1	1	1	1	high gene expression
SPAG1	6674	0.442	1	1	1	1	high gene expression
ARMC1	55156	0.443	1	1	1	1	low gene expression
OSR2	116039	0.444	1	1	1	1	high gene expression
JRK	8629	0.448	1	1	1	1	low gene expression
ANKRD46	157567	0.449	1	1	1	1	high gene expression
FUT10	84750	0.451	1	1	1	1	high gene expression
PTDSS1	9791	0.451	1	1	1	1	low gene expression
CPA6	57094	0.452	1	1	1	1	low gene expression
ZFP41	286128	0.454	1	1	1	1	low gene expression
TRPA1	8989	0.459	1	1	1	1	low gene expression
FGFR1	2260	0.461	1	1	1	1	low gene expression
SULF1	23213	0.463	1	1	1	1	low gene expression
UBXN8	7993	0.464	1	1	1	1	low gene expression
ZNF250	58500	0.469	1	1	1	1	low gene expression
FAM135B	51059	0.47	1	1	1	1	low gene expression
GSDMD	79792	0.473	1	1	1	1	high gene expression
STMN4	81551	0.479	1	1	1	1	low gene expression
SLC18A1	6570	0.481	1	1	1	1	low gene expression
BAALC	79870	0.484	1	1	1	1	low gene expression
DEFA5	1670	0.486	1	1	1	1	low gene expression
SLCO5A1	81796	0.486	1	1	1	1	low gene expression
EIF3E	3646	0.486	1	1	1	1	high gene expression
CA8	767	0.488	1	1	1	1	high gene expression
WWP1	11059	0.489	1	1	1	1	high gene expression
MTUS1	57509	0.499	1	1	1	1	high gene expression
GGH	8836	0.503	1	1	1	1	low gene expression
TRIM55	84675	0.505	1	1	1	1	high gene expression
MTMR9	66036	0.506	1	1	1	1	low gene expression
ADAMDEC1	27299	0.511	1	1	1	1	low gene expression
LPL	4023	0.513	1	1	1	1	low gene expression
SDCBP	6386	0.515	1	1	1	1	low gene expression
SDR16C5	195814	0.516	1	1	1	1	low gene expression
RUNX1T1	862	0.516	1	1	1	1	low gene expression
DOK2	9046	0.518	1	1	1	1	low gene expression
DUSP4	1846	0.519	1	1	1	1	low gene expression
PCM1	5108	0.52	1	1	1	1	high gene expression
FAM167A	83648	0.522	1	1	1	1	low gene expression
FAM86B3P	286042	0.525	1	1	1	1	high gene expression
EMC2	9694	0.525	1	1	1	1	high gene expression
SHARPIN	81858	0.529	1	1	1	1	high gene expression
PSD3	23362	0.531	1	1	1	1	low gene expression
PXDNL	137902	0.531	1	1	1	1	low gene expression
DECR1	1666	0.539	1	1	1	1	high gene expression
DENND3	22898	0.541	1	1	1	1	high gene expression
EBAG9	9166	0.544	1	1	1	1	high gene expression
UQCRB	7381	0.55	1	1	1	1	low gene expression
ADRA1A	148	0.559	1	1	1	1	low gene expression
MAF1	84232	0.56	1	1	1	1	low gene expression
RPL8	6132	0.561	1	1	1	1	low gene expression
SORBS3	10174	0.564	1	1	1	1	low gene expression
PLAT	5327	0.565	1	1	1	1	low gene expression
PDLIM2	64236	0.567	1	1	1	1	high gene expression
KAT6A	7994	0.571	1	1	1	1	high gene expression
CYHR1	50626	0.578	1	1	1	1	high gene expression
CHMP4C	92421	0.584	1	1	1	1	low gene expression
ZNF7	7553	0.584	1	1	1	1	low gene expression
TNFRSF10C	8794	0.594	1	1	1	1	low gene expression
FGF17	8822	0.596	1	1	1	1	low gene expression
DEPTOR	64798	0.596	1	1	1	1	low gene expression
RHPN1-AS1	78998	0.598	1	1	1	1	low gene expression
GPAA1	8733	0.6	1	1	1	1	low gene expression
HMBOX1	79618	0.603	1	1	1	1	high gene expression
TOP1MT	116447	0.606	1	1	1	1	low gene expression
NCOA2	10499	0.609	1	1	1	1	low gene expression
CA3	761	0.609	1	1	1	1	high gene expression
ANXA13	312	0.609	1	1	1	1	low gene expression
CSGALNACT1	55790	0.615	1	1	1	1	high gene expression
DCTN6	10671	0.62	1	1	1	1	low gene expression
PEBP4	157310	0.621	1	1	1	1	high gene expression
DPYSL2	1808	0.628	1	1	1	1	high gene expression
GNRH1	2796	0.63	1	1	1	1	low gene expression
LYN	4067	0.633	1	1	1	1	low gene expression
RAD54B	25788	0.636	1	1	1	1	low gene expression
ANK1	286	0.639	1	1	1	1	low gene expression
TAF2	6873	0.644	1	1	1	1	low gene expression
STK3	6788	0.649	1	1	1	1	high gene expression
FGL1	2267	0.651	1	1	1	1	low gene expression
FNTA	2339	0.653	1	1	1	1	low gene expression
NECAB1	64168	0.656	1	1	1	1	high gene expression
VPS28	51160	0.657	1	1	1	1	high gene expression
RAB2A	5862	0.659	1	1	1	1	high gene expression
GPT	2875	0.66	1	1	1	1	high gene expression
IMPA1	3612	0.661	1	1	1	1	low gene expression
SOX7	83595	0.667	1	1	1	1	high gene expression
ADGRA2	25960	0.671	1	1	1	1	high gene expression
PSCA	8000	0.672	1	1	1	1	low gene expression
COLEC10	10584	0.673	1	1	1	1	low gene expression
SLC30A8	169026	0.679	1	1	1	1	low gene expression
PIWIL2	55124	0.68	1	1	1	1	low gene expression
IKBKB	3551	0.688	1	1	1	1	low gene expression
MYC	4609	0.689	1	1	1	1	high gene expression
DNAJC5B	85479	0.69	1	1	1	1	low gene expression
TRAM1	23471	0.69	1	1	1	1	low gene expression
ZDHHC2	51201	0.695	1	1	1	1	low gene expression
LGI3	203190	0.701	1	1	1	1	low gene expression
TACC1	6867	0.717	1	1	1	1	low gene expression
UBXN2B	137886	0.718	1	1	1	1	low gene expression
CDH17	1015	0.719	1	1	1	1	low gene expression
ADAM28	10863	0.72	1	1	1	1	low gene expression
PTP4A3	11156	0.721	1	1	1	1	high gene expression
ZNF395	55893	0.723	1	1	1	1	low gene expression
ADAM2	2515	0.726	1	1	1	1	low gene expression
SLC26A7	115111	0.733	1	1	1	1	high gene expression
CRISPLD1	83690	0.735	1	1	1	1	low gene expression
SOX17	64321	0.737	1	1	1	1	low gene expression
LY96	23643	0.737	1	1	1	1	low gene expression
POP1	10940	0.738	1	1	1	1	low gene expression
PLPP5	84513	0.74	1	1	1	1	high gene expression
E2F5	1875	0.745	1	1	1	1	low gene expression
SNX16	64089	0.752	1	1	1	1	high gene expression
ZC2HC1A	51101	0.757	1	1	1	1	high gene expression
ATP6V1H	51606	0.76	1	1	1	1	high gene expression
CALB1	793	0.76	1	1	1	1	high gene expression
MSC	9242	0.767	1	1	1	1	low gene expression
LY6E	4061	0.769	1	1	1	1	low gene expression
NUDT18	79873	0.779	1	1	1	1	high gene expression
PHYHIP	9796	0.795	1	1	1	1	low gene expression
PDGFRL	5157	0.799	1	1	1	1	high gene expression
GML	2765	0.8	1	1	1	1	low gene expression
FZD6	8323	0.807	1	1	1	1	low gene expression
PMP2	5375	0.818	1	1	1	1	high gene expression
ATP6V1C1	528	0.819	1	1	1	1	low gene expression
GFRA2	2675	0.825	1	1	1	1	low gene expression
ENPP2	5168	0.825	1	1	1	1	low gene expression
RBPMS	11030	0.827	1	1	1	1	low gene expression
DPYS	1807	0.828	1	1	1	1	low gene expression
BIN3	55909	0.83	1	1	1	1	low gene expression
EIF3H	8667	0.834	1	1	1	1	low gene expression
ASH2L	9070	0.837	1	1	1	1	low gene expression
EYA1	2138	0.837	1	1	1	1	low gene expression
NAT2	10	0.839	1	1	1	1	low gene expression
KCNV1	27012	0.84	1	1	1	1	high gene expression
ST18	9705	0.841	1	1	1	1	high gene expression
DOCK5	80005	0.842	1	1	1	1	high gene expression
COL14A1	7373	0.845	1	1	1	1	low gene expression
TRIQK	286144	0.847	1	1	1	1	low gene expression
FAM91A1	157769	0.847	1	1	1	1	high gene expression
LINC00588	26138	0.85	1	1	1	1	high gene expression
PTK2	5747	0.854	1	1	1	1	low gene expression
ESRP1	54845	0.855	1	1	1	1	low gene expression
LOXL2	4017	0.858	1	1	1	1	high gene expression
GRHL2	79977	0.861	1	1	1	1	low gene expression
LY6H	4062	0.861	1	1	1	1	high gene expression
TSPYL5	85453	0.867	1	1	1	1	low gene expression
FGF20	26281	0.871	1	1	1	1	low gene expression
TNFRSF10D	8793	0.871	1	1	1	1	low gene expression
GRINA	2907	0.881	1	1	1	1	low gene expression
SNTG1	54212	0.892	1	1	1	1	low gene expression
SYBU	55638	0.897	1	1	1	1	low gene expression
CYP11B2	1585	0.906	1	1	1	1	high gene expression
CYP7B1	9420	0.928	1	1	1	1	high gene expression
PRDM14	63978	0.944	1	1	1	1	low gene expression
ZFAND1	79752	0.951	1	1	1	1	low gene expression
NBN	4683	0.955	1	1	1	1	low gene expression
GOLGA7	51125	0.956	1	1	1	1	low gene expression
GSR	2936	0.96	1	1	1	1	low gene expression
MSR1	4481	0.967	1	1	1	1	high gene expression
UBR5	51366	0.974	1	1	1	1	low gene expression
BAG4	9530	0.975	1	1	1	1	low gene expression
TEX15	56154	0.977	1	1	1	1	high gene expression
UBE2V2	7336	0.979	1	1	1	1	low gene expression
LONRF1	91694	0.981	1	1	1	1	high gene expression
UTP23	84294	0.982	1	1	1	1	low gene expression
AZIN1	51582	0.985	1	1	1	1	low gene expression
YWHAZ	7534	0.99	1	1	1	1	low gene expression
YTHDF3	253943	0.992	1	1	1	1	high gene expression
VPS13B	157680	0.992	1	1	1	1	low gene expression
THAP1	55145	0.993	1	1	1	1	high gene expression
FAM83A	84985	0.994	1	1	1	1	high gene expression
HEY1	23462	0.995	1	1	1	1	low gene expression

## Sheet: Supplementary Table 3
Supplementary Table 3: EIF4EBP1 expression, chr8 ssGSEA scores, and evidence for chr8 gain from methylation arrays of samples from Cohort 1.
Probesets	Disease_stage	ssGSEA_ES_chr8	hclust_median_all	EIF4EBP1_log2
Alonso_118TxR	Metastatic	0.239704	chr8_NOgain	7.80682
Alonso_164Tb	Localized	0.21508	chr8_NOgain	6.7318
Alonso_192T1aR	Localized	0.241691	chr8_NOgain	7.56357
Alonso_206T	Localized	0.122885	chr8_NOgain	8.92973
Alonso_215T2	Metastatic	0.284797	chr8_NOgain	7.57196
Alonso_220T1b	Localized	0.177858	chr8_NOgain	8.33716
Alonso_233T1	Localized	0.234684	chr8_NOgain	9.36663
Alonso_263T1g	Localized	0.138749	chr8_NOgain	7.56508
Alonso_298T	Localized	0.233207	chr8_NOgain	7.87608
Alonso_341T1	Metastatic	0.283378	chr8_NOgain	7.76416
Alonso_66TR	Metastatic	0.15638	chr8_NOgain	7.2882
Alonso_T68	Localized	0.146322	chr8_NOgain	8.27066
Alonso_T99xR	Localized	0.248261	chr8_NOgain	7.61739
GSM1542337_L311	Localized	0.191427	chr8_NOgain	8.32394
GSM1542341_L389	Localized	0.253305	chr8_NOgain	8.02846
GSM1542342_L391	Localized	0.20022	chr8_NOgain	7.62445
GSM1542346_L674	Localized	0.106527	chr8_NOgain	8.22243
GSM1542347_L676	Localized	0.162456	chr8_NOgain	8.17668
GSM1542349_L809	Localized	0.213707	chr8_NOgain	7.68253
GSM1542350_L811	Localized	0.245392	chr8_NOgain	7.73429
GSM1542352_L819	Localized	0.217582	chr8_NOgain	7.89548
GSM1542355_M951	Localized	0.125009	chr8_NOgain	7.71379
GSM1542356_M952	Localized	0.178445	chr8_NOgain	7.40103
GSM1542357_M953	Localized	0.244107	chr8_NOgain	8.12181
GSM1542358_M954	Localized	0.20798	chr8_NOgain	8.33874
GSM1542362_N842	Localized	0.180546	chr8_NOgain	8.33633
GSM1542365_N848	Localized	0.12162	chr8_NOgain	9.46568
GSM1542366_N850	Localized	0.188453	chr8_NOgain	7.43022
GSM1542367_N854	Localized	0.199524	chr8_NOgain	8.09688
GSM1542369_O436	Localized	0.286551	chr8_NOgain	7.72325
GSM1542372_O962	Localized	0.0995237	chr8_NOgain	8.62543
GSM1542373_O963	Localized	0.269664	chr8_NOgain	7.99235
GSM1542374_O965	Localized	0.171826	chr8_NOgain	8.76811
GSM1542376_O967	Localized	0.242395	chr8_NOgain	7.51538
GSM1542377_P101	Localized	0.0994839	chr8_NOgain	8.53547
GSM1542378_P102	Localized	0.288153	chr8_NOgain	8.40397
GSM1542379_P103	Localized	-0.0418219	chr8_NOgain	8.42332
GSM1542380_Q171	Localized	0.258063	chr8_NOgain	8.30762
GSM1542383_Q447	Localized	0.186558	chr8_NOgain	7.87788
GSM1542385_Q455	Localized	0.157705	chr8_NOgain	7.8008
GSM1542389_Q462	Localized	0.240709	chr8_NOgain	7.80002
GSM1542392_Q470	Localized	0.245188	chr8_NOgain	7.76664
GSM1542393_Q472	Localized	0.219204	chr8_NOgain	8.1003
GSM1542398_Q927	Localized	0.276513	chr8_NOgain	8.56564
GSM1542399_Q930	Localized	0.289087	chr8_NOgain	7.17746
GSM1542404_Q947	Localized	0.29208	chr8_NOgain	7.80436
GSM1542410_Q998	Localized	0.25903	chr8_NOgain	8.05566
GSM1542413_R004	Localized	0.11749	chr8_NOgain	7.87704
GSM1542415_R007	Localized	0.156619	chr8_NOgain	8.16674
GSM1542418_R014	Localized	0.26032	chr8_NOgain	7.76648
GSM305352	NA	0.236524	chr8_NOgain	8.0015
GSM305364	NA	0.275115	chr8_NOgain	7.42282
GSM305367	Metastatic	0.196283	chr8_NOgain	8.66943
GSM305369	NA	0.266154	chr8_NOgain	6.95132
GSM305372	NA	0.151213	chr8_NOgain	8.20984
GSM305373	NA	0.226371	chr8_NOgain	7.54507
GSM305381	NA	0.178438	chr8_NOgain	6.75995
GSM305382	NA	0.244798	chr8_NOgain	7.55742
GSM305385	NA	0.207353	chr8_NOgain	7.59584
GSM305387	NA	0.247124	chr8_NOgain	7.74939
GSM439923_R75	NA	0.191651	chr8_NOgain	8.21956
GSM852017_ODE_076_U133_2	Localized	0.120385	chr8_NOgain	7.80763
GSM852019_ODE_082_U133_2	Localized	0.113914	chr8_NOgain	8.09978
GSM852025_ODE_093_U133_2	Metastatic	0.121791	chr8_NOgain	7.92277
GSM852029_ODE_105_U133_2	Metastatic	0.279541	chr8_NOgain	8.89631
GSM852036_ODE_121_U133_2	Metastatic	0.15704	chr8_NOgain	9.81025
GSM852045_ODE_149_U133_2	Localized	0.182054	chr8_NOgain	7.10075
GSM852048_ODE_158_U133_2	Localized	0.163238	chr8_NOgain	7.88243
GSM852053_ODE_168_U133_2	Localized	0.195088	chr8_NOgain	7.87895
GSM852058_ODE_198_U133_2	Metastatic	0.0874976	chr8_NOgain	8.10548
GSM852064_ODE_224b_U133_2	Localized	0.0765928	chr8_NOgain	7.49815
GSM852070_ODE_242_U133_2	Localized	0.122488	chr8_NOgain	7.46256
GSM852072_ODE_248_U133_2	Localized	0.17021	chr8_NOgain	7.40353
GSM852079_ODE_279_U133_2	Localized	0.236274	chr8_NOgain	8.21382
GSM852081_ODE_288_U133_2	Metastatic	0.145891	chr8_NOgain	8.32799
GSM852082_ODE_294_U133_2	Localized	0.177878	chr8_NOgain	7.28501
GSM852083_ODE_296_U133_2	Metastatic	0.111778	chr8_NOgain	7.80744
GSM852084_ODE_297_U133_2	Metastatic	0.0880231	chr8_NOgain	8.62326
GSM852087_ODE_303_U133_2	Localized	0.114507	chr8_NOgain	7.20481
Alonso_117T2R	Metastatic	0.571922	chr8_gain	8.59898
Alonso_117Tb	Localized	0.376146	chr8_gain	9.60041
Alonso_119T	Localized	0.444372	chr8_gain	8.7493
Alonso_120T2	Localized	0.435194	chr8_gain	9.87239
Alonso_125TaR	Localized	0.682979	chr8_gain	9.04801
Alonso_135TR	Localized	0.586956	chr8_gain	8.92827
Alonso_136TR	Metastatic	0.368821	chr8_gain	9.00583
Alonso_165TaR	Localized	0.349366	chr8_gain	8.68328
Alonso_171T2	Metastatic	0.529402	chr8_gain	8.78315
Alonso_171TaR	Metastatic	0.388997	chr8_gain	8.45729
Alonso_172TaR	Localized	0.419687	chr8_gain	7.46711
Alonso_197T1R	Localized	0.50892	chr8_gain	8.65725
Alonso_200T	Metastatic	0.398751	chr8_gain	8.27419
Alonso_201T	Metastatic	0.377109	chr8_gain	9.08477
Alonso_232T1c	Localized	0.398594	chr8_gain	8.92075
Alonso_276T1	Localized	0.463211	chr8_gain	9.12599
Alonso_296T1	Localized	0.425411	chr8_gain	8.68746
Alonso_304T1	Localized	0.403995	chr8_gain	7.62304
Alonso_307T1	Metastatic	0.540788	chr8_gain	7.84048
Alonso_308T1a	Localized	0.458684	chr8_gain	8.77703
Alonso_323T1	Localized	0.44787	chr8_gain	8.21072
Alonso_343T1a	Metastatic	0.490281	chr8_gain	8.08693
Alonso_346T1a	Metastatic	0.425998	chr8_gain	8.85757
Alonso_T48bR	Localized	0.584591	chr8_gain	8.77462
Alonso_T88R	Localized	0.440247	chr8_gain	8.2396
Alonso_T90R	Metastatic	0.347321	chr8_gain	8.18236
Alonso_T95R	Metastatic	0.426009	chr8_gain	8.58171
GSM1542334_L308	Localized	0.738255	chr8_gain	10.1617
GSM1542335_L309	Localized	0.510199	chr8_gain	8.60044
GSM1542336_L310	Localized	0.408619	chr8_gain	8.34655
GSM1542338_L312	Localized	0.45151	chr8_gain	9.06904
GSM1542339_L313	Localized	0.392249	chr8_gain	8.69915
GSM1542340_L388	Localized	0.45696	chr8_gain	7.25263
GSM1542343_L392	Localized	0.69216	chr8_gain	10.4318
GSM1542344_L393	Localized	0.534055	chr8_gain	8.50797
GSM1542345_L395	Localized	0.326715	chr8_gain	7.61776
GSM1542348_L678	Localized	0.350563	chr8_gain	9.20719
GSM1542351_L813	Localized	0.336837	chr8_gain	7.6249
GSM1542353_M944	Localized	0.391313	chr8_gain	8.8363
GSM1542354_M950	Localized	0.661053	chr8_gain	8.69605
GSM1542359_M955	Localized	0.72859	chr8_gain	8.32862
GSM1542360_M956	Localized	0.375233	chr8_gain	8.07915
GSM1542361_N838	Localized	0.480868	chr8_gain	7.4569
GSM1542363_N844	Localized	0.474859	chr8_gain	9.70283
GSM1542364_N845	Localized	0.610739	chr8_gain	8.91719
GSM1542368_N856	Localized	0.463911	chr8_gain	7.98491
GSM1542371_O442	Localized	0.324335	chr8_gain	10.8968
GSM1542375_O966	Localized	0.496482	chr8_gain	8.40508
GSM1542381_Q174	Localized	0.448515	chr8_gain	8.74216
GSM1542382_Q176	Localized	0.717043	chr8_gain	9.51525
GSM1542384_Q454	Localized	0.570893	chr8_gain	9.45823
GSM1542386_Q456	Localized	0.323752	chr8_gain	9.35007
GSM1542387_Q458	Localized	0.510509	chr8_gain	8.37656
GSM1542388_Q460	Localized	0.768831	chr8_gain	9.34796
GSM1542390_Q464	Localized	0.406035	chr8_gain	8.0708
GSM1542391_Q465	Localized	0.558915	chr8_gain	9.13509
GSM1542394_Q908	Localized	0.645064	chr8_gain	9.77677
GSM1542395_Q914	Localized	0.313557	chr8_gain	8.32362
GSM1542396_Q916	Localized	0.570442	chr8_gain	8.44138
GSM1542397_Q919	Localized	0.622009	chr8_gain	9.32929
GSM1542400_Q932	Localized	0.301045	chr8_gain	8.17157
GSM1542401_Q937	Localized	0.701448	chr8_gain	8.75594
GSM1542402_Q938	Localized	0.352222	chr8_gain	7.86104
GSM1542403_Q942	Localized	0.345076	chr8_gain	7.6483
GSM1542405_Q949	Localized	0.927122	chr8_gain	8.84802
GSM1542406_Q950	Localized	0.325875	chr8_gain	7.96058
GSM1542407_Q952	Localized	0.52863	chr8_gain	7.36368
GSM1542408_Q954	Localized	0.632172	chr8_gain	8.20726
GSM1542409_Q995	Localized	0.343871	chr8_gain	9.58684
GSM1542411_R001	Localized	0.526431	chr8_gain	7.97581
GSM1542412_R002	Localized	0.476505	chr8_gain	8.01616
GSM1542414_R006	Localized	0.355326	chr8_gain	8.05664
GSM1542416_R009	Localized	0.681495	chr8_gain	8.41755
GSM1542417_R011	Localized	0.44567	chr8_gain	8.69805
GSM305353	NA	0.697329	chr8_gain	9.57531
GSM305354	NA	0.446923	chr8_gain	7.7413
GSM305355	NA	0.451695	chr8_gain	8.29194
GSM305358	NA	0.665511	chr8_gain	8.54298
GSM305359	NA	0.421869	chr8_gain	9.17789
GSM305360	NA	0.786033	chr8_gain	8.38895
GSM305361	NA	0.437042	chr8_gain	9.32796
GSM305362	NA	0.491437	chr8_gain	8.73057
GSM305363	NA	0.595956	chr8_gain	8.07262
GSM305365	NA	0.314904	chr8_gain	8.71393
GSM305366	NA	0.462696	chr8_gain	7.66184
GSM305368	NA	0.520815	chr8_gain	8.54645
GSM305370	Metastatic	0.614843	chr8_gain	9.68937
GSM305371	NA	0.405461	chr8_gain	8.82133
GSM305374	NA	0.545775	chr8_gain	9.26165
GSM305376	NA	0.468059	chr8_gain	8.78928
GSM305380	NA	0.531141	chr8_gain	8.14563
GSM305383	NA	0.958178	chr8_gain	8.55274
GSM305384	NA	0.574485	chr8_gain	8.57696
GSM305386	NA	0.497687	chr8_gain	8.88072
GSM439887_R196	NA	0.306005	chr8_gain	8.29816
GSM439899_R43	NA	0.423958	chr8_gain	9.27852
GSM439900_R44	NA	0.554312	chr8_gain	10.1674
GSM439901_R45	NA	0.401013	chr8_gain	7.80848
GSM439907_R52	NA	0.538235	chr8_gain	9.46728
GSM439909_R54	NA	0.527226	chr8_gain	8.45145
GSM852013_ODE_066_U133_2	Localized	0.540427	chr8_gain	8.66048
GSM852018_ODE_080_U133_2	Metastatic	0.397479	chr8_gain	9.09321
GSM852020_ODE_086_U133_2	Localized	0.639299	chr8_gain	9.6201
GSM852024_ODE_092_U133_2	Metastatic	0.355401	chr8_gain	9.28019
GSM852030_ODE_106_U133_2	Metastatic	0.478333	chr8_gain	8.47709
GSM852032_ODE_111_U133_2	Localized	0.371194	chr8_gain	8.14488
GSM852033_ODE_112_U133_2	Metastatic	0.442194	chr8_gain	8.94693
GSM852034_ODE_116_U133_2	Metastatic	0.402877	chr8_gain	9.25209
GSM852039_ODE_128_U133_2	Localized	0.555328	chr8_gain	8.10232
GSM852051_ODE_165_U133_2	Localized	0.340637	chr8_gain	8.68151
GSM852054_ODE_174_U133_2	Localized	0.549645	chr8_gain	8.31884
GSM852056_ODE_196_U133_2	Metastatic	0.462302	chr8_gain	8.36231
GSM852078_ODE_278_U133_2	Localized	0.488253	chr8_gain	8.48091
GSM852080_ODE_284_U133_2	Localized	0.570906	chr8_gain	9.48808
GSM852086_ODE_299_U133_2	Metastatic	0.420375	chr8_gain	8.87449
GSM852088_ODE_306_U133_2	Localized	0.914975	chr8_gain	9.22023
GSM852090_ODE_309_U133_2	Metastatic	0.475228	chr8_gain	8.28684

## Sheet: Supplementary Table 4
Supplementary Table 4: Association of chr8 gain and EIF4EBP1 expression with patient overall survival across cancer entities of The Cancer Genome Atlas (TCGA) cohort.
Entity	Entity_long	No primary tumor samples	Chr8 gain	P-value chr8 gain	Chr8 Gain direction of outcome association	P-value EIF4EBP1 expression	EIF4EBP1 expression direction of outcome association
ACC	Adrenocortical carcinoma	77	0.31	0.52	NA	0.0001	Bad
BLCA	Bladder Urothelial Carcinoma	406	0.03	0.061	Bad	0.0062	Bad
BRCA	Breast invasive carcinoma	1093	0.06	0.97	NA	0.011	Bad
CESC	Cervical squamous cell carcinoma and endocervical adenocarcinoma	292	0.06	0.16	NA	0.22	NA
CHOL	Cholangiocarcinoma	35	0.028	0.32	NA	0.067	Good
COAD	Colon adenocarcinoma	450	0.118	0.061	Good	0.19	NA
DLBC	Lymphoid Neoplasm Diffuse Large B-cell Lymphoma	48	0	NA	NA	0.00022	Good
ESCA	Esophageal carcinoma	183	0.06	0.16	NA	0.058	Good
GBM	Glioblastoma multiforme	151	0.053	0.54	NA	0.054	Good
HNSC	Head and Neck squamous cell carcinoma	514	0.053	0.52	NA	0.09	Bad
KICH	Kidney renal chromophobe cell carcinoma	66	0.606	0.93	NA	0.00024	Bad
KIRC	Kidney renal clear cell carcinoma	529	0.026	0.63	NA	0.0001	Bad
KIRP	Kidney renal papillary cell carcinoma	290	0.055	0.0021	Bad	0.0001	Bad
LGG	Brain Lower Grade Glioma	515	0.04	0.0075	Bad	0.0078	Bad
LIHC	Liver hepatocellular carcinoma	369	0.021	0.021	Bad	0.013	Bad
LUAD	Lung adenocarcinoma	515	0.02	0.65	NA	0.0058	Bad
LUSC	Lung squamous cell carcinoma	500	0.038	0.25	NA	0.0021	Good
MESO	Mesothelioma	87	0.08	0.29	NA	0.0001	Bad
OV	Ovarian serous cystadenocarcinoma	418	0.024	0.89	NA	0.13	NA
PAAD	Pancreatic adenocarcinoma	177	0.028	0.11	NA	0.00067	Bad
PCPG	Pheochromocytoma and Paraganglioma	178	0.045	0.65	NA	0.029	Good
PRAD	Prostate adenocarcinoma	494	0.014	0.72	NA	0.11	NA
READ	Rectum adenocarcinoma	164	0.079	0.63	NA	0.019	Bad
SARC	Sarcoma	258	0.076	0.57	NA	0.0032	Bad
SKCM	Skin Cutaneous Melanoma	103	0.126	0.63	NA	0.15	NA
STAD	Stomach adenocarcinoma	411	0.117	0.057	Good	0.2	NA
TGCT	Testicular Germ Cell Tumors	150	0.29	0.29	NA	0.3	NA
THCA	Thyroid carcinoma	503	0	NA	NA	0.077	Bad
THYM	Thymoma	120	0.033	0.014	Bad	0.051	Bad
UCEC	Uterine Corpus Endometrial Carcinoma	538	0.113	0.37	NA	0.0066	Bad
UCS	Uterine Carcinosarcoma	56	0.054	0.45	NA	0.066	Good
UVM	Uveal Melanoma	80	0.163	0.58	NA	0.12	NA

## Sheet: Supplementary Table 5
Supplementary Table 5: Fast gene set enrichment analysis of genes enriched with EIF4EBP1 expression in a cohort of 196 primary EwS (Cohort 1, only statistically significant gene sets shown).
Pathway	Pval	Padj	Log2err	ES	NES	size	Collection MSigDB
SOTIRIOU_BREAST_CANCER_GRADE_1_VS_3_UP	9.28538e-63	2.45676e-60	2.0704	0.859243	3.30814	138	C2
ROSTY_CERVICAL_CANCER_PROLIFERATION_CLUSTER	1.75795e-56	3.98679e-54	1.96257	0.849426	3.2483	129	C2
WHITEFORD_PEDIATRIC_CANCER_MARKERS	1.71037e-45	3.0169e-43	1.75655	0.849215	3.17351	103	C2
MANALO_HYPOXIA_DN	1.47949e-78	6.71056e-76	2.31589	0.78346	3.17209	265	C2
WONG_EMBRYONIC_STEM_CELL_CORE	1.57288e-80	7.68293e-78	2.34698	0.766194	3.12265	295	C2
BLANCO_MELO_BRONCHIAL_EPITHELIAL_CELLS_INFLUENZA_A_DEL_NS1_INFECTION_DN	1.16925e-49	2.18375e-47	1.83722	0.807577	3.1215	143	C2
KOBAYASHI_EGFR_SIGNALING_24HR_DN	1.02687e-67	3.10506e-65	2.14892	0.774633	3.11093	236	C2
DUTERTRE_ESTRADIOL_RESPONSE_24HR_UP	5.02826e-74	2.12863e-71	2.24783	0.765484	3.10613	275	C2
CAIRO_HEPATOBLASTOMA_CLASSES_UP	1.81198e-120	1.91768e-117	2.87085	0.732282	3.05301	549	C2
CROONQUIST_IL6_DEPRIVATION_DN	2.98673e-34	2.96339e-32	1.52292	0.8308	3.02955	86	C2
GRAHAM_NORMAL_QUIESCENT_VS_NORMAL_DIVIDING_DN	8.29334e-32	7.11658e-30	1.46752	0.828354	3.00174	82	C2
CROONQUIST_NRAS_SIGNALING_DN	1.51831e-29	1.13427e-27	1.40995	0.861154	2.99764	62	C2
SHEDDEN_LUNG_CANCER_POOR_SURVIVAL_A6	1.0479e-88	6.65417e-86	2.46322	0.723885	2.99194	412	C2
BENPORATH_PROLIFERATION	1.10811e-39	1.4073e-37	1.64074	0.777751	2.9809	132	C2
SARRIO_EPITHELIAL_MESENCHYMAL_TRANSITION_UP	2.55179e-40	3.44763e-38	1.65331	0.769512	2.97437	143	C2
WINNEPENNINCKX_MELANOMA_METASTASIS_UP	3.24947e-39	4.04591e-37	1.62807	0.767977	2.9678	142	C2
ZHOU_CELL_CYCLE_GENES_IN_IR_RESPONSE_24HR	9.5066e-36	1.04081e-33	1.55654	0.782442	2.9651	117	C2
GRAHAM_CML_DIVIDING_VS_NORMAL_QUIESCENT_UP	3.49104e-42	5.40685e-40	1.69047	0.751882	2.94877	169	C2
FISCHER_DREAM_TARGETS	1.10579e-144	3.043e-141	3.14946	0.70077	2.94316	795	C2
ZHOU_CELL_CYCLE_GENES_IN_IR_RESPONSE_6HR	2.48192e-28	1.75113e-26	1.38026	0.811707	2.92955	79	C2
PUJANA_CHEK2_PCC_NETWORK	1.88242e-121	2.39067e-118	2.88524	0.69913	2.92762	675	C2
KANG_DOXORUBICIN_RESISTANCE_UP	3.62569e-26	2.25717e-24	1.32672	0.873489	2.92418	49	C2
KONG_E2F3_TARGETS	1.89498e-29	1.3992e-27	1.40995	0.799143	2.92015	87	C2
GOBERT_OLIGODENDROCYTE_DIFFERENTIATION_UP	8.60027e-91	6.06797e-88	2.49247	0.701055	2.91224	492	C2
ZHAN_MULTIPLE_MYELOMA_PR_UP	3.13345e-24	1.63093e-22	1.27903	0.900434	2.9119	40	C2
MORI_LARGE_PRE_BII_LYMPHOCYTE_UP	6.8898e-27	4.65428e-25	1.34223	0.809013	2.91082	77	C2
HOFFMANN_LARGE_TO_SMALL_PRE_BII_LYMPHOCYTE_UP	1.39169e-35	1.49784e-33	1.54988	0.75473	2.90707	139	C2
WHITFIELD_CELL_CYCLE_LITERATURE	2.4341e-23	1.16214e-21	1.25451	0.886202	2.90428	43	C2
RHODES_UNDIFFERENTIATED_CANCER	7.6202e-25	4.1007e-23	1.29512	0.824996	2.90265	66	C2
MUELLER_PLURINET	1.32459e-53	2.80371e-51	1.90908	0.717542	2.90187	259	C2
CHEMNITZ_RESPONSE_TO_PROSTAGLANDIN_E2_UP	9.217e-33	8.86787e-31	1.48854	0.761385	2.89747	121	C2
BURTON_ADIPOGENESIS_3	7.16407e-30	5.54779e-28	1.41728	0.778654	2.89602	99	C2
LEE_EARLY_T_LYMPHOCYTE_UP	1.16875e-27	7.98014e-26	1.36518	0.775602	2.86286	94	C2
MORI_IMMATURE_B_LYMPHOCYTE_DN	5.35273e-26	3.29998e-24	1.31889	0.791716	2.85901	80	C2
MISSIAGLIA_REGULATED_BY_METHYLATION_DN	1.01682e-29	7.77932e-28	1.41728	0.752645	2.84675	115	C2
FLORIO_NEOCORTEX_BASAL_RADIAL_GLIA_DN	1.55354e-34	1.59112e-32	1.52971	0.731407	2.8423	151	C2
ISHIDA_E2F_TARGETS	1.04114e-22	4.82571e-21	1.2379	0.847288	2.83646	49	C2
VECCHI_GASTRIC_CANCER_EARLY_UP	5.60802e-62	1.36965e-59	2.05534	0.69041	2.83558	352	C2
WANG_RESPONSE_TO_GSK3_INHIBITOR_SB216763_DN	5.36029e-55	1.17372e-52	1.93601	0.694179	2.83262	303	C2
TARTE_PLASMA_CELL_VS_PLASMABLAST_DN	3.04666e-50	5.86252e-48	1.84846	0.695706	2.82476	278	C2
GAVIN_FOXP3_TARGETS_CLUSTER_P6	8.99247e-24	4.42653e-22	1.26274	0.780507	2.81084	78	C2
BASAKI_YBX1_TARGETS_UP	3.13621e-45	5.38242e-43	1.75065	0.694783	2.80697	252	C2
GOBP_RIBOSOME_BIOGENESIS	6.90043e-43	1.06225e-39	1.70875	0.694117	2.79955	234	C5
MEBARKI_HCC_PROGENITOR_FZD8CRD_UP	7.89122e-68	2.50546e-65	2.14892	0.67587	2.79542	423	C2
FERREIRA_EWINGS_SARCOMA_UNSTABLE_VS_STABLE_UP	6.75514e-31	5.49938e-29	1.4462	0.720129	2.79536	149	C2
REACTOME_CELL_CYCLE_CHECKPOINTS	5.87149e-44	9.32099e-42	1.72683	0.69536	2.79495	238	C2
PUJANA_BRCA2_PCC_NETWORK	5.96446e-63	1.64671e-60	2.0704	0.677843	2.79462	388	C2
GOBP_RRNA_METABOLIC_PROCESS	2.98713e-38	3.28456e-35	1.60888	0.698148	2.7897	205	C5
REACTOME_DNA_REPLICATION	5.384e-30	4.22079e-28	1.42456	0.724557	2.78959	138	C2
LI_WILMS_TUMOR_VS_FETAL_KIDNEY_1_DN	1.09709e-31	9.1665e-30	1.46045	0.717265	2.78879	152	C2
ODONNELL_TFRC_TARGETS_DN	5.31312e-25	2.88362e-23	1.29512	0.745534	2.78606	103	C2
BLUM_RESPONSE_TO_SALIRASIB_DN	1.70126e-52	3.48483e-50	1.88726	0.680013	2.77899	314	C2
FARMER_BREAST_CANCER_CLUSTER_2	2.80065e-19	1.1185e-17	1.13309	0.895047	2.77646	32	C2
RUIZ_TNC_TARGETS_DN	1.12812e-28	8.14039e-27	1.38775	0.719489	2.7638	135	C2
BOYAULT_LIVER_CANCER_SUBCLASS_G3_UP	2.8792e-34	2.90205e-32	1.52292	0.699535	2.75686	180	C2
FUJII_YBX1_TARGETS_DN	2.18886e-33	2.13835e-31	1.50239	0.700094	2.75602	177	C2
GARCIA_TARGETS_OF_FLI1_AND_DAX1_DN	8.6503e-29	6.31372e-27	1.39519	0.716232	2.7544	137	C2
MARSON_BOUND_BY_E2F4_UNSTIMULATED	2.5404e-84	1.34429e-81	2.39934	0.659323	2.75283	578	C2
FRASOR_RESPONSE_TO_SERM_OR_FULVESTRANT_DN	8.95693e-19	3.48936e-17	1.11466	0.825163	2.74652	47	C2
KINSEY_TARGETS_OF_EWSR1_FLII_FUSION_UP	1.43764e-144	3.043e-141	3.14617	0.650093	2.74483	1098	C2
FOURNIER_ACINAR_DEVELOPMENT_LATE_2	6.91272e-42	1.02083e-39	1.68434	0.67984	2.74273	249	C2
REN_BOUND_BY_E2F	2.49554e-19	1.00934e-17	1.13309	0.793541	2.73081	57	C2
WP_RETINOBLASTOMA_GENE_IN_CANCER	1.78532e-21	7.98364e-20	1.19534	0.750155	2.72886	84	C2
REACTOME_DNA_REPLICATION_PRE_INITIATION	2.03414e-23	9.78543e-22	1.25451	0.73324	2.72711	99	C2
BERENJENO_TRANSFORMED_BY_RHOA_UP	1.2842e-69	4.53038e-67	2.17764	0.656035	2.72378	484	C2
GOBP_RIBONUCLEOPROTEIN_COMPLEX_BIOGENESIS	9.52459e-50	2.93243e-46	1.83722	0.662796	2.72029	337	C5
WEI_MYCN_TARGETS_WITH_E_BOX	3.04969e-92	2.42069e-89	2.51315	0.649002	2.71974	699	C2
REACTOME_MITOCHONDRIAL_TRANSLATION	3.79563e-21	1.66223e-19	1.18665	0.75293	2.71895	80	C2
REACTOME_G2_M_CHECKPOINTS	1.48297e-26	9.51195e-25	1.3345	0.710403	2.71666	129	C2
REACTOME_TRANSLATION	3.78435e-35	4.00511e-33	1.54318	0.681687	2.71485	207	C2
REACTOME_RRNA_PROCESSING	1.63177e-26	1.03618e-24	1.3345	0.708485	2.70973	130	C2
REACTOME_SYNTHESIS_OF_DNA	8.54171e-24	4.23749e-22	1.26274	0.721608	2.70928	108	C2
SATOH_COLORECTAL_CANCER_MYC_UP	2.85645e-20	1.20122e-18	1.16018	0.751303	2.70567	78	C2
CHIANG_LIVER_CANCER_SUBCLASS_PROLIFERATION_UP	3.05949e-28	2.13492e-26	1.38026	0.695564	2.70539	153	C2
REACTOME_CELL_CYCLE_MITOTIC	1.49125e-62	3.78777e-60	2.06539	0.652806	2.70449	449	C2
FURUKAWA_DUSP6_TARGETS_PCI35_DN	3.68587e-18	1.34513e-16	1.09593	0.768644	2.70438	66	C2
GOCC_MITOCHONDRIAL_PROTEIN_CONTAINING_COMPLEX	2.60154e-34	2.00241e-31	1.52292	0.673587	2.70018	216	C5
PUJANA_XPRSS_INT_NETWORK	7.69865e-28	5.31374e-26	1.37274	0.694254	2.69932	152	C2
GOCC_PRERIBOSOME	1.84161e-18	4.57255e-16	1.10534	0.769844	2.69599	64	C5
WELCSH_BRCA1_TARGETS_DN	4.22429e-25	2.33254e-23	1.29512	0.707925	2.69518	122	C2
KAUFFMANN_MELANOMA_RELAPSE_UP	1.51181e-17	5.21738e-16	1.07687	0.79303	2.69104	53	C2
PUJANA_BRCA_CENTERED_NETWORK	4.10385e-23	1.93033e-21	1.24623	0.716509	2.69013	108	C2
REACTOME_CELL_CYCLE	1.94745e-73	7.72893e-71	2.2386	0.644814	2.68973	560	C2
LEE_BMP2_TARGETS_DN	2.0623e-97	1.8708e-94	2.58224	0.639399	2.68483	783	C2
GRADE_COLON_AND_RECTAL_CANCER_UP	1.33826e-37	1.60339e-35	1.59596	0.66314	2.68072	256	C2
GOCC_NUCLEAR_CHROMOSOME	2.44728e-29	1.44898e-26	1.40995	0.679102	2.67578	175	C5
LINDGREN_BLADDER_CANCER_CLUSTER_3_UP	3.53913e-41	4.9941e-39	1.672	0.656699	2.67281	288	C2
ODONNELL_TARGETS_OF_MYC_AND_TFRC_DN	7.82699e-16	2.48825e-14	1.02767	0.829323	2.66973	39	C2
MORI_PRE_BI_LYMPHOCYTE_UP	5.56879e-18	1.97552e-16	1.09593	0.752724	2.66958	70	C2
SCHUHMACHER_MYC_TARGETS_UP	1.81386e-18	6.7753e-17	1.10534	0.74796	2.66807	73	C2
GOBP_MITOTIC_SISTER_CHROMATID_SEGREGATION	4.07818e-26	1.7937e-23	1.32672	0.68832	2.66766	148	C5
GOCC_ORGANELLAR_RIBOSOME	1.5231e-17	3.49948e-15	1.07687	0.750374	2.66503	70	C5
REACTOME_MITOTIC_METAPHASE_AND_ANAPHASE	1.47832e-31	1.21914e-29	1.46045	0.669728	2.65754	196	C2
REACTOME_METABOLISM_OF_RNA	2.80248e-66	8.08898e-64	2.1247	0.636756	2.6524	528	C2
NADERI_BREAST_CANCER_PROGNOSIS_UP	1.90498e-15	5.7603e-14	1.00732	0.819277	2.64945	40	C2
DODD_NASOPHARYNGEAL_CARCINOMA_DN	1.45076e-129	2.30308e-126	2.97708	0.626335	2.64583	1144	C2
REACTOME_CHROMOSOME_MAINTENANCE	9.24567e-21	3.99388e-19	1.17789	0.711255	2.64534	99	C2
YU_MYC_TARGETS_UP	3.13783e-15	9.26754e-14	1.00732	0.824193	2.64318	38	C2
GOBP_DNA_DEPENDENT_DNA_REPLICATION	2.00564e-23	7.18021e-21	1.25451	0.687303	2.63408	133	C5
GOCC_RIBONUCLEOPROTEIN_COMPLEX	3.01434e-63	1.54676e-59	2.07539	0.631167	2.62791	523	C5
REACTOME_S_PHASE	5.71388e-24	2.90265e-22	1.27091	0.680688	2.62764	141	C2
HORIUCHI_WTAP_TARGETS_DN	5.65096e-37	6.52428e-35	1.58293	0.6481	2.62557	266	C2
MARKEY_RB1_ACUTE_LOF_UP	2.17112e-32	1.99806e-30	1.48157	0.656931	2.62555	219	C2
GOBP_SISTER_CHROMATID_SEGREGATION	1.84892e-26	8.62491e-24	1.3345	0.668361	2.62271	167	C5
REACTOME_SEPARATION_OF_SISTER_CHROMATIDS	1.08927e-25	6.40448e-24	1.31101	0.672218	2.62151	158	C2
WP_DNA_REPLICATION	1.30173e-14	3.64139e-13	0.986546	0.809943	2.61926	40	C2
PUJANA_BREAST_CANCER_WITH_BRCA1_MUTATED_UP	2.37963e-15	7.16144e-14	1.00732	0.769688	2.61183	53	C2
REACTOME_MITOTIC_G1_PHASE_AND_G1_S_TRANSITION	2.05096e-22	9.36948e-21	1.2295	0.681773	2.61127	131	C2
PUJANA_BRCA1_PCC_NETWORK	9.5203e-147	6.04539e-143	3.17239	0.615444	2.60743	1406	C2
SCIAN_CELL_CYCLE_TARGETS_OF_TP53_AND_TP73_DN	1.03145e-14	2.89809e-13	0.986546	0.908295	2.60386	22	C2
GOBP_NCRNA_PROCESSING	3.59309e-39	4.25477e-36	1.62807	0.635868	2.59543	297	C5
BURTON_ADIPOGENESIS_PEAK_AT_24HR	4.1996e-14	1.14453e-12	0.965328	0.798347	2.59462	41	C2
REACTOME_ACTIVATION_OF_ATR_IN_RESPONSE_TO_REPLICATION_STRESS	1.47392e-13	3.83581e-12	0.943632	0.821319	2.59341	35	C2
REACTOME_M_PHASE	3.82845e-40	4.96135e-38	1.64704	0.63343	2.59259	320	C2
MOLENAAR_TARGETS_OF_CCND1_AND_CDK4_DN	3.10402e-15	9.21052e-14	1.00732	0.771953	2.59221	50	C2
YAO_TEMPORAL_RESPONSE_TO_PROGESTERONE_CLUSTER_17	2.50339e-25	1.43212e-23	1.30309	0.662653	2.59217	164	C2
GOCC_RIBOSOMAL_SUBUNIT	4.71471e-19	1.25135e-16	1.12391	0.694506	2.59043	104	C5
WEST_ADRENOCORTICAL_TUMOR_UP	8.60663e-35	8.95936e-33	1.53646	0.637331	2.58332	270	C2
REACTOME_RRNA_MODIFICATION_IN_THE_NUCLEUS_AND_CYTOSOL	5.19311e-15	1.49892e-13	0.996986	0.76925	2.58313	50	C2
NIKOLSKY_BREAST_CANCER_8Q23_Q24_AMPLICON	7.80738e-20	3.24032e-18	1.15122	0.681337	2.5799	116	C2
KRIGE_RESPONSE_TO_TOSEDOSTAT_24HR_DN	4.97294e-87	2.87074e-84	2.43786	0.613748	2.57857	822	C2
WU_APOPTOSIS_BY_CDKN1A_VIA_TP53	7.35535e-15	2.08511e-13	0.986546	0.767284	2.57653	50	C2
REACTOME_RESOLUTION_OF_SISTER_CHROMATID_COHESION	5.85048e-19	2.29324e-17	1.12391	0.686911	2.57248	105	C2
GOMF_STRUCTURAL_CONSTITUENT_OF_RIBOSOME	2.58507e-17	5.85215e-15	1.07687	0.701247	2.57149	89	C5
EGUCHI_CELL_CYCLE_RB1_TARGETS	1.27214e-13	3.33805e-12	0.943632	0.896792	2.57089	22	C2
KEGG_DNA_REPLICATION	4.11842e-13	1.02557e-11	0.932595	0.814024	2.57038	35	C2
SONG_TARGETS_OF_IE86_CMV_PROTEIN	1.44329e-14	4.0197e-13	0.975995	0.762909	2.57013	51	C2
RODRIGUES_THYROID_CARCINOMA_POORLY_DIFFERENTIATED_UP	2.97984e-60	7.00815e-58	2.02489	0.6159	2.56825	553	C2
BUFFA_HYPOXIA_METAGENE	1.5702e-13	4.03674e-12	0.943632	0.779829	2.56472	44	C2
GOBP_NCRNA_METABOLIC_PROCESS	2.21229e-46	4.86513e-43	1.77415	0.620318	2.56469	410	C5
REACTOME_HOMOLOGY_DIRECTED_REPAIR	8.09458e-18	2.85559e-16	1.08644	0.690998	2.55882	96	C2
DANG_MYC_TARGETS_UP	2.16038e-18	7.97581e-17	1.10534	0.682421	2.55566	105	C2
REACTOME_DNA_STRAND_ELONGATION	5.84579e-13	1.41143e-11	0.921426	0.82895	2.55516	31	C2
SCHLOSSER_MYC_TARGETS_AND_SERUM_RESPONSE_DN	5.37379e-13	1.30742e-11	0.921426	0.772379	2.55398	45	C2
KAMMINGA_EZH2_TARGETS	4.22222e-13	1.04731e-11	0.932595	0.788954	2.55139	40	C2
REACTOME_TELOMERE_MAINTENANCE	4.79428e-16	1.55325e-14	1.02767	0.710955	2.55106	76	C2
REACTOME_ACTIVATION_OF_THE_PRE_REPLICATIVE_COMPLEX	6.11765e-13	1.46593e-11	0.921426	0.816612	2.54547	33	C2
VANTVEER_BREAST_CANCER_METASTASIS_DN	8.77262e-18	3.07769e-16	1.08644	0.682297	2.54293	101	C2
BURTON_ADIPOGENESIS_PEAK_AT_16HR	1.54505e-12	3.58067e-11	0.91012	0.791954	2.53979	38	C2
LE_EGR2_TARGETS_UP	1.15057e-17	3.99242e-16	1.08644	0.684236	2.5374	97	C2
MORI_EMU_MYC_LYMPHOMA_BY_ONSET_TIME_UP	1.23475e-16	4.12668e-15	1.04763	0.688981	2.53449	92	C2
GOBP_DNA_REPLICATION	4.7237e-29	2.69321e-26	1.40259	0.628053	2.53408	238	C5
YAO_TEMPORAL_RESPONSE_TO_PROGESTERONE_CLUSTER_14	9.79631e-19	3.77009e-17	1.11466	0.662165	2.52389	124	C2
GOBP_NUCLEAR_CHROMOSOME_SEGREGATION	5.96008e-27	2.95966e-24	1.34993	0.62843	2.51854	215	C5
WP_DNA_IRDAMAGE_AND_CELLULAR_RESPONSE_VIA_ATR	5.712e-15	1.64123e-13	0.996986	0.706979	2.51693	72	C2
BIDUS_METASTASIS_UP	6.49054e-24	3.27103e-22	1.27091	0.636973	2.51482	184	C2
GOCC_RIBOSOME	2.41973e-19	6.53497e-17	1.13309	0.658387	2.5146	129	C5
NAKAYAMA_SOFT_TISSUE_TUMORS_PCA2_UP	7.837e-16	2.48825e-14	1.02767	0.692437	2.51378	83	C2
TANG_SENESCENCE_TP53_TARGETS_DN	1.5432e-13	3.98346e-12	0.943632	0.748572	2.51369	50	C2
DELPUECH_FOXO3_TARGETS_DN	5.60005e-12	1.21782e-10	0.887075	0.779942	2.51077	39	C2
REACTOME_MITOTIC_SPINDLE_CHECKPOINT	1.28234e-16	4.26328e-15	1.04763	0.677757	2.50979	96	C2
BORCZUK_MALIGNANT_MESOTHELIOMA_UP	1.03081e-31	8.72754e-30	1.46045	0.616336	2.50676	284	C2
LY_AGING_OLD_DN	3.08692e-13	7.77855e-12	0.932595	0.743606	2.5051	51	C2
GOBP_RIBOSOMAL_LARGE_SUBUNIT_BIOGENESIS	1.32398e-12	1.78784e-10	0.91012	0.731316	2.50318	55	C5
FEVR_CTNNB1_TARGETS_DN	1.55644e-49	2.82383e-47	1.83722	0.602408	2.50196	491	C2
GOCC_LARGE_RIBOSOMAL_SUBUNIT	1.31438e-13	1.98368e-11	0.943632	0.707274	2.50052	68	C5
RHODES_CANCER_META_SIGNATURE	1.71876e-13	4.38317e-12	0.943632	0.721341	2.49846	60	C2
DESERT_STEM_CELL_HEPATOCELLULAR_CARCINOMA_SUBCLASS_UP	8.11662e-27	5.36881e-25	1.34223	0.623366	2.49767	227	C2
GOCC_REPLICATION_FORK	1.34662e-13	2.0126e-11	0.943632	0.73289	2.49637	54	C5
REACTOME_PROCESSING_OF_DNA_DOUBLE_STRAND_BREAK_ENDS	2.43796e-13	6.19242e-12	0.932595	0.708733	2.49359	66	C2
GOCC_MITOCHONDRIAL_LARGE_RIBOSOMAL_SUBUNIT	1.19307e-12	1.62532e-10	0.91012	0.751356	2.49153	46	C5
KRIGE_RESPONSE_TO_TOSEDOSTAT_6HR_DN	1.96724e-69	6.57473e-67	2.17764	0.593563	2.49062	748	C2
SCHLOSSER_MYC_TARGETS_AND_SERUM_RESPONSE_UP	4.92105e-12	1.08127e-10	0.887075	0.757284	2.49057	44	C2
REACTOME_PROCESSING_OF_CAPPED_INTRON_CONTAINING_PRE_MRNA	6.04122e-26	3.68863e-24	1.31889	0.623618	2.48997	216	C2
REACTOME_MITOTIC_PROMETAPHASE	1.37741e-22	6.33808e-21	1.2295	0.633192	2.48911	174	C2
FISCHER_G2_M_CELL_CYCLE	4.6326e-25	2.53595e-23	1.29512	0.624794	2.48792	206	C2
REACTOME_SWITCHING_OF_ORIGINS_TO_A_POST_REPLICATIVE_STATE	6.21396e-15	1.77742e-13	0.996986	0.687485	2.48262	80	C2
NAKAMURA_CANCER_MICROENVIRONMENT_DN	2.04378e-11	4.13312e-10	0.863415	0.770432	2.48015	39	C2
SCHLOSSER_MYC_TARGETS_REPRESSED_BY_SERUM	1.73626e-19	7.06749e-18	1.14219	0.640961	2.47855	144	C2
SHIPP_DLBCL_VS_FOLLICULAR_LYMPHOMA_UP	4.2058e-11	8.11758e-10	0.851339	0.776471	2.47788	37	C2
GOCC_CHROMOSOMAL_REGION	1.62946e-31	1.04516e-28	1.46045	0.606234	2.47549	301	C5
GOCC_SMALL_SUBUNIT_PROCESSOME	1.40368e-11	1.61255e-09	0.875325	0.804403	2.4749	31	C5
GOBP_NEGATIVE_REGULATION_OF_METAPHASE_ANAPHASE_TRANSITION_OF_CELL_CYCLE	9.14702e-12	1.08315e-09	0.875325	0.765533	2.47009	40	C5
MITSIADES_RESPONSE_TO_APLIDIN_DN	7.28484e-26	4.4056e-24	1.31889	0.61598	2.46954	228	C2
HESS_TARGETS_OF_HOXA9_AND_MEIS1_UP	1.75813e-12	4.05969e-11	0.91012	0.722253	2.46913	55	C2
GOCC_CONDENSED_CHROMOSOME_CENTROMERIC_REGION	1.50636e-18	3.80147e-16	1.11466	0.642787	2.46698	135	C5
WONG_MITOCHONDRIA_GENE_MODULE	9.62922e-23	4.49599e-21	1.2379	0.621638	2.46447	194	C2
GOBP_CELL_CYCLE_DNA_REPLICATION	1.1336e-11	1.32202e-09	0.875325	0.763509	2.46356	40	C5
GOCC_INNER_MITOCHONDRIAL_MEMBRANE_PROTEIN_COMPLEX	9.07424e-16	1.72985e-13	1.01754	0.657782	2.45988	106	C5
GOBP_NEGATIVE_REGULATION_OF_NUCLEAR_DIVISION	6.06967e-12	7.3572e-10	0.887075	0.734061	2.45808	49	C5
GOBP_METAPHASE_ANAPHASE_TRANSITION_OF_CELL_CYCLE	5.39482e-12	6.69741e-10	0.887075	0.712508	2.45468	58	C5
GOBP_REGULATION_OF_MITOTIC_SISTER_CHROMATID_SEGREGATION	5.41282e-11	5.74654e-09	0.851339	0.751084	2.45153	42	C5
REACTOME_ORC1_REMOVAL_FROM_CHROMATIN	4.66368e-13	1.14542e-11	0.921426	0.700742	2.44766	63	C2
GARGALOVIC_RESPONSE_TO_OXIDIZED_PHOSPHOLIPIDS_TURQUOISE_DN	9.15805e-12	1.92562e-10	0.875325	0.732702	2.44482	48	C2
GOBP_DNA_UNWINDING_INVOLVED_IN_DNA_REPLICATION	1.34291e-10	1.31674e-08	0.826657	0.86232	2.44376	21	C5
REACTOME_MRNA_SPLICING	1.49692e-20	6.3795e-19	1.16907	0.621689	2.44281	173	C2
GOCC_CHROMOSOME_CENTROMERIC_REGION	3.58165e-21	1.12522e-18	1.18665	0.61683	2.44239	184	C5
REICHERT_MITOSIS_LIN9_TARGETS	1.86586e-10	3.30956e-09	0.826657	0.851844	2.44203	22	C2
PID_AURORA_B_PATHWAY	8.91973e-11	1.65132e-09	0.839089	0.760955	2.44038	38	C2
GOMF_SNORNA_BINDING	1.76429e-10	1.66622e-08	0.826657	0.808909	2.43977	28	C5
GOBP_CHROMOSOME_SEGREGATION	8.34224e-27	4.01314e-24	1.34223	0.60065	2.43925	266	C5
STEIN_ESRRA_TARGETS_RESPONSIVE_TO_ESTROGEN_DN	1.6847e-10	2.9966e-09	0.826657	0.757065	2.43712	39	C2
WP_PYRIMIDINE_METABOLISM	4.04647e-13	1.01162e-11	0.932595	0.68086	2.43632	74	C2
SANSOM_APC_TARGETS_REQUIRE_MYC	2.49772e-22	1.13289e-20	1.22105	0.615424	2.43399	187	C2
GOCC_CONDENSED_CHROMOSOME	1.38584e-22	4.74081e-20	1.2295	0.608329	2.43085	207	C5
REACTOME_EXTENSION_OF_TELOMERES	3.09309e-11	6.06206e-10	0.851339	0.729987	2.42973	47	C2
REACTOME_HDR_THROUGH_HOMOLOGOUS_RECOMBINATION_HRR	1.39113e-11	2.89628e-10	0.875325	0.715544	2.4281	53	C2
GOCC_DNA_PACKAGING_COMPLEX	5.42646e-13	7.66375e-11	0.921426	0.689466	2.42795	66	C5
GOBP_PROTEIN_DNA_COMPLEX_SUBUNIT_ORGANIZATION	1.52018e-19	4.25485e-17	1.14219	0.618884	2.42708	166	C5
PID_ATR_PATHWAY	3.31204e-10	5.74629e-09	0.814036	0.75948	2.42365	37	C2
GOBP_MITOTIC_SPINDLE_ORGANIZATION	1.30535e-14	2.1842e-12	0.986546	0.648147	2.42137	105	C5
REACTOME_RHO_GTPASES_ACTIVATE_FORMINS	1.54443e-15	4.78398e-14	1.01754	0.640837	2.42131	114	C2
CHIANG_LIVER_CANCER_SUBCLASS_UNANNOTATED_DN	2.72482e-20	1.15351e-18	1.16018	0.616943	2.4209	171	C2
BENPORATH_ES_1	1.37727e-30	1.10705e-28	1.43903	0.590457	2.41847	328	C2
VILLANUEVA_LIVER_CANCER_KRT19_UP	1.59142e-17	5.46243e-16	1.07687	0.623559	2.41747	147	C2
GOBP_PROTEIN_DNA_COMPLEX_ASSEMBLY	2.99159e-16	5.98084e-14	1.0377	0.635095	2.41603	125	C5
REACTOME_DNA_DOUBLE_STRAND_BREAK_REPAIR	9.80687e-16	3.08285e-14	1.01754	0.63458	2.41599	123	C2
CASORELLI_ACUTE_PROMYELOCYTIC_LEUKEMIA_DN	3.09982e-51	6.15121e-49	1.86519	0.577798	2.4158	608	C2
GOBP_REGULATION_OF_DNA_DEPENDENT_DNA_REPLICATION	2.50548e-10	2.28221e-08	0.814036	0.7367	2.41461	43	C5
GOBP_MITOTIC_NUCLEAR_DIVISION	7.57664e-25	3.23986e-22	1.29512	0.596729	2.41443	247	C5
DANG_REGULATED_BY_MYC_UP	2.79452e-12	6.29264e-11	0.898671	0.694663	2.41308	61	C2
GOCC_SM_LIKE_PROTEIN_FAMILY_COMPLEX	2.53664e-12	3.30924e-10	0.898671	0.682888	2.41107	67	C5
GOBP_MICROTUBULE_CYTOSKELETON_ORGANIZATION_INVOLVED_IN_MITOSIS	1.05631e-16	2.25852e-14	1.05746	0.631951	2.40686	127	C5
GOMF_RNA_BINDING	4.7142e-100	7.25704e-96	2.61412	0.568877	2.40488	1311	C5
GOBP_NUCLEOSOME_ORGANIZATION	1.38405e-14	2.29098e-12	0.986546	0.644565	2.40278	103	C5
GOBP_MITOCHONDRIAL_GENE_EXPRESSION	6.40039e-14	1.00538e-11	0.954542	0.653367	2.40216	91	C5
LI_DCP2_BOUND_MRNA	1.15346e-12	2.71276e-11	0.91012	0.666582	2.40056	78	C2
TOYOTA_TARGETS_OF_MIR34B_AND_MIR34C	3.2904e-32	2.98486e-30	1.47456	0.583569	2.39932	359	C2
GREENBAUM_E2A_TARGETS_UP	9.32455e-10	1.53795e-08	0.788187	0.77295	2.39771	32	C2
FERRANDO_T_ALL_WITH_MLL_ENL_FUSION_DN	2.44208e-12	5.55813e-11	0.898671	0.670011	2.39749	74	C2
GOBP_MITOTIC_METAPHASE_PLATE_CONGRESSION	9.22704e-11	9.4694e-09	0.839089	0.722952	2.39734	46	C5
GOBP_METAPHASE_PLATE_CONGRESSION	4.6948e-11	5.05396e-09	0.851339	0.697697	2.39706	57	C5
GOBP_RIBOSOMAL_SMALL_SUBUNIT_BIOGENESIS	7.28323e-11	7.67932e-09	0.839089	0.709003	2.39605	52	C5
PID_FOXM1_PATHWAY	5.98823e-10	1.00863e-08	0.801216	0.757984	2.39343	35	C2
REACTOME_UCH_PROTEINASES	2.66836e-12	6.02991e-11	0.898671	0.671727	2.39143	72	C2
REACTOME_HOMOLOGOUS_DNA_PAIRING_AND_STRAND_EXCHANGE	1.17199e-09	1.91808e-08	0.788187	0.749152	2.3907	37	C2
BOYAULT_LIVER_CANCER_SUBCLASS_G23_UP	1.59586e-10	2.8789e-09	0.826657	0.718045	2.38998	47	C2
REACTOME_THE_ROLE_OF_GTSE1_IN_G2_M_PROGRESSION_AFTER_G2_CHECKPOINT	5.87802e-12	1.2739e-10	0.887075	0.683811	2.38852	63	C2
GOCC_SNO_S_RNA_CONTAINING_RIBONUCLEOPROTEIN_COMPLEX	1.63659e-09	1.333e-07	0.788187	0.834075	2.38804	22	C5
GOBP_RIBOSOME_ASSEMBLY	7.06957e-10	6.07983e-08	0.801216	0.728512	2.38777	43	C5
REACTOME_CDT1_ASSOCIATION_WITH_THE_CDC6_ORC_ORIGIN_COMPLEX	4.39283e-11	8.45287e-10	0.851339	0.708555	2.38702	51	C2
GOBP_DNA_CONFORMATION_CHANGE	1.86755e-23	6.84502e-21	1.25451	0.589659	2.38677	250	C5
GOBP_RIBONUCLEOPROTEIN_COMPLEX_SUBUNIT_ORGANIZATION	5.89945e-17	1.29737e-14	1.05746	0.615689	2.38617	148	C5
LY_AGING_MIDDLE_DN	3.70182e-10	6.38765e-09	0.814036	0.910467	2.38601	15	C2
WINTER_HYPOXIA_UP	1.5261e-12	3.54971e-11	0.91012	0.6584	2.38587	82	C2
REACTOME_APC_C_MEDIATED_DEGRADATION_OF_CELL_CYCLE_PROTEINS	2.2934e-12	5.23851e-11	0.898671	0.66485	2.38563	76	C2
REACTOME_G2_M_DNA_DAMAGE_CHECKPOINT	9.59803e-12	2.01147e-10	0.875325	0.680151	2.38291	64	C2
POMEROY_MEDULLOBLASTOMA_PROGNOSIS_DN	1.70471e-09	2.71301e-08	0.788187	0.76721	2.3799	32	C2
TIEN_INTESTINE_PROBIOTICS_24HR_UP	1.84064e-40	2.54089e-38	1.65331	0.572374	2.3795	500	C2
REACTOME_RESOLUTION_OF_AP_SITES_VIA_THE_MULTIPLE_NUCLEOTIDE_PATCH_REPLACEMENT_PATHWAY	2.04145e-09	3.20871e-08	0.774939	0.823103	2.37928	23	C2
REACTOME_BASE_EXCISION_REPAIR	4.62018e-11	8.86349e-10	0.851339	0.693402	2.37781	56	C2
RHEIN_ALL_GLUCOCORTICOID_THERAPY_DN	1.79759e-28	1.28255e-26	1.38775	0.580078	2.37681	330	C2
GOBP_CHROMOSOME_SEPARATION	1.82887e-11	2.055e-09	0.863415	0.660638	2.37529	76	C5
REACTOME_APC_C_CDH1_MEDIATED_DEGRADATION_OF_CDC20_AND_OTHER_APC_C_CDH1_TARGETED_PROTEINS_IN_LATE_MITOSIS_EARLY_G1	1.88489e-11	3.84857e-10	0.863415	0.681878	2.37359	62	C2
GOCC_PROTEIN_DNA_COMPLEX	1.14553e-15	2.12461e-13	1.01754	0.613605	2.37192	144	C5
GOBP_NUCLEOSOME_ASSEMBLY	8.67768e-11	9.08736e-09	0.839089	0.680903	2.37129	62	C5
ZHANG_RESPONSE_TO_CANTHARIDIN_DN	8.88179e-11	1.6491e-09	0.839089	0.689046	2.37121	57	C2
GOBP_REGULATION_OF_CHROMOSOME_SEPARATION	8.79574e-11	9.14876e-09	0.839089	0.680815	2.37098	62	C5
CROONQUIST_NRAS_VS_STROMAL_STIMULATION_DN	1.30834e-12	3.06567e-11	0.91012	0.650046	2.37042	86	C2
WP_G1_TO_S_CELL_CYCLE_CONTROL	2.2689e-11	4.54496e-10	0.863415	0.682271	2.37004	61	C2
REACTOME_DNA_REPAIR	4.86103e-24	2.50956e-22	1.27091	0.586344	2.36916	255	C2
VERNELL_RETINOBLASTOMA_PATHWAY_UP	5.75798e-11	1.09471e-09	0.851339	0.683456	2.36724	60	C2
GOMF_RIBONUCLEOPROTEIN_COMPLEX_BINDING	6.62125e-15	1.15827e-12	0.996986	0.62339	2.36587	122	C5
GOBP_MITOCHONDRIAL_TRANSLATION	3.01391e-11	3.33785e-09	0.851339	0.67733	2.36575	63	C5
GOBP_ESTABLISHMENT_OF_PROTEIN_LOCALIZATION_TO_TELOMERE	4.20624e-09	3.03995e-07	0.761461	0.90202	2.36547	15	C5
GOBP_TELOMERASE_RNA_LOCALIZATION	3.13774e-09	2.36776e-07	0.774939	0.865138	2.36535	18	C5
KEGG_CELL_CYCLE	4.4606e-14	1.21046e-12	0.965328	0.625711	2.36416	114	C2
PUJANA_BREAST_CANCER_LIT_INT_NETWORK	4.67187e-13	1.14542e-11	0.921426	0.640377	2.36373	94	C2
SMID_BREAST_CANCER_LUMINAL_A_DN	2.81727e-09	4.31076e-08	0.774939	0.875263	2.36348	17	C2
GOBP_DNA_REPLICATION_INITIATION	2.55491e-09	2.00665e-07	0.774939	0.762626	2.36345	32	C5
KEGG_SPLICEOSOME	5.21713e-14	1.40973e-12	0.965328	0.624984	2.36142	114	C2
GOBP_OXIDATIVE_PHOSPHORYLATION	2.86301e-13	4.119e-11	0.932595	0.636777	2.35973	98	C5
WP_DNA_MISMATCH_REPAIR	4.38009e-09	6.54437e-08	0.761461	0.83177	2.35965	21	C2
REACTOME_TRANSCRIPTIONAL_REGULATION_BY_SMALL_RNAS	7.53722e-11	1.41602e-09	0.839089	0.680997	2.35873	60	C2
GARY_CD5_TARGETS_DN	7.43157e-32	6.46445e-30	1.46752	0.572074	2.3587	389	C2
DUTERTRE_ESTRADIOL_RESPONSE_6HR_UP	2.60905e-19	1.04857e-17	1.13309	0.594019	2.35784	197	C2
HOUNKPE_HOUSEKEEPING_GENES	2.00479e-71	7.48847e-69	2.20598	0.559192	2.35696	990	C2
REACTOME_CONDENSATION_OF_PROPHASE_CHROMOSOMES	2.58293e-09	3.98098e-08	0.774939	0.7646	2.35681	31	C2
REACTOME_PCNA_DEPENDENT_LONG_PATCH_BASE_EXCISION_REPAIR	9.90381e-09	1.41324e-07	0.74774	0.850133	2.35472	19	C2
GOBP_REGULATION_OF_CHROMOSOME_SEGREGATION	9.98101e-12	1.17288e-09	0.875325	0.658607	2.35362	73	C5
KARLSSON_TGFB1_TARGETS_UP	1.24111e-13	3.27015e-12	0.943632	0.625978	2.35265	109	C2
KEGG_PYRIMIDINE_METABOLISM	4.25036e-12	9.43698e-11	0.887075	0.645479	2.35132	85	C2
REACTOME_TRNA_PROCESSING	2.48149e-12	5.62767e-11	0.898671	0.641336	2.34718	88	C2
PATIL_LIVER_CANCER	2.05273e-41	2.96246e-39	1.67818	0.562468	2.34498	550	C2
PID_PLK1_PATHWAY	1.92409e-09	3.0393e-08	0.774939	0.71781	2.34321	42	C2
REACTOME_MITOTIC_G2_G2_M_PHASES	2.8416e-17	9.70117e-16	1.06721	0.597198	2.34212	169	C2
PID_MYC_ACTIV_PATHWAY	3.92562e-11	7.60549e-10	0.851339	0.663255	2.34107	68	C2
REACTOME_AUF1_HNRNP_D0_BINDS_AND_DESTABILIZES_MRNA	3.14734e-09	4.80423e-08	0.774939	0.707936	2.34089	45	C2
REACTOME_RESPIRATORY_ELECTRON_TRANSPORT_ATP_SYNTHESIS_BY_CHEMIOSMOTIC_COUPLING_AND_HEAT_PRODUCTION_BY_UNCOUPLING_PROTEINS	7.99137e-13	1.90772e-11	0.921426	0.631141	2.34051	97	C2
REACTOME_CYTOSOLIC_TRNA_AMINOACYLATION	8.51401e-09	1.22594e-07	0.74774	0.80111	2.33905	24	C2
GOCC_ORGANELLE_INNER_MEMBRANE	9.19187e-32	6.15216e-29	1.46752	0.56537	2.33836	415	C5
GOBP_RNA_PROCESSING	1.83914e-52	7.07793e-49	1.88726	0.556537	2.3344	732	C5
GOBP_RECOMBINATIONAL_REPAIR	1.05371e-14	1.80232e-12	0.986546	0.612796	2.33391	127	C5
GOBP_REGULATION_OF_CHROMOSOME_ORGANIZATION	6.5244e-18	1.56932e-15	1.09593	0.588881	2.33383	186	C5
MOOTHA_VOXPHOS	3.81306e-11	7.42728e-10	0.851339	0.652209	2.33379	74	C2
WP_MIRNA_REGULATION_OF_DNA_DAMAGE_RESPONSE	9.59198e-11	1.77061e-09	0.839089	0.667801	2.3326	63	C2
GOBP_MATURATION_OF_SSU_RRNA	3.01866e-09	2.306e-07	0.774939	0.722796	2.3322	40	C5
MOREAUX_B_LYMPHOCYTE_MATURATION_BY_TACI_DN	1.08015e-10	1.98235e-09	0.839089	0.669824	2.33163	62	C2
GOBP_DNA_GEOMETRIC_CHANGE	5.17616e-11	5.53346e-09	0.851339	0.642882	2.33137	81	C5
NIKOLSKY_BREAST_CANCER_8P12_P11_AMPLICON	2.47583e-09	3.83452e-08	0.774939	0.714072	2.33101	42	C2
HU_GENOTOXIC_DAMAGE_4HR	1.22933e-08	1.69333e-07	0.74774	0.750469	2.32797	32	C2
REACTOME_MRNA_SPLICING_MINOR_PATHWAY	7.03479e-10	1.1694e-08	0.801216	0.697632	2.32781	48	C2
WP_CELL_CYCLE	9.05395e-13	2.15328e-11	0.921426	0.617768	2.32719	111	C2
REACTOME_G1_S_DNA_DAMAGE_CHECKPOINTS	1.44561e-10	2.63026e-09	0.826657	0.673429	2.32576	59	C2
GOBP_POSITIVE_REGULATION_OF_TELOMERASE_RNA_LOCALIZATION_TO_CAJAL_BODY	2.56615e-08	1.58648e-06	0.733762	0.886841	2.32566	15	C5
REACTOME_SNRNP_ASSEMBLY	5.50955e-09	8.11732e-08	0.761461	0.703217	2.32529	45	C2
KAUFFMANN_DNA_REPLICATION_GENES	2.28015e-14	6.29519e-13	0.975995	0.607913	2.32436	128	C2
GOBP_SPINDLE_ORGANIZATION	9.10213e-16	1.72985e-13	1.01754	0.595679	2.32409	158	C5
FINETTI_BREAST_CANCER_KINOME_RED	9.30691e-09	1.33406e-07	0.74774	0.873764	2.32298	16	C2
IBRAHIM_NRF1_UP	1.17437e-29	8.87767e-28	1.41728	0.563721	2.32275	382	C2
MORI_MATURE_B_LYMPHOCYTE_DN	1.25886e-10	2.29705e-09	0.826657	0.661304	2.32225	65	C2
GOCC_PROTEASOME_COMPLEX	2.4513e-10	2.24615e-08	0.814036	0.689229	2.32174	51	C5
ELVIDGE_HYPOXIA_DN	9.4645e-15	2.67109e-13	0.986546	0.602883	2.32114	138	C2
REACTOME_RESPIRATORY_ELECTRON_TRANSPORT	2.8729e-11	5.66551e-10	0.863415	0.643612	2.31784	78	C2
REACTOME_RUNX1_REGULATES_TRANSCRIPTION_OF_GENES_INVOLVED_IN_DIFFERENTIATION_OF_HSCS	1.99337e-11	4.04405e-10	0.863415	0.641748	2.31745	80	C2
STARK_PREFRONTAL_CORTEX_22Q11_DELETION_DN	4.80552e-32	4.29789e-30	1.47456	0.559683	2.31562	426	C2
GOBP_TRNA_METABOLIC_PROCESS	4.54127e-15	8.03544e-13	0.996986	0.596354	2.31467	150	C5
LE_NEURONAL_DIFFERENTIATION_DN	7.97194e-09	1.1505e-07	0.74774	0.847422	2.31464	18	C2
GOBP_DNA_STRAND_ELONGATION	1.06548e-08	7.03951e-07	0.74774	0.743237	2.3134	33	C5
WP_DNA_DAMAGE_RESPONSE	1.65199e-10	2.9626e-09	0.826657	0.665955	2.31336	61	C2
GOBP_CHROMOSOME_CONDENSATION	2.95297e-09	2.2729e-07	0.774939	0.731888	2.31328	36	C5
REACTOME_NUCLEOTIDE_EXCISION_REPAIR	5.09166e-12	1.11107e-10	0.887075	0.626505	2.31252	94	C2
YAO_TEMPORAL_RESPONSE_TO_PROGESTERONE_CLUSTER_13	5.34042e-16	1.7214e-14	1.02767	0.59378	2.31221	155	C2
REACTOME_MEIOTIC_RECOMBINATION	7.85481e-09	1.13877e-07	0.74774	0.70546	2.31195	43	C2
GOBP_MEIOSIS_I_CELL_CYCLE_PROCESS	2.95617e-11	3.29763e-09	0.851339	0.63392	2.31136	84	C5
REACTOME_DEPOSITION_OF_NEW_CENPA_CONTAINING_NUCLEOSOMES_AT_THE_CENTROMERE	1.06045e-08	1.4931e-07	0.74774	0.717916	2.31109	39	C2
GOBP_CENTROMERE_COMPLEX_ASSEMBLY	6.75449e-08	3.74024e-06	0.704976	0.784966	2.3089	25	C5
GOBP_POSITIVE_REGULATION_OF_CELL_CYCLE_G2_M_PHASE_TRANSITION	1.80833e-08	1.15508e-06	0.733762	0.779119	2.30721	26	C5
HP_INCREASED_SERUM_LACTATE	1.25776e-14	2.12768e-12	0.986546	0.596242	2.30641	145	C5
GOCC_CHROMOSOME_TELOMERIC_REGION	5.41511e-14	8.59383e-12	0.965328	0.601703	2.30602	133	C5
GOBP_REGULATION_OF_DNA_REPLICATION	1.35195e-12	1.80974e-10	0.91012	0.612637	2.30181	110	C5
GOBP_RNA_LOCALIZATION	2.15569e-15	3.85869e-13	1.00732	0.589289	2.30017	159	C5
GOBP_KINETOCHORE_ORGANIZATION	3.27958e-08	1.94926e-06	0.719513	0.811611	2.30005	21	C5
LEE_LIVER_CANCER_SURVIVAL_DN	3.21036e-15	9.43787e-14	1.00732	0.59246	2.29894	148	C2
GOBP_MATURATION_OF_5_8S_RRNA	1.67104e-08	1.07632e-06	0.733762	0.75809	2.29841	29	C5
GOBP_AEROBIC_RESPIRATION	9.72289e-14	1.49674e-11	0.954542	0.594448	2.29787	144	C5
GOBP_REGULATION_OF_MITOTIC_NUCLEAR_DIVISION	3.12395e-12	4.0075e-10	0.898671	0.618071	2.29707	100	C5
LY_AGING_PREMATURE_DN	4.18282e-08	5.33351e-07	0.719513	0.767228	2.29702	27	C2
REACTOME_INFLUENZA_INFECTION	3.04791e-11	5.99202e-10	0.851339	0.628585	2.29692	87	C2
GLASS_IGF2BP1_CLIP_TARGETS_KNOCKDOWN_DN	4.43849e-12	9.82035e-11	0.887075	0.617425	2.29636	99	C2
REACTOME_HCMV_LATE_EVENTS	3.96202e-10	6.79968e-09	0.814036	0.66463	2.29537	59	C2
GOCC_90S_PRERIBOSOME	4.10908e-08	2.38699e-06	0.719513	0.801518	2.29482	22	C5
YAO_TEMPORAL_RESPONSE_TO_PROGESTERONE_CLUSTER_11	6.76927e-12	1.45711e-10	0.887075	0.619551	2.29425	96	C2
REACTOME_NEGATIVE_EPIGENETIC_REGULATION_OF_RRNA_EXPRESSION	4.61097e-10	7.89209e-09	0.814036	0.653174	2.29371	65	C2
PID_FANCONI_PATHWAY	1.8293e-08	2.44548e-07	0.733762	0.712017	2.2921	39	C2
ZAMORA_NOS2_TARGETS_UP	1.59974e-09	2.56523e-08	0.788187	0.68005	2.29099	51	C2
GOBP_CHROMOSOME_LOCALIZATION	6.43836e-10	5.59955e-08	0.801216	0.644965	2.29066	70	C5
LINDGREN_BLADDER_CANCER_CLUSTER_1_DN	2.9887e-25	1.66476e-23	1.30309	0.558604	2.29061	337	C2
HP_INCREASED_CSF_LACTATE	6.9083e-10	5.97452e-08	0.801216	0.64374	2.28631	70	C5
GOCC_METHYLTRANSFERASE_COMPLEX	3.20072e-10	2.88139e-08	0.814036	0.631349	2.28539	80	C5
GOBP_TELOMERE_ORGANIZATION	1.43715e-13	2.12726e-11	0.943632	0.599068	2.28453	128	C5
REACTOME_TRNA_AMINOACYLATION	1.21504e-08	1.68094e-07	0.74774	0.6998	2.28442	42	C2
WP_DNA_IRDOUBLE_STRAND_BREAKS_AND_CELLULAR_RESPONSE_VIA_ATM	1.95744e-09	3.0843e-08	0.774939	0.678027	2.28418	51	C2
GOCC_NUCLEAR_PROTEIN_CONTAINING_COMPLEX	1.33015e-64	1.02382e-60	2.10019	0.542138	2.28375	1012	C5
ABRAMSON_INTERACT_WITH_AIRE	2.47631e-08	3.21565e-07	0.733762	0.711809	2.28277	38	C2
GOCC_PRECATALYTIC_SPLICEOSOME	4.05563e-09	2.94492e-07	0.761461	0.681281	2.28134	49	C5
GOBP_MATURATION_OF_SSU_RRNA_FROM_TRICISTRONIC_RRNA_TRANSCRIPT_SSU_RRNA_5_8S_RRNA_LSU_RRNA	2.71886e-08	1.67417e-06	0.733762	0.752352	2.28101	29	C5
AFFAR_YY1_TARGETS_DN	1.04245e-18	3.9877e-17	1.11466	0.568641	2.28044	229	C2
ZHAN_MULTIPLE_MYELOMA_SUBGROUPS	1.02911e-08	1.45867e-07	0.74774	0.755508	2.27979	28	C2
GOBP_MEIOTIC_CELL_CYCLE_PROCESS	9.08935e-14	1.41335e-11	0.954542	0.593594	2.27818	135	C5
GOCC_SPLICEOSOMAL_SNRNP_COMPLEX	3.80678e-09	2.84473e-07	0.761461	0.678087	2.27723	50	C5
GOCC_SPLICEOSOMAL_TRI_SNRNP_COMPLEX	2.9321e-08	1.77265e-06	0.733762	0.751047	2.27705	29	C5
GOCC_U2_TYPE_SPLICEOSOMAL_COMPLEX	9.68174e-11	9.86122e-09	0.839089	0.624856	2.2749	83	C5
GOCC_CAJAL_BODY	5.55589e-09	3.87002e-07	0.761461	0.678983	2.27364	49	C5
MATTIOLI_MGUS_VS_PCL	7.92431e-11	1.48435e-09	0.839089	0.622093	2.27319	87	C2
GOBP_PROTEIN_LOCALIZATION_TO_NUCLEOLUS	3.29304e-08	1.94973e-06	0.719513	0.882181	2.2731	14	C5
WP_METABOLIC_REPROGRAMMING_IN_COLON_CANCER	2.65947e-08	3.43943e-07	0.733762	0.702175	2.27075	40	C2
REACTOME_REGULATION_OF_MRNA_STABILITY_BY_PROTEINS_THAT_BIND_AU_RICH_ELEMENTS	3.95675e-10	6.79968e-09	0.814036	0.637754	2.27048	72	C2
FOURNIER_ACINAR_DEVELOPMENT_LATE_DN	9.08733e-08	1.10545e-06	0.704976	0.840603	2.26989	17	C2
BHATTACHARYA_EMBRYONIC_STEM_CELL	6.32701e-10	1.05728e-08	0.801216	0.647818	2.26963	64	C2
KALMA_E2F1_TARGETS	3.25448e-09	4.95586e-08	0.774939	0.932887	2.26893	11	C2
GOMF_RNA_POLYMERASE_ACTIVITY	3.14005e-08	1.87356e-06	0.719513	0.737059	2.2677	31	C5
ZHENG_GLIOBLASTOMA_PLASTICITY_UP	1.21901e-18	4.63518e-17	1.11466	0.566409	2.26753	224	C2
KEGG_OXIDATIVE_PHOSPHORYLATION	4.74435e-11	9.07428e-10	0.851339	0.614263	2.26734	94	C2
KEGG_PROTEASOME	5.04478e-08	6.39408e-07	0.719513	0.705965	2.26403	38	C2
GOCC_RESPIRASOME	2.80985e-10	2.5444e-08	0.814036	0.642596	2.2629	66	C5
REACTOME_HOST_INTERACTIONS_OF_HIV_FACTORS	1.42228e-11	2.95147e-10	0.875325	0.599933	2.26155	112	C2
BENPORATH_CYCLING_GENES	2.23202e-38	2.72565e-36	1.6153	0.541249	2.25981	585	C2
REACTOME_SCF_SKP2_MEDIATED_DEGRADATION_OF_P27_P21	3.97415e-09	5.99426e-08	0.761461	0.67072	2.25956	51	C2
REACTOME_RESOLUTION_OF_ABASIC_SITES_AP_SITES	6.38376e-08	8.01124e-07	0.704976	0.720023	2.25903	34	C2
MOOTHA_HUMAN_MITODB_6_2002	1.26302e-26	8.18385e-25	1.34223	0.547961	2.25871	387	C2
REACTOME_DEGRADATION_OF_DVL	1.00028e-08	1.42417e-07	0.74774	0.67458	2.25829	49	C2
GOBP_ORGANELLE_FISSION	2.98177e-26	1.35004e-23	1.32672	0.54805	2.25798	377	C5
REACTOME_STABILIZATION_OF_P53	7.2509e-09	1.05362e-07	0.761461	0.676667	2.25785	48	C2
GOBP_DNA_RECOMBINATION	9.31381e-19	2.38961e-16	1.11466	0.558848	2.25781	242	C5
GOBP_ATP_SYNTHESIS_COUPLED_ELECTRON_TRANSPORT	3.48379e-09	2.61607e-07	0.774939	0.650101	2.25742	61	C5
REACTOME_MITOTIC_PROPHASE	1.65626e-10	2.9626e-09	0.826657	0.615882	2.25733	89	C2
REACTOME_TELOMERE_C_STRAND_LAGGING_STRAND_SYNTHESIS	7.07128e-08	8.8391e-07	0.704976	0.731764	2.25559	31	C2
WP_OXIDATIVE_PHOSPHORYLATION	1.11723e-08	1.55921e-07	0.74774	0.677663	2.25557	47	C2
GOBP_ESTABLISHMENT_OF_PROTEIN_LOCALIZATION_TO_CHROMOSOME	1.7902e-07	9.21436e-06	0.690132	0.794736	2.25223	21	C5
REACTOME_GLOBAL_GENOME_NUCLEOTIDE_EXCISION_REPAIR_GG_NER	1.91628e-09	3.0393e-08	0.774939	0.631297	2.25192	73	C2
GOBP_DNA_PACKAGING	1.5202e-14	2.46337e-12	0.975995	0.573943	2.25083	166	C5
GOBP_ATTACHMENT_OF_SPINDLE_MICROTUBULES_TO_KINETOCHORE	5.04185e-08	2.9069e-06	0.719513	0.731529	2.25069	31	C5
REACTOME_LAGGING_STRAND_SYNTHESIS	4.34109e-07	4.70408e-06	0.674963	0.812154	2.24953	19	C2
GOMF_SINGLE_STRANDED_DNA_HELICASE_ACTIVITY	2.74252e-07	1.36188e-05	0.674963	0.82271	2.24935	18	C5
CAFFAREL_RESPONSE_TO_THC_24HR_5_DN	1.22799e-08	1.69333e-07	0.74774	0.671848	2.24914	49	C2
GOBP_POSITIVE_REGULATION_OF_DNA_BIOSYNTHETIC_PROCESS	3.87079e-09	2.86134e-07	0.761461	0.636037	2.24867	68	C5
WP_ELECTRON_TRANSPORT_CHAIN_OXPHOS_SYSTEM_IN_MITOCHONDRIA	5.26796e-10	8.96824e-09	0.801216	0.626326	2.2474	76	C2
REACTOME_SUMOYLATION_OF_DNA_REPLICATION_PROTEINS	8.88109e-08	1.08244e-06	0.704976	0.697882	2.2466	39	C2
MONTERO_THYROID_CANCER_POOR_SURVIVAL_UP	1.99622e-08	2.66093e-07	0.733762	0.906471	2.24641	12	C2
REACTOME_HCMV_EARLY_EVENTS	5.45443e-10	9.25185e-09	0.801216	0.626034	2.24635	76	C2
REACTOME_UNWINDING_OF_DNA	2.07527e-08	2.74541e-07	0.733762	0.905943	2.2451	12	C2
WP_MITOCHONDRIAL_COMPLEX_I_ASSEMBLY_MODEL_OXPHOS_SYSTEM	8.05835e-08	9.95535e-07	0.704976	0.678826	2.24464	45	C2
GOBP_PROTEIN_LOCALIZATION_TO_CHROMOSOME	1.23715e-09	1.02391e-07	0.788187	0.620025	2.2444	80	C5
REACTOME_HDR_THROUGH_SINGLE_STRAND_ANNEALING_SSA	1.27729e-07	1.51577e-06	0.690132	0.723521	2.24438	32	C2
GOBP_TRANSCRIPTION_BY_RNA_POLYMERASE_I	2.17684e-08	1.37902e-06	0.733762	0.682063	2.24368	44	C5
GOBP_DNA_REPLICATION_DEPENDENT_CHROMATIN_ORGANIZATION	3.81096e-07	1.81628e-05	0.674963	0.829871	2.24132	17	C5
GOMF_CATALYTIC_ACTIVITY_ACTING_ON_RNA	1.16883e-21	3.8283e-19	1.20398	0.547885	2.24127	312	C5
REACTOME_MITOCHONDRIAL_PROTEIN_IMPORT	1.2131e-08	1.68094e-07	0.74774	0.671376	2.2402	48	C2
REACTOME_METABOLISM_OF_POLYAMINES	1.24566e-08	1.71211e-07	0.74774	0.670771	2.23818	48	C2
GOBP_MATURATION_OF_LSU_RRNA	2.81316e-07	1.388e-05	0.674963	0.789475	2.23732	21	C5
GOMF_CATALYTIC_ACTIVITY_ACTING_ON_A_NUCLEIC_ACID	1.88675e-31	1.16179e-28	1.46045	0.538409	2.23721	483	C5
HP_ABNORMAL_ACTIVITY_OF_MITOCHONDRIAL_RESPIRATORY_CHAIN	3.85378e-09	2.86134e-07	0.761461	0.62985	2.23698	70	C5
REACTOME_HIV_INFECTION	1.03265e-15	3.2302e-14	1.01754	0.56333	2.23603	197	C2
REACTOME_DEFECTIVE_CFTR_CAUSES_CYSTIC_FIBROSIS	2.03647e-08	2.6997e-07	0.733762	0.665867	2.23597	50	C2
MOOTHA_MITOCHONDRIA	7.70085e-27	5.14741e-25	1.34223	0.541158	2.23539	404	C2
GOMF_RIBOSOME_BINDING	5.94869e-09	4.12496e-07	0.761461	0.656067	2.23469	54	C5
GOCC_NADH_DEHYDROGENASE_COMPLEX	1.12601e-07	5.99786e-06	0.704976	0.702225	2.23445	37	C5
IRITANI_MAD1_TARGETS_DN	1.30435e-07	1.53952e-06	0.690132	0.716645	2.23387	33	C2
KAUFFMANN_DNA_REPAIR_GENES	4.35017e-16	1.4239e-14	1.0377	0.56302	2.23381	195	C2
GOBP_DOUBLE_STRAND_BREAK_REPAIR_VIA_BREAK_INDUCED_REPLICATION	9.47476e-09	6.36919e-07	0.74774	0.92272	2.23301	11	C5
GOBP_REGULATION_OF_ESTABLISHMENT_OF_PROTEIN_LOCALIZATION_TO_CHROMOSOME	9.57397e-09	6.4079e-07	0.74774	0.922658	2.23286	11	C5
REACTOME_REGULATION_OF_TP53_ACTIVITY	1.08516e-12	2.56161e-11	0.91012	0.577407	2.23135	142	C2
MARTENS_TRETINOIN_RESPONSE_DN	1.5711e-36	1.78151e-34	1.56979	0.534075	2.23008	587	C2
GOBP_TRANSLATIONAL_INITIATION	1.36175e-10	1.32676e-08	0.826657	0.60598	2.22995	92	C5
REACTOME_NUCLEAR_ENVELOPE_NE_REASSEMBLY	4.09291e-09	6.12971e-08	0.761461	0.64189	2.22976	61	C2
GOBP_REGULATION_OF_NUCLEAR_DIVISION	6.29577e-12	7.57165e-10	0.887075	0.589494	2.22827	118	C5
GOCC_DNA_REPLICATION_PREINITIATION_COMPLEX	6.71231e-08	3.73069e-06	0.704976	0.897339	2.22691	12	C5
CHICAS_RB1_TARGETS_LOW_SERUM	1.91993e-09	3.0393e-08	0.774939	0.625456	2.2267	72	C2
GOBP_TELOMERE_MAINTENANCE	1.33515e-11	1.54536e-09	0.875325	0.590167	2.22652	115	C5
LI_WILMS_TUMOR_ANAPLASTIC_UP	4.01742e-07	4.38327e-06	0.674963	0.837394	2.22629	16	C2
REACTOME_POSITIVE_EPIGENETIC_REGULATION_OF_RRNA_EXPRESSION	4.07314e-09	6.11453e-08	0.761461	0.637333	2.22617	63	C2
GOBP_POSITIVE_REGULATION_OF_MITOTIC_CELL_CYCLE_PHASE_TRANSITION	5.02109e-09	3.54633e-07	0.761461	0.618705	2.22453	76	C5
GOBP_ATTACHMENT_OF_MITOTIC_SPINDLE_MICROTUBULES_TO_KINETOCHORE	2.95842e-07	1.45501e-05	0.674963	0.863017	2.22372	14	C5
REACTOME_TRANSCRIPTION_COUPLED_NUCLEOTIDE_EXCISION_REPAIR_TC_NER	5.65932e-09	8.31867e-08	0.761461	0.630929	2.22366	67	C2
REACTOME_HCMV_INFECTION	2.59053e-10	4.5192e-09	0.814036	0.602137	2.22258	94	C2
GOBP_AMINO_ACID_ACTIVATION	1.395e-07	7.28479e-06	0.690132	0.678014	2.22226	43	C5
GOCC_CATALYTIC_STEP_2_SPLICEOSOME	2.5987e-09	2.03068e-07	0.774939	0.613566	2.22102	80	C5
ACOSTA_PROLIFERATION_INDEPENDENT_MYC_TARGETS_UP	2.11262e-09	3.30422e-08	0.774939	0.614698	2.21852	79	C2
GOBP_CLEAVAGE_INVOLVED_IN_RRNA_PROCESSING	4.95919e-07	2.3064e-05	0.659444	0.774422	2.21725	22	C5
GOBP_REGULATION_OF_CELL_CYCLE_CHECKPOINT	1.39601e-07	7.28479e-06	0.690132	0.719881	2.21485	31	C5
REACTOME_REGULATION_OF_HMOX1_EXPRESSION_AND_ACTIVITY	1.99884e-08	2.66093e-07	0.733762	0.647136	2.21233	55	C2
REACTOME_EPIGENETIC_REGULATION_OF_GENE_EXPRESSION	1.47796e-10	2.6738e-09	0.826657	0.594409	2.21076	99	C2
HP_MUSCLE_ABNORMALITY_RELATED_TO_MITOCHONDRIAL_DYSFUNCTION	3.76703e-08	2.21335e-06	0.719513	0.654157	2.2107	52	C5
GOBP_CHROMOSOME_ORGANIZATION	9.52508e-46	1.62921e-42	1.76244	0.52598	2.2098	804	C5
REACTOME_TRANSCRIPTIONAL_REGULATION_BY_TP53	2.56643e-21	1.13172e-19	1.19534	0.539827	2.20974	322	C2
GOMF_RRNA_BINDING	6.71301e-08	3.73069e-06	0.704976	0.67149	2.2089	44	C5
REACTOME_RNA_POLYMERASE_I_TRANSCRIPTION	1.03147e-08	1.45877e-07	0.74774	0.629017	2.20887	65	C2
REACTOME_POSTMITOTIC_NUCLEAR_PORE_COMPLEX_NPC_REFORMATION	6.50791e-07	6.79691e-06	0.659444	0.764086	2.20869	23	C2
KEGG_HOMOLOGOUS_RECOMBINATION	5.14227e-07	5.47876e-06	0.659444	0.756212	2.20796	24	C2
REACTOME_TRNA_PROCESSING_IN_THE_NUCLEUS	3.45335e-08	4.42112e-07	0.719513	0.661523	2.20732	48	C2
REACTOME_COMPLEX_I_BIOGENESIS	8.27952e-08	1.01858e-06	0.704976	0.66457	2.20639	46	C2
GOMF_SNRNA_BINDING	1.83118e-07	9.33417e-06	0.690132	0.686379	2.2049	39	C5
GOCC_NUCLEAR_REPLICATION_FORK	1.25736e-06	5.62671e-05	0.643552	0.749423	2.20436	25	C5
REACTOME_RNA_POLYMERASE_I_PROMOTER_ESCAPE	8.54446e-08	1.04744e-06	0.704976	0.663862	2.20404	46	C2
HP_DECREASED_ACTIVITY_OF_MITOCHONDRIAL_COMPLEX_I	2.6784e-07	1.33434e-05	0.674963	0.67524	2.20398	42	C5
GOBP_MITOCHONDRIAL_RESPIRATORY_CHAIN_COMPLEX_ASSEMBLY	5.46929e-09	3.82701e-07	0.761461	0.621985	2.20389	69	C5
GOCC_NUCLEOLUS	3.11641e-46	5.99674e-43	1.77415	0.524479	2.20367	807	C5
REACTOME_CELLULAR_RESPONSE_TO_HYPOXIA	5.98667e-09	8.77953e-08	0.761461	0.628212	2.20095	64	C2
GOMF_DNA_SECONDARY_STRUCTURE_BINDING	3.83944e-07	1.82421e-05	0.674963	0.720895	2.20019	30	C5
REACTOME_RECOGNITION_OF_DNA_DAMAGE_BY_PCNA_CONTAINING_REPLICATION_COMPLEX	6.59234e-07	6.87378e-06	0.659444	0.734874	2.20015	27	C2
REACTOME_HIV_LIFE_CYCLE	3.66439e-11	7.15965e-10	0.851339	0.577179	2.19996	124	C2
REACTOME_FORMATION_OF_RNA_POL_II_ELONGATION_COMPLEX	2.76127e-08	3.54941e-07	0.733762	0.651231	2.19977	52	C2
GOBP_REGULATION_OF_CELL_CYCLE_G2_M_PHASE_TRANSITION	4.59172e-10	4.05971e-08	0.814036	0.597447	2.19855	92	C5
REACTOME_CYCLIN_A_CDK2_ASSOCIATED_EVENTS_AT_S_PHASE_ENTRY	5.15779e-09	7.65233e-08	0.761461	0.617496	2.19836	72	C2
GOBP_SPLICEOSOMAL_SNRNP_ASSEMBLY	4.80726e-07	2.25619e-05	0.659444	0.709151	2.19773	32	C5
GOMF_DNA_HELICASE_ACTIVITY	3.88613e-08	2.27464e-06	0.719513	0.631047	2.19767	62	C5
PAL_PRMT5_TARGETS_UP	4.77194e-15	1.38364e-13	0.996986	0.55471	2.19641	191	C2
GOBP_DOUBLE_STRAND_BREAK_REPAIR	9.81585e-16	1.84275e-13	1.01754	0.547447	2.19593	218	C5
GOMF_SINGLE_STRANDED_DNA_BINDING	1.7315e-10	1.64535e-08	0.826657	0.586054	2.19539	107	C5
OUELLET_OVARIAN_CANCER_INVASIVE_VS_LMP_UP	3.00564e-10	5.22898e-09	0.814036	0.586239	2.19288	104	C2
GOBP_NADH_DEHYDROGENASE_COMPLEX_ASSEMBLY	1.01726e-07	5.49466e-06	0.704976	0.658549	2.19182	47	C5
GOBP_REGULATION_OF_TRANSCRIPTION_BY_RNA_POLYMERASE_I	4.08877e-07	1.93669e-05	0.674963	0.722902	2.19172	29	C5
BASSO_B_LYMPHOCYTE_NETWORK	6.9173e-12	1.48395e-10	0.887075	0.571271	2.19067	133	C2
BOYAULT_LIVER_CANCER_SUBCLASS_G123_UP	2.63997e-07	2.99889e-06	0.674963	0.673736	2.18963	41	C2
GOBP_CELLULAR_RESPIRATION	5.1394e-14	8.24125e-12	0.965328	0.553427	2.18938	182	C5
REACTOME_GENE_SILENCING_BY_RNA	5.3577e-09	7.91195e-08	0.761461	0.604158	2.18931	82	C2
GOCC_MITOCHONDRIAL_SMALL_RIBOSOMAL_SUBUNIT	1.80012e-06	7.76219e-05	0.643552	0.75216	2.18926	24	C5
GOBP_NEGATIVE_REGULATION_OF_CHROMOSOME_ORGANIZATION	5.15937e-09	3.62664e-07	0.761461	0.605834	2.1891	79	C5
WP_GASTRIC_CANCER_NETWORK_1	1.32398e-06	1.29144e-05	0.643552	0.771614	2.18899	21	C2
GOCC_SPLICEOSOMAL_COMPLEX	3.25683e-13	4.64219e-11	0.932595	0.5573	2.18885	169	C5
REACTOME_CROSS_PRESENTATION_OF_SOLUBLE_EXOGENOUS_ANTIGENS_ENDOSOMES	2.54924e-07	2.91145e-06	0.674963	0.670472	2.18868	42	C2
REACTOME_REGULATION_OF_RUNX3_EXPRESSION_AND_ACTIVITY	7.87913e-08	9.79109e-07	0.704976	0.657508	2.18849	47	C2
MOOTHA_PGC	7.30199e-24	3.65099e-22	1.26274	0.530607	2.18737	386	C2
MODY_HIPPOCAMPUS_PRENATAL	2.16734e-07	2.49775e-06	0.690132	0.72443	2.18601	28	C2
GOBP_NUCLEOBASE_BIOSYNTHETIC_PROCESS	1.82862e-06	7.84117e-05	0.643552	0.799446	2.18574	18	C5
GOMF_LIGASE_ACTIVITY_FORMING_CARBON_OXYGEN_BONDS	2.64861e-07	1.32379e-05	0.674963	0.677213	2.18512	40	C5
CHAUHAN_RESPONSE_TO_METHOXYESTRADIOL_UP	3.06338e-07	3.43077e-06	0.674963	0.668818	2.18328	42	C2
GOBP_RESPIRATORY_ELECTRON_TRANSPORT_CHAIN	8.23205e-09	5.55808e-07	0.74774	0.602871	2.1823	80	C5
GOBP_POSITIVE_REGULATION_OF_CELL_CYCLE_PHASE_TRANSITION	9.95977e-10	8.33264e-08	0.788187	0.592924	2.1819	92	C5
ELVIDGE_HIF1A_AND_HIF2A_TARGETS_UP	5.01167e-07	5.36663e-06	0.659444	0.677736	2.18175	39	C2
GOCC_PRERIBOSOME_LARGE_SUBUNIT_PRECURSOR	1.52677e-06	6.67701e-05	0.643552	0.769653	2.18115	21	C5
GOBP_MITOTIC_CELL_CYCLE_PROCESS	8.4053e-34	6.16148e-31	1.50926	0.521999	2.18039	613	C5
GOBP_NUCLEOBASE_METABOLIC_PROCESS	2.11464e-07	1.07435e-05	0.690132	0.689491	2.17928	36	C5
SCHLOSSER_SERUM_RESPONSE_AUGMENTED_BY_MYC	6.2397e-10	1.04544e-08	0.801216	0.585893	2.17909	99	C2
REACTOME_ERCC6_CSB_AND_EHMT2_G9A_POSITIVELY_REGULATE_RRNA_EXPRESSION	4.63765e-07	4.99137e-06	0.674963	0.685886	2.17813	36	C2
GOCC_ENDOPEPTIDASE_COMPLEX	5.22059e-08	2.97651e-06	0.719513	0.612363	2.17797	71	C5
GOBP_CELL_CYCLE_G2_M_PHASE_TRANSITION	1.70619e-11	1.93126e-09	0.863415	0.567375	2.17755	135	C5
REACTOME_G1_S_SPECIFIC_TRANSCRIPTION	1.45201e-06	1.40982e-05	0.643552	0.753227	2.1773	23	C2
PID_E2F_PATHWAY	1.40154e-08	1.91393e-07	0.74774	0.616776	2.17701	68	C2
FISCHER_G1_S_CELL_CYCLE	3.45738e-13	8.6776e-12	0.932595	0.554503	2.17579	170	C2
REACTOME_MEIOSIS	1.30082e-08	1.78407e-07	0.74774	0.6133	2.1751	70	C2
GOBP_PEPTIDE_BIOSYNTHETIC_PROCESS	4.64317e-28	2.38257e-25	1.37274	0.523035	2.17366	491	C5
CHICAS_RB1_TARGETS_GROWING	1.74519e-15	5.3536e-14	1.01754	0.544557	2.17293	213	C2
REACTOME_ASSEMBLY_OF_THE_ORC_COMPLEX_AT_THE_ORIGIN_OF_REPLICATION	1.0631e-06	1.06477e-05	0.643552	0.713268	2.17275	29	C2
REACTOME_HATS_ACETYLATE_HISTONES	2.26436e-09	3.53284e-08	0.774939	0.593644	2.17263	88	C2
GOCC_SMALL_RIBOSOMAL_SUBUNIT	4.51061e-07	2.12343e-05	0.674963	0.676233	2.17231	39	C5
REACTOME_HIV_TRANSCRIPTION_ELONGATION	7.12729e-07	7.35907e-06	0.659444	0.677316	2.17215	38	C2
GOMF_ATP_DEPENDENT_ACTIVITY_ACTING_ON_DNA	4.77802e-09	3.42107e-07	0.761461	0.592309	2.17201	89	C5
GOBP_REGULATION_OF_PROTEIN_LOCALIZATION_TO_CHROMOSOME_TELOMERIC_REGION	1.96525e-06	8.33419e-05	0.627257	0.842893	2.17187	14	C5
GOBP_RNA_SPLICING_VIA_TRANSESTERIFICATION_REACTIONS	1.05634e-16	2.25852e-14	1.05746	0.536588	2.17154	251	C5
GOBP_POSITIVE_REGULATION_OF_ESTABLISHMENT_OF_PROTEIN_LOCALIZATION_TO_TELOMERE	1.30319e-07	6.84685e-06	0.690132	0.922588	2.17147	10	C5
GOBP_DNA_REPAIR	7.72816e-24	3.02728e-21	1.26274	0.52454	2.17047	419	C5
GOCC_CONDENSED_NUCLEAR_CHROMOSOME	8.65397e-08	4.70739e-06	0.704976	0.646276	2.1704	50	C5
THILLAINADESAN_ZNF217_TARGETS_UP	1.06023e-06	1.06477e-05	0.643552	0.679143	2.16728	37	C2
REACTOME_REGULATION_OF_EXPRESSION_OF_SLITS_AND_ROBOS	2.30403e-09	3.58594e-08	0.774939	0.581621	2.1658	100	C2
KUMAMOTO_RESPONSE_TO_NUTLIN_3A_DN	4.01964e-08	5.13575e-07	0.719513	0.944289	2.1655	9	C2
REACTOME_TRANSCRIPTION_OF_THE_HIV_GENOME	2.71915e-08	3.50236e-07	0.733762	0.621805	2.16448	62	C2
GOCC_HETEROCHROMATIN	7.30658e-08	3.98857e-06	0.704976	0.631195	2.16447	56	C5
HP_SIDEROBLASTIC_ANEMIA	8.80074e-07	4.00824e-05	0.659444	0.713862	2.16431	29	C5
LOPEZ_MESOTELIOMA_SURVIVAL_TIME_UP	6.93611e-07	7.18504e-06	0.659444	0.872919	2.16326	12	C2
REACTOME_TERMINATION_OF_TRANSLESION_DNA_SYNTHESIS	5.04843e-07	5.38782e-06	0.659444	0.716755	2.16285	28	C2
KRIGE_AMINO_ACID_DEPRIVATION	2.00504e-06	1.89464e-05	0.627257	0.722319	2.16256	27	C2
REACTOME_REGULATION_OF_TP53_ACTIVITY_THROUGH_PHOSPHORYLATION	1.53311e-08	2.08018e-07	0.733762	0.599191	2.16255	79	C2
WEST_ADRENOCORTICAL_TUMOR_MARKERS_UP	4.87963e-06	4.26213e-05	0.610527	0.769916	2.16118	20	C2
WHITFIELD_CELL_CYCLE_G2_M	2.50509e-13	6.33759e-12	0.932595	0.548514	2.16038	179	C2
WP_TRANSLATION_FACTORS	1.19378e-06	1.17709e-05	0.643552	0.676653	2.15934	37	C2
GOMF_CATALYTIC_ACTIVITY_ACTING_ON_A_TRNA	8.15287e-10	6.8959e-08	0.801216	0.576328	2.15896	107	C5
REACTOME_NEGATIVE_REGULATION_OF_NOTCH4_SIGNALING	1.95621e-07	2.27092e-06	0.690132	0.648259	2.1577	47	C2
NAKAMURA_TUMOR_ZONE_PERIPHERAL_VS_CENTRAL_UP	1.88529e-15	5.72802e-14	1.00732	0.538982	2.15715	222	C2
PUIFFE_INVASION_INHIBITED_BY_ASCITES_UP	1.35932e-08	1.86028e-07	0.74774	0.60638	2.15591	71	C2
GOBP_DNA_METABOLIC_PROCESS	1.66553e-37	1.60245e-34	1.59596	0.514039	2.15563	718	C5
KEGG_HUNTINGTONS_DISEASE	8.38883e-12	1.78157e-10	0.875325	0.556266	2.15506	146	C2
REACTOME_DISEASES_OF_PROGRAMMED_CELL_DEATH	5.75832e-08	7.26945e-07	0.719513	0.623505	2.15334	59	C2
GOBP_MEIOTIC_CELL_CYCLE	1.07814e-12	1.48187e-10	0.91012	0.546804	2.15276	174	C5
HP_ABNORMAL_CSF_METABOLITE_LEVEL	2.0011e-09	1.60442e-07	0.774939	0.584972	2.1507	91	C5
GOMF_UNFOLDED_PROTEIN_BINDING	2.03782e-09	1.61702e-07	0.774939	0.584855	2.15027	91	C5
GOBP_RNA_PHOSPHODIESTER_BOND_HYDROLYSIS	2.63843e-09	2.05131e-07	0.774939	0.571493	2.14814	111	C5
REACTOME_GAP_FILLING_DNA_REPAIR_SYNTHESIS_AND_LIGATION_IN_GG_NER	2.25729e-06	2.10173e-05	0.627257	0.74907	2.1474	22	C2
GOBP_TELOMERE_MAINTENANCE_VIA_TELOMERE_LENGTHENING	6.78685e-08	3.74076e-06	0.704976	0.604605	2.14732	70	C5
BIOCARTA_MCM_PATHWAY	2.50472e-06	2.31177e-05	0.627257	0.795032	2.14683	17	C2
GOBP_POSITIVE_REGULATION_OF_TRANSCRIPTION_BY_RNA_POLYMERASE_I	2.38042e-06	9.93067e-05	0.627257	0.774433	2.14672	19	C5
FERRANDO_HOX11_NEIGHBORS	2.42628e-06	2.24918e-05	0.627257	0.748555	2.14593	22	C2
REACTOME_THE_CITRIC_ACID_TCA_CYCLE_AND_RESPIRATORY_ELECTRON_TRANSPORT	2.19149e-11	4.41776e-10	0.863415	0.55509	2.14557	143	C2
GOMF_NADH_DEHYDROGENASE_ACTIVITY	1.58382e-06	6.8874e-05	0.643552	0.681244	2.14492	35	C5
REACTOME_G0_AND_EARLY_G1	3.25601e-06	2.94945e-05	0.627257	0.741926	2.14463	23	C2
REACTOME_DUAL_INCISION_IN_TC_NER	3.27713e-07	3.64444e-06	0.674963	0.629891	2.14335	54	C2
SPIELMAN_LYMPHOBLAST_EUROPEAN_VS_ASIAN_UP	9.17898e-24	4.48358e-22	1.26274	0.518163	2.14314	423	C2
RIZ_ERYTHROID_DIFFERENTIATION	9.53629e-09	1.36386e-07	0.74774	0.598298	2.14302	75	C2
GRAHAM_CML_QUIESCENT_VS_NORMAL_QUIESCENT_UP	1.47304e-08	2.00725e-07	0.74774	0.592132	2.14182	81	C2
REACTOME_VIRAL_MESSENGER_RNA_SYNTHESIS	1.99705e-06	1.8899e-05	0.627257	0.671147	2.14177	37	C2
NUYTTEN_EZH2_TARGETS_DN	5.70487e-42	8.62523e-40	1.69047	0.509496	2.14116	842	C2
BIOCARTA_PROTEASOME_PATHWAY	1.40283e-06	1.36416e-05	0.643552	0.78366	2.14048	18	C2
YU_BAP1_TARGETS	2.0905e-06	1.96371e-05	0.627257	0.702349	2.13949	29	C2
REACTOME_B_WICH_COMPLEX_POSITIVELY_REGULATES_RRNA_EXPRESSION	3.28445e-07	3.6462e-06	0.674963	0.640652	2.13768	48	C2
GOCC_POLYSOME	8.92538e-07	4.05302e-05	0.659444	0.662406	2.13734	40	C5
SUNG_METASTASIS_STROMA_DN	1.24209e-06	1.21906e-05	0.643552	0.657619	2.13725	41	C2
GOBP_PROTEIN_LOCALIZATION_TO_CHROMOSOME_TELOMERIC_REGION	2.43506e-06	0.000101311	0.627257	0.708285	2.13627	28	C5
GOBP_DNA_BIOSYNTHETIC_PROCESS	2.45582e-12	3.25904e-10	0.898671	0.544264	2.13575	167	C5
REACTOME_RESOLUTION_OF_D_LOOP_STRUCTURES_THROUGH_SYNTHESIS_DEPENDENT_STRAND_ANNEALING_SDSA	3.69792e-06	3.30729e-05	0.627257	0.731444	2.13564	24	C2
GARGALOVIC_RESPONSE_TO_OXIDIZED_PHOSPHOLIPIDS_RED_UP	1.95927e-06	1.85692e-05	0.627257	0.846256	2.13497	13	C2
KEGG_RNA_POLYMERASE	5.38856e-06	4.66177e-05	0.610527	0.724319	2.13488	25	C2
GOMF_TRANSLATION_INITIATION_FACTOR_ACTIVITY	3.85453e-06	0.00015293	0.610527	0.667601	2.13377	38	C5
KEGG_RNA_DEGRADATION	4.0144e-07	4.38327e-06	0.674963	0.63541	2.1337	50	C2
GOLDRATH_ANTIGEN_RESPONSE	4.07698e-18	1.47096e-16	1.09593	0.521311	2.1331	319	C2
KEGG_PARKINSONS_DISEASE	3.87615e-09	5.86037e-08	0.761461	0.58017	2.13148	91	C2
MALONEY_RESPONSE_TO_17AAG_DN	1.25019e-07	1.48665e-06	0.690132	0.604692	2.13119	67	C2
GOMF_ATP_HYDROLYSIS_ACTIVITY	4.04227e-16	7.97778e-14	1.0377	0.52498	2.13076	263	C5
GOBP_RNA_3_END_PROCESSING	2.40892e-08	1.50133e-06	0.733762	0.581044	2.1307	89	C5
GOBP_REGULATION_OF_DNA_DIRECTED_DNA_POLYMERASE_ACTIVITY	2.6444e-06	0.000108845	0.627257	0.858482	2.13048	12	C5
REACTOME_TRANSPORT_OF_MATURE_MRNAS_DERIVED_FROM_INTRONLESS_TRANSCRIPTS	2.44419e-06	2.26248e-05	0.627257	0.667504	2.13014	37	C2
GOBP_SPINDLE_ASSEMBLY	3.90335e-09	2.86134e-07	0.761461	0.572572	2.12999	101	C5
REACTOME_HIV_ELONGATION_ARREST_AND_RECOVERY	4.54789e-06	4.01656e-05	0.610527	0.695537	2.12967	30	C2
GOBP_RRNA_TRANSCRIPTION	2.6954e-06	0.000109973	0.627257	0.697761	2.12958	30	C5
GOBP_PROTEIN_LOCALIZATION_TO_NUCLEAR_BODY	2.69676e-06	0.000109973	0.627257	0.857857	2.12893	12	C5
SCHLOSSER_MYC_AND_SERUM_RESPONSE_SYNERGY	1.04946e-06	1.05611e-05	0.643552	0.705437	2.1287	28	C2
GOBP_MITOTIC_CELL_CYCLE	1.68393e-36	1.44013e-33	1.56979	0.507474	2.1284	737	C5
REACTOME_DECTIN_1_MEDIATED_NONCANONICAL_NF_KB_SIGNALING	4.74525e-07	5.09854e-06	0.674963	0.625366	2.12795	54	C2
GOCC_ORGANELLE_ENVELOPE_LUMEN	2.83088e-08	1.72931e-06	0.733762	0.585796	2.12742	82	C5
GOCC_RNA_POLYMERASE_COMPLEX	2.24646e-08	1.4173e-06	0.733762	0.58423	2.12699	83	C5
GOBP_RNA_EXPORT_FROM_NUCLEUS	3.00128e-07	1.47139e-05	0.674963	0.610428	2.12586	62	C5
PID_BARD1_PATHWAY	1.13063e-06	1.12005e-05	0.643552	0.704495	2.12586	28	C2
GOBP_NUCLEOSIDE_MONOPHOSPHATE_BIOSYNTHETIC_PROCESS	4.57584e-06	0.000179238	0.610527	0.665091	2.12575	38	C5
REACTOME_CHOLESTEROL_BIOSYNTHESIS	4.74764e-06	4.16978e-05	0.610527	0.728043	2.12571	24	C2
GOMF_TRNA_BINDING	3.05258e-07	1.48707e-05	0.674963	0.610346	2.12557	62	C5
KEGG_AMINOACYL_TRNA_BIOSYNTHESIS	1.59383e-06	1.54046e-05	0.643552	0.653989	2.12546	41	C2
COLLER_MYC_TARGETS_UP	1.13913e-05	9.19122e-05	0.593325	0.757146	2.12533	20	C2
REACTOME_CYCLIN_A_B1_B2_ASSOCIATED_EVENTS_DURING_G2_M_TRANSITION	4.84307e-06	4.24186e-05	0.610527	0.727707	2.12473	24	C2
REACTOME_EUKARYOTIC_TRANSLATION_INITIATION	3.99535e-07	4.37421e-06	0.674963	0.630696	2.12472	51	C2
GOBP_MEIOTIC_CHROMOSOME_SEGREGATION	2.32624e-07	1.17027e-05	0.690132	0.619537	2.12449	56	C5
GOCC_NUCLEAR_PORE	1.26396e-07	6.6635e-06	0.690132	0.597957	2.1237	70	C5
GOBP_CHROMATIN_REMODELING	3.04039e-12	3.93308e-10	0.898671	0.536747	2.12339	182	C5
KEGG_MISMATCH_REPAIR	1.0355e-05	8.39776e-05	0.593325	0.748212	2.1226	21	C2
GOCC_DNA_POLYMERASE_COMPLEX	1.01004e-05	0.000363285	0.593325	0.776343	2.12258	18	C5
KIM_ALL_DISORDERS_DURATION_CORR_DN	1.6495e-10	2.9626e-09	0.826657	0.554602	2.12117	130	C2
GOBP_REGULATION_OF_MITOTIC_CELL_CYCLE_SPINDLE_ASSEMBLY_CHECKPOINT	1.02434e-05	0.000367568	0.593325	0.797586	2.12074	16	C5
JOHNSTONE_PARVB_TARGETS_3_DN	2.98465e-36	3.32501e-34	1.56979	0.505694	2.12059	718	C2
FU_INTERACT_WITH_ALKBH8	3.15554e-06	2.86662e-05	0.627257	0.839091	2.1169	13	C2
WP_BASE_EXCISION_REPAIR	5.63658e-06	4.83026e-05	0.610527	0.706967	2.1166	27	C2
REACTOME_TP53_REGULATES_TRANSCRIPTION_OF_DNA_REPAIR_GENES	2.34992e-07	2.69349e-06	0.690132	0.619077	2.1164	55	C2
WP_PURINE_METABOLISM_AND_RELATED_DISORDERS	1.23274e-05	9.85878e-05	0.593325	0.746	2.11633	21	C2
GOBP_POSITIVE_REGULATION_OF_MITOTIC_CELL_CYCLE	6.51652e-09	4.45846e-07	0.761461	0.56805	2.11595	102	C5
WHITFIELD_CELL_CYCLE_G1_S	2.50214e-09	3.86584e-08	0.774939	0.561813	2.11332	110	C2
WP_PROTEASOME_DEGRADATION	6.38296e-07	6.68841e-06	0.659444	0.622518	2.11243	53	C2
REACTOME_GLYCOLYSIS	4.41479e-07	4.77579e-06	0.674963	0.612107	2.11199	58	C2
HP_ANOTIA	9.09884e-07	4.11522e-05	0.659444	0.924352	2.11182	9	C5
GOBP_INNER_MITOCHONDRIAL_MEMBRANE_ORGANIZATION	2.32431e-06	9.74945e-05	0.627257	0.686182	2.11117	31	C5
REACTOME_COOPERATION_OF_PREFOLDIN_AND_TRIC_CCT_IN_ACTIN_AND_TUBULIN_FOLDING	9.39414e-06	7.73707e-05	0.593325	0.716242	2.11107	25	C2
GOMF_TRANSLATION_FACTOR_ACTIVITY_RNA_BINDING	3.36002e-07	1.62655e-05	0.674963	0.596865	2.11018	68	C5
REACTOME_RESPONSE_OF_EIF2AK1_HRI_TO_HEME_DEFICIENCY	8.00895e-06	6.70051e-05	0.593325	0.816571	2.10868	14	C2
REACTOME_RNA_POLYMERASE_III_TRANSCRIPTION	4.17362e-06	3.70664e-05	0.610527	0.657466	2.10849	38	C2
REACTOME_REGULATION_OF_HSF1_MEDIATED_HEAT_SHOCK_RESPONSE	9.56163e-08	1.15871e-06	0.704976	0.594	2.10665	70	C2
PRAMOONJAGO_SOX4_TARGETS_DN	9.41107e-07	9.54637e-06	0.659444	0.634432	2.10633	46	C2
GOCC_NUCLEOID	7.56592e-06	0.000286871	0.610527	0.659017	2.10633	38	C5
GOMF_OXIDOREDUCTION_DRIVEN_ACTIVE_TRANSMEMBRANE_TRANSPORTER_ACTIVITY	1.07261e-06	4.828e-05	0.643552	0.630904	2.10548	48	C5
GOBP_DNA_STRAND_ELONGATION_INVOLVED_IN_DNA_REPLICATION	2.80193e-05	0.000857514	0.57561	0.802842	2.10538	15	C5
REACTOME_INTERACTIONS_OF_REV_WITH_HOST_CELLULAR_PROTEINS	3.51326e-06	3.15994e-05	0.627257	0.682845	2.10481	31	C2
REACTOME_DUAL_INCISION_IN_GG_NER	4.32178e-06	3.82218e-05	0.610527	0.666523	2.10463	35	C2
GOCC_MITOCHONDRIAL_MATRIX	5.70586e-21	1.75672e-18	1.18665	0.509647	2.10416	398	C5
BIOCARTA_RANMS_PATHWAY	2.03016e-06	1.91269e-05	0.627257	0.889282	2.10354	10	C2
GOBP_CELL_CYCLE_CHECKPOINT_SIGNALING	1.30131e-10	1.28412e-08	0.826657	0.541286	2.1035	152	C5
REACTOME_TRANSPORT_OF_MATURE_TRANSCRIPT_TO_CYTOPLASM	8.29299e-08	1.01858e-06	0.704976	0.591587	2.10332	71	C2
GOBP_MITOTIC_CELL_CYCLE_PHASE_TRANSITION	9.27715e-19	2.38961e-16	1.11466	0.511261	2.10234	358	C5
WHITFIELD_CELL_CYCLE_G2	5.46369e-10	9.25185e-09	0.801216	0.543995	2.10223	142	C2
GOBP_MATURATION_OF_5_8S_RRNA_FROM_TRICISTRONIC_RRNA_TRANSCRIPT_SSU_RRNA_5_8S_RRNA_LSU_RRNA	7.72267e-06	0.000291379	0.593325	0.757931	2.10098	19	C5
GOBP_RIBONUCLEOSIDE_MONOPHOSPHATE_BIOSYNTHETIC_PROCESS	5.04057e-06	0.000196442	0.610527	0.688105	2.10011	30	C5
GOBP_NCRNA_TRANSCRIPTION	6.89553e-07	3.16865e-05	0.659444	0.621414	2.10005	52	C5
REACTOME_REGULATION_OF_RAS_BY_GAPS	6.64512e-07	6.90614e-06	0.659444	0.612307	2.09972	56	C2
REACTOME_PROCESSIVE_SYNTHESIS_ON_THE_LAGGING_STRAND	9.86907e-06	8.06546e-05	0.593325	0.813054	2.0996	14	C2
CAFFAREL_RESPONSE_TO_THC_DN	8.57322e-06	7.12565e-05	0.593325	0.701197	2.09932	27	C2
LI_AMPLIFIED_IN_LUNG_CANCER	6.15202e-10	1.03347e-08	0.801216	0.543192	2.09913	142	C2
GOBP_PROTEIN_LOCALIZATION_TO_NUCLEOPLASM	1.55389e-05	0.000525728	0.57561	0.814493	2.09869	14	C5
REACTOME_DEGRADATION_OF_AXIN	1.01601e-06	1.0257e-05	0.643552	0.630138	2.09739	47	C2
GOBP_RNA_5_END_PROCESSING	8.91842e-06	0.000329233	0.593325	0.756396	2.09673	19	C5
GOMF_CATALYTIC_ACTIVITY_ACTING_ON_DNA	1.51723e-11	1.73009e-09	0.863415	0.528894	2.09661	187	C5
WP_DNA_REPAIR_PATHWAYS_FULL_NETWORK	2.42187e-08	3.1709e-07	0.733762	0.56093	2.09619	103	C2
GOBP_DNA_TEMPLATED_TRANSCRIPTION_INITIATION	6.18534e-09	4.26983e-07	0.761461	0.559379	2.09546	107	C5
GOCC_MITOCHONDRIAL_ENVELOPE	1.31188e-28	6.96382e-26	1.38775	0.501424	2.09486	615	C5
ZHANG_BREAST_CANCER_PROGENITORS_UP	3.69065e-20	1.54182e-18	1.16018	0.508533	2.0935	376	C2
REACTOME_DISEASES_OF_DNA_REPAIR	4.93828e-06	4.30743e-05	0.610527	0.679128	2.09335	31	C2
REACTOME_DNA_METHYLATION	9.64654e-06	7.91415e-05	0.593325	0.723959	2.0927	23	C2
HP_MITOCHONDRIAL_MYOPATHY	2.94326e-06	0.000119233	0.627257	0.651271	2.09212	39	C5
GOBP_MRNA_PROCESSING	1.51988e-20	4.49943e-18	1.16907	0.507135	2.09185	391	C5
GOBP_FEMALE_MEIOTIC_NUCLEAR_DIVISION	1.67733e-05	0.000565006	0.57561	0.718433	2.09109	24	C5
WP_NUCLEOTIDE_EXCISION_REPAIR_IN_XERODERMA_PIGMENTOSUM	9.94369e-07	1.00706e-05	0.643552	0.607502	2.0906	57	C2
REACTOME_POLO_LIKE_KINASE_MEDIATED_EVENTS	6.05253e-06	5.15887e-05	0.610527	0.843421	2.09016	12	C2
REACTOME_HEDGEHOG_LIGAND_BIOGENESIS	1.11326e-06	1.10601e-05	0.643552	0.615882	2.08991	53	C2
GOBP_MITOTIC_CHROMOSOME_CONDENSATION	1.90886e-05	0.000633298	0.57561	0.76366	2.0879	18	C5
GOBP_TRNA_PROCESSING	5.35085e-08	3.02834e-06	0.719513	0.565652	2.08784	95	C5
REACTOME_POLYMERASE_SWITCHING	7.80983e-06	6.54254e-05	0.593325	0.827435	2.08749	13	C2
GOBP_MITOTIC_SPINDLE_ASSEMBLY	1.38207e-06	6.13129e-05	0.643552	0.607327	2.08658	57	C5
GOBP_POSITIVE_REGULATION_OF_CELL_CYCLE_PROCESS	5.76911e-12	7.04839e-10	0.887075	0.525651	2.08522	188	C5
RICKMAN_TUMOR_DIFFERENTIATED_MODERATELY_VS_POORLY_DN	2.2377e-05	0.000169361	0.57561	0.784016	2.08438	16	C2
EPPERT_PROGENITOR	1.4945e-09	2.40865e-08	0.788187	0.545085	2.08414	128	C2
ELVIDGE_HIF1A_TARGETS_UP	7.81534e-07	8.03041e-06	0.659444	0.59225	2.08376	66	C2
GOCC_PROTEASOME_ACCESSORY_COMPLEX	1.45202e-05	0.000496721	0.593325	0.751642	2.08355	19	C5
SENGUPTA_NASOPHARYNGEAL_CARCINOMA_UP	8.93349e-14	2.36365e-12	0.954542	0.515952	2.08349	251	C2
REACTOME_GLUCOSE_METABOLISM	1.81611e-07	2.11601e-06	0.690132	0.578847	2.08269	77	C2
REACTOME_DNA_DAMAGE_BYPASS	2.56964e-06	2.36824e-05	0.627257	0.633085	2.0821	44	C2
REACTOME_ASYMMETRIC_LOCALIZATION_OF_PCP_PROTEINS	1.91689e-06	1.82767e-05	0.627257	0.611891	2.0821	54	C2
GOBP_REGULATION_OF_DNA_METABOLIC_PROCESS	1.09272e-16	2.3043e-14	1.05746	0.507075	2.08026	334	C5
WANG_TUMOR_INVASIVENESS_UP	1.04503e-16	3.52975e-15	1.05746	0.508661	2.07996	317	C2
REACTOME_SENESCENCE_ASSOCIATED_SECRETORY_PHENOTYPE_SASP	8.83694e-07	9.02164e-06	0.659444	0.591044	2.07952	66	C2
REACTOME_TRANSLESION_SYNTHESIS_BY_Y_FAMILY_DNA_POLYMERASES_BYPASSES_LESIONS_ON_DNA_TEMPLATE	8.41337e-06	7.00196e-05	0.593325	0.6583	2.07866	35	C2
SIMBULAN_PARP1_TARGETS_DN	1.71738e-05	0.000133317	0.57561	0.79316	2.07859	15	C2
GOCC_OXIDOREDUCTASE_COMPLEX	2.93638e-08	1.77265e-06	0.733762	0.56524	2.07815	91	C5
GOBP_NON_MEMBRANE_BOUNDED_ORGANELLE_ASSEMBLY	5.13224e-16	1.00007e-13	1.02767	0.508236	2.07754	307	C5
GOBP_ENDONUCLEOLYTIC_CLEAVAGE_INVOLVED_IN_RRNA_PROCESSING	1.0637e-05	0.000378561	0.593325	0.820541	2.07533	13	C5
GOBP_MITOCHONDRIAL_MEMBRANE_ORGANIZATION	1.11125e-07	5.93977e-06	0.704976	0.562585	2.07504	94	C5
GOBP_MITOTIC_DNA_REPLICATION	2.66201e-05	0.000828807	0.57561	0.805149	2.07461	14	C5
WP_REGULATION_OF_SISTER_CHROMATID_SEPARATION_AT_THE_METAPHASEANAPHASE_TRANSITION	1.85894e-05	0.000143082	0.57561	0.803171	2.07408	14	C2
HP_INCREASED_SERUM_PYRUVATE	1.5935e-05	0.000537946	0.57561	0.648809	2.07371	38	C5
GOCC_PROTEASOME_REGULATORY_PARTICLE	2.86156e-05	0.000874024	0.57561	0.779862	2.07361	16	C5
REACTOME_CELLULAR_RESPONSE_TO_STARVATION	1.59019e-07	1.85619e-06	0.690132	0.57322	2.07341	81	C2
GOCC_U2_TYPE_CATALYTIC_STEP_2_SPLICEOSOME	1.07916e-05	0.00038278	0.593325	0.68726	2.07286	28	C5
HP_ABNORMAL_MITOCHONDRIA_IN_MUSCLE_TISSUE	2.55987e-05	0.000805862	0.57561	0.704575	2.07244	25	C5
GOBP_CHROMOSOME_ORGANIZATION_INVOLVED_IN_MEIOTIC_CELL_CYCLE	3.56125e-06	0.000142395	0.627257	0.62488	2.07213	46	C5
SHAFFER_IRF4_TARGETS_IN_ACTIVATED_B_LYMPHOCYTE	3.073e-07	3.43548e-06	0.674963	0.587021	2.07199	68	C2
REACTOME_PROCESSIVE_SYNTHESIS_ON_THE_C_STRAND_OF_THE_TELOMERE	7.07101e-06	5.97247e-05	0.610527	0.758431	2.07157	18	C2
GOCC_CHAPERONE_COMPLEX	1.20351e-05	0.000423954	0.593325	0.668185	2.07077	32	C5
PETROVA_PROX1_TARGETS_UP	1.80221e-05	0.000139222	0.57561	0.709022	2.07018	24	C2
GOLUB_ALL_VS_AML_UP	1.36229e-05	0.000108267	0.593325	0.721899	2.06951	22	C2
GOMF_TRANSLATION_REGULATOR_ACTIVITY_NUCLEIC_ACID_BINDING	2.49508e-07	1.25112e-05	0.674963	0.569738	2.06911	82	C5
REACTOME_TRANSPORT_OF_THE_SLBP_DEPENDANT_MATURE_MRNA	2.11804e-05	0.000161459	0.57561	0.675609	2.06866	30	C2
GOMF_NUCLEOTIDYLTRANSFERASE_ACTIVITY	2.80889e-08	1.72271e-06	0.733762	0.555219	2.06816	102	C5
REACTOME_FORMATION_OF_THE_EARLY_ELONGATION_COMPLEX	2.2305e-05	0.000169017	0.57561	0.675266	2.06761	30	C2
DAIRKEE_CANCER_PRONE_RESPONSE_BPA	5.30031e-06	4.60424e-05	0.610527	0.639221	2.06717	40	C2
REACTOME_RHO_GTPASE_EFFECTORS	4.4555e-13	1.10087e-11	0.932595	0.513089	2.06596	242	C2
GOBP_PROTEIN_FOLDING	1.50493e-10	1.45704e-08	0.826657	0.528843	2.06535	160	C5
MEINHOLD_OVARIAN_CANCER_LOW_GRADE_DN	9.27754e-06	7.65096e-05	0.593325	0.755972	2.06485	18	C2
GOCC_PEPTIDASE_COMPLEX	5.3313e-08	3.02834e-06	0.719513	0.557168	2.06472	98	C5
GOBP_CELL_CYCLE_PHASE_TRANSITION	5.5621e-20	1.61553e-17	1.15122	0.498231	2.06416	434	C5
LOCKWOOD_AMPLIFIED_IN_LUNG_CANCER	9.05598e-12	1.91048e-10	0.875325	0.521529	2.06391	190	C2
GOBP_CHROMATIN_ASSEMBLY_OR_DISASSEMBLY	3.54341e-10	3.17135e-08	0.814036	0.530209	2.06354	154	C5
RAMASWAMY_METASTASIS_UP	1.11472e-06	1.10601e-05	0.643552	0.595752	2.06347	60	C2
REACTOME_INHIBITION_OF_DNA_RECOMBINATION_AT_TELOMERE	1.21569e-05	9.73469e-05	0.593325	0.653407	2.06321	35	C2
REACTOME_SUMOYLATION_OF_CHROMATIN_ORGANIZATION_PROTEINS	1.8491e-06	1.77101e-05	0.643552	0.612343	2.06289	51	C2
REACTOME_NUCLEAR_IMPORT_OF_REV_PROTEIN	5.41373e-06	4.67717e-05	0.610527	0.683045	2.06113	28	C2
GOBP_ATP_METABOLIC_PROCESS	4.7715e-12	5.97175e-10	0.887075	0.514715	2.06089	212	C5
BILD_MYC_ONCOGENIC_SIGNATURE	6.90622e-11	1.30132e-09	0.839089	0.524645	2.06069	172	C2
REACTOME_RMTS_METHYLATE_HISTONE_ARGININES	5.70674e-06	4.8838e-05	0.610527	0.630981	2.05976	42	C2
REACTOME_SIRT1_NEGATIVELY_REGULATES_RRNA_EXPRESSION	5.50788e-06	4.73917e-05	0.610527	0.681917	2.05772	28	C2
GOBP_KINETOCHORE_ASSEMBLY	4.26184e-05	0.00123591	0.557332	0.773748	2.05735	16	C5
REACTOME_RESOLUTION_OF_D_LOOP_STRUCTURES	5.85008e-06	4.99974e-05	0.610527	0.693107	2.05701	26	C2
REACTOME_CELLULAR_RESPONSE_TO_HEAT_STRESS	1.53925e-07	1.8067e-06	0.690132	0.560931	2.05592	89	C2
GOBP_RNA_DEPENDENT_DNA_BIOSYNTHETIC_PROCESS	1.8134e-06	7.79763e-05	0.643552	0.589829	2.05412	62	C5
KOKKINAKIS_METHIONINE_DEPRIVATION_96HR_DN	1.03544e-06	1.04366e-05	0.643552	0.582656	2.05352	67	C2
GOBP_MITOCHONDRIAL_ELECTRON_TRANSPORT_NADH_TO_UBIQUINONE	2.5805e-05	0.000810698	0.57561	0.642376	2.05315	38	C5
GOBP_REGULATION_OF_TELOMERASE_ACTIVITY	1.40168e-05	0.000480566	0.593325	0.626295	2.05275	43	C5
SHEPARD_CRASH_AND_BURN_MUTANT_UP	8.11527e-11	1.51565e-09	0.839089	0.520809	2.05251	180	C2
REACTOME_NONSENSE_MEDIATED_DECAY_NMD	2.23752e-06	2.09252e-05	0.627257	0.604809	2.05234	53	C2
SHEPARD_BMYB_TARGETS	5.68021e-07	5.99159e-06	0.659444	0.585696	2.05199	64	C2
GOBP_REGULATION_OF_DOUBLE_STRAND_BREAK_REPAIR	6.80404e-08	3.74076e-06	0.704976	0.558095	2.05188	91	C5
GOBP_NUCLEIC_ACID_PHOSPHODIESTER_BOND_HYDROLYSIS	1.20758e-10	1.20711e-08	0.826657	0.515563	2.05062	195	C5
GOBP_MITOCHONDRIAL_RNA_METABOLIC_PROCESS	2.5241e-06	0.000104733	0.627257	0.621069	2.05036	45	C5
GOBP_REGULATION_OF_TRANSLATIONAL_INITIATION	1.69195e-06	7.32497e-05	0.643552	0.583133	2.05	65	C5
FAELT_B_CLL_WITH_VH3_21_UP	1.70401e-05	0.000132441	0.57561	0.639221	2.04998	38	C2
WP_GASTRIC_CANCER_NETWORK_2	2.77443e-05	0.000205813	0.57561	0.684571	2.04955	27	C2
REACTOME_INTERACTIONS_OF_VPR_WITH_HOST_CELLULAR_PROTEINS	1.82858e-05	0.000141087	0.57561	0.672658	2.04904	29	C2
GOMF_HELICASE_ACTIVITY	3.02593e-09	2.306e-07	0.774939	0.53321	2.04885	136	C5
REACTOME_CONDENSATION_OF_PROMETAPHASE_CHROMOSOMES	1.45674e-05	0.000115197	0.593325	0.842118	2.04816	11	C2
BIOCARTA_G2_PATHWAY	2.46227e-05	0.000184816	0.57561	0.714363	2.04791	22	C2
SCIBETTA_KDM5B_TARGETS_DN	3.75304e-07	4.1303e-06	0.674963	0.575757	2.04704	71	C2
HP_SIMPLIFIED_GYRAL_PATTERN	2.18685e-06	9.19791e-05	0.627257	0.587692	2.04668	62	C5
GOBP_MITOTIC_CELL_CYCLE_CHECKPOINT_SIGNALING	1.30355e-08	8.50291e-07	0.74774	0.541354	2.0463	118	C5
GOBP_NUCLEAR_EXPORT	2.02878e-09	1.61702e-07	0.774939	0.536542	2.04609	128	C5
GOCC_MCM_COMPLEX	2.13139e-06	8.98922e-05	0.627257	0.926328	2.04589	8	C5
PEART_HDAC_PROLIFERATION_CLUSTER_DN	1.34299e-06	1.30798e-05	0.643552	0.580201	2.04487	67	C2
MULLIGAN_NTF3_SIGNALING_VIA_INSR_AND_IGF1R_UP	5.00177e-05	0.000353295	0.557332	0.728199	2.04408	20	C2
REACTOME_CELLULAR_RESPONSES_TO_STIMULI	8.13911e-25	4.34314e-23	1.29512	0.489475	2.04382	581	C2
REACTOME_TRANSCRIPTIONAL_REGULATION_OF_GRANULOPOIESIS	4.07955e-06	3.62817e-05	0.610527	0.608623	2.04375	50	C2
BHATI_G2M_ARREST_BY_2METHOXYESTRADIOL_UP	9.59394e-08	1.16041e-06	0.704976	0.550383	2.04368	98	C2
REACTOME_RNA_POLYMERASE_II_TRANSCRIBES_SNRNA_GENES	4.15605e-07	4.51899e-06	0.674963	0.574765	2.04351	71	C2
GOBP_NUCLEOLAR_LARGE_RRNA_TRANSCRIPTION_BY_RNA_POLYMERASE_I	6.56868e-05	0.00178796	0.538434	0.747401	2.04345	18	C5
GOBP_DNA_REPLICATION_CHECKPOINT_SIGNALING	2.22257e-05	0.000721819	0.57561	0.807813	2.04313	13	C5
GOMF_CORE_PROMOTER_SEQUENCE_SPECIFIC_DNA_BINDING	7.87674e-06	0.000295743	0.593325	0.633205	2.04312	40	C5
GOBP_CELL_CYCLE_PROCESS	2.44219e-37	2.21147e-34	1.58946	0.484977	2.04204	942	C5
WP_CHOLESTEROL_BIOSYNTHESIS_PATHWAY	3.82375e-05	0.000276233	0.557332	0.778736	2.04079	15	C2
GOCC_PRERIBOSOME_SMALL_SUBUNIT_PRECURSOR	2.3919e-05	0.000759649	0.57561	0.806295	2.03929	13	C5
GOBP_ESTABLISHMENT_OF_RNA_LOCALIZATION	2.48746e-09	1.96369e-07	0.774939	0.534697	2.03906	128	C5
HP_ABNORMAL_CIRCULATING_CARBOHYDRATE_CONCENTRATION	6.67448e-06	0.000254324	0.610527	0.60884	2.03876	49	C5
GOBP_RNA_SPLICING	2.33553e-16	4.79375e-14	1.0377	0.496759	2.03775	335	C5
WANG_METASTASIS_OF_BREAST_CANCER_ESR1_UP	6.15373e-05	0.00042753	0.538434	0.735659	2.03765	19	C2
GOMF_MRNA_5_UTR_BINDING	4.52678e-05	0.00130497	0.557332	0.718922	2.03738	21	C5
GOBP_AMP_BIOSYNTHETIC_PROCESS	7.03541e-05	0.00188353	0.538434	0.790623	2.03719	14	C5
REACTOME_HDACS_DEACETYLATE_HISTONES	6.48525e-06	5.50553e-05	0.610527	0.6085	2.03707	49	C2
GOCC_REPLISOME	7.03541e-05	0.00188353	0.538434	0.790574	2.03706	14	C5
REACTOME_NS1_MEDIATED_EFFECTS_ON_HOST_PATHWAYS	2.13603e-05	0.000162635	0.57561	0.653451	2.03688	33	C2
GOBP_REGULATION_OF_DNA_BIOSYNTHETIC_PROCESS	4.2431e-08	2.45557e-06	0.719513	0.542118	2.03685	110	C5
REACTOME_REGULATION_OF_RUNX2_EXPRESSION_AND_ACTIVITY	1.22276e-06	1.20194e-05	0.643552	0.579989	2.03671	65	C2
REACTOME_FORMATION_OF_TC_NER_PRE_INCISION_COMPLEX	8.78425e-06	7.2915e-05	0.593325	0.61919	2.03641	44	C2
GOMF_FOUR_WAY_JUNCTION_DNA_BINDING	7.11967e-05	0.00189948	0.538434	0.790179	2.03604	14	C5
GOCC_METHYLOSOME	1.25484e-05	0.000438026	0.593325	0.841216	2.03577	11	C5
REACTOME_ATF4_ACTIVATES_GENES_IN_RESPONSE_TO_ENDOPLASMIC_RETICULUM_STRESS	3.0926e-05	0.000227555	0.557332	0.709571	2.03417	22	C2
REACTOME_FORMATION_OF_TUBULIN_FOLDING_INTERMEDIATES_BY_CCT_TRIC	6.52228e-05	0.000451652	0.538434	0.724606	2.03399	20	C2
REACTOME_POLYMERASE_SWITCHING_ON_THE_C_STRAND_OF_THE_TELOMERE	3.62267e-05	0.000262602	0.557332	0.703561	2.03373	23	C2
REACTOME_METABOLISM_OF_NUCLEOTIDES	4.14108e-07	4.51044e-06	0.674963	0.558249	2.03356	85	C2
REACTOME_DEGRADATION_OF_GLI1_BY_THE_PROTEASOME	5.33615e-06	4.62903e-05	0.610527	0.604842	2.03105	50	C2
STEIN_ESR1_TARGETS	6.64077e-07	6.90614e-06	0.659444	0.563702	2.03006	78	C2
GOBP_PYRIMIDINE_NUCLEOSIDE_TRIPHOSPHATE_BIOSYNTHETIC_PROCESS	0.000128278	0.00318502	0.518848	0.774113	2.03004	15	C5
GOMF_TRANSLATION_REGULATOR_ACTIVITY	9.76131e-08	5.29104e-06	0.704976	0.542814	2.02994	106	C5
REACTOME_TELOMERE_EXTENSION_BY_TELOMERASE	3.36837e-05	0.00024557	0.557332	0.706992	2.02678	22	C2
GOBP_CHAPERONE_MEDIATED_PROTEIN_FOLDING	5.13846e-06	0.000199751	0.610527	0.588259	2.02662	58	C5
GOBP_PURINE_NUCLEOSIDE_MONOPHOSPHATE_BIOSYNTHETIC_PROCESS	3.33569e-05	0.000997079	0.557332	0.722514	2.02644	20	C5
NIKOLSKY_BREAST_CANCER_8Q12_Q22_AMPLICON	2.06168e-07	2.3803e-06	0.690132	0.542181	2.02613	103	C2
WP_EUKARYOTIC_TRANSCRIPTION_INITIATION	2.73626e-05	0.000203935	0.57561	0.63168	2.02579	38	C2
REACTOME_RNA_POLYMERASE_III_TRANSCRIPTION_INITIATION_FROM_TYPE_1_PROMOTER	1.19491e-05	9.60468e-05	0.593325	0.682207	2.02466	26	C2
REACTOME_PCP_CE_PATHWAY	4.97991e-07	5.34163e-06	0.659444	0.559711	2.02455	81	C2
CONCANNON_APOPTOSIS_BY_EPOXOMICIN_DN	1.6394e-09	2.62221e-08	0.788187	0.520447	2.02427	153	C2
CHEN_ETV5_TARGETS_TESTIS	8.12283e-05	0.000549893	0.538434	0.721056	2.02403	20	C2
HP_ABNORMALITY_OF_THE_MITOCHONDRION	1.26226e-08	8.26864e-07	0.74774	0.524916	2.02373	141	C5
HP_APLASIA_HYPOPLASIA_OF_THE_PATELLA	3.61532e-05	0.00106617	0.557332	0.721544	2.02372	20	C5
GOMF_NUCLEOSOMAL_DNA_BINDING	2.27477e-05	0.000734913	0.57561	0.667367	2.02335	29	C5
REACTOME_PRC2_METHYLATES_HISTONES_AND_DNA	2.87898e-05	0.000212823	0.57561	0.648933	2.0228	33	C2
SHEPARD_CRASH_AND_BURN_MUTANT_DN	5.98659e-10	1.00863e-08	0.801216	0.517746	2.02205	161	C2
GOCC_MITOTIC_SPINDLE	1.16534e-08	7.66636e-07	0.74774	0.532138	2.02199	123	C5
GOBP_PROTEIN_LOCALIZATION_TO_CONDENSED_CHROMOSOME	9.23106e-05	0.00238428	0.538434	0.760338	2.0217	16	C5
REACTOME_RNA_POLYMERASE_III_TRANSCRIPTION_TERMINATION	7.29033e-05	0.000499392	0.538434	0.712221	2.0205	21	C2
REACTOME_ABORTIVE_ELONGATION_OF_HIV_1_TRANSCRIPT_IN_THE_ABSENCE_OF_TAT	3.9987e-05	0.000288215	0.557332	0.704424	2.01941	22	C2
REACTOME_RESPONSE_OF_EIF2AK4_GCN2_TO_AMINO_ACID_DEFICIENCY	1.76355e-05	0.000136401	0.57561	0.624439	2.01937	40	C2
REACTOME_CRISTAE_FORMATION	4.39931e-05	0.00031459	0.557332	0.691502	2.01902	24	C2
WP_ATM_SIGNALING_PATHWAY	3.22245e-05	0.000235472	0.557332	0.632658	2.01894	37	C2
GOCC_SPINDLE	1.02847e-14	1.77891e-12	0.986546	0.492725	2.01876	322	C5
BIOCARTA_ATRBRCA_PATHWAY	7.37001e-05	0.000504305	0.538434	0.711587	2.0187	21	C2
IVANOVA_HEMATOPOIESIS_INTERMEDIATE_PROGENITOR	1.24303e-07	1.4809e-06	0.690132	0.535769	2.01829	111	C2
TONKS_TARGETS_OF_RUNX1_RUNX1T1_FUSION_MONOCYTE_UP	2.19248e-10	3.86728e-09	0.826657	0.511679	2.01716	181	C2
GOBP_CELL_DIVISION	9.15507e-21	2.7634e-18	1.17789	0.484843	2.01633	503	C5
JAIN_NFKB_SIGNALING	1.49555e-06	1.44768e-05	0.643552	0.566244	2.0159	72	C2
GOMF_METAL_CLUSTER_BINDING	3.79605e-06	0.000150999	0.627257	0.587807	2.01568	56	C5
KEGG_PURINE_METABOLISM	1.07622e-08	1.51194e-07	0.74774	0.521941	2.01483	141	C2
GOBP_DNA_REPLICATION_INDEPENDENT_CHROMATIN_ORGANIZATION	7.09056e-05	0.001895	0.538434	0.710687	2.01404	21	C5
CHIARADONNA_NEOPLASTIC_TRANSFORMATION_KRAS_UP	1.27946e-07	1.51577e-06	0.690132	0.531883	2.01399	116	C2
REACTOME_ACTIVATION_OF_ANTERIOR_HOX_GENES_IN_HINDBRAIN_DEVELOPMENT_DURING_EARLY_EMBRYOGENESIS	1.00313e-06	1.01431e-05	0.643552	0.559614	2.01349	77	C2
GOCC_U12_TYPE_SPLICEOSOMAL_COMPLEX	8.36225e-05	0.00219299	0.538434	0.691681	2.01323	24	C5
SANSOM_APC_MYC_TARGETS	6.57044e-11	1.24174e-09	0.839089	0.504881	2.01273	210	C2
CAIRO_PML_TARGETS_BOUND_BY_MYC_UP	0.000106963	0.000703122	0.538434	0.716985	2.0126	20	C2
GOBP_POSITIVE_REGULATION_OF_DNA_METABOLIC_PROCESS	1.65126e-10	1.57885e-08	0.826657	0.503883	2.01154	203	C5
GOBP_PSEUDOURIDINE_SYNTHESIS	0.000180309	0.00419921	0.518848	0.767033	2.01147	15	C5
YUAN_ZNF143_PARTNERS	8.08708e-05	0.000548057	0.538434	0.708817	2.01084	21	C2
SEMBA_FHIT_TARGETS_DN	1.95478e-05	0.000150056	0.57561	0.876845	2.01083	9	C2
GOBP_POSITIVE_REGULATION_OF_TELOMERE_MAINTENANCE_VIA_TELOMERE_LENGTHENING	4.45849e-05	0.00129011	0.557332	0.641814	2.0106	34	C5
GOBP_REGULATION_OF_CELL_CYCLE_PHASE_TRANSITION	1.51646e-14	2.46337e-12	0.975995	0.490045	2.00996	332	C5
KEGG_BASE_EXCISION_REPAIR	1.54224e-05	0.000121204	0.57561	0.66591	2.00942	28	C2
GOBP_RNA_MODIFICATION	3.03147e-08	1.81582e-06	0.719513	0.528526	2.00932	124	C5
GOBP_POSITIVE_REGULATION_OF_CHROMOSOME_ORGANIZATION	1.40707e-06	6.22428e-05	0.643552	0.553216	2.00911	82	C5
REACTOME_REGULATION_OF_PTEN_STABILITY_AND_ACTIVITY	4.58717e-06	4.04563e-05	0.610527	0.579968	2.0088	60	C2
BURTON_ADIPOGENESIS_5	1.96001e-07	2.27118e-06	0.690132	0.543047	2.00786	95	C2
MOHANKUMAR_HOXA1_TARGETS_UP	5.58057e-16	1.78973e-14	1.02767	0.487833	2.00742	373	C2
GOBP_PYRIMIDINE_NUCLEOSIDE_TRIPHOSPHATE_METABOLIC_PROCESS	5.09852e-05	0.00143224	0.557332	0.715716	2.00738	20	C5
GOBP_AMIDE_BIOSYNTHETIC_PROCESS	7.86613e-24	3.02728e-21	1.26274	0.480704	2.00694	595	C5
REACTOME_FCERI_MEDIATED_NF_KB_ACTIVATION	1.47872e-06	1.43357e-05	0.643552	0.565491	2.00554	70	C2
CUI_TCF21_TARGETS_2_UP	4.68412e-16	1.52534e-14	1.02767	0.488039	2.00542	355	C2
GOBP_REGULATION_OF_MITOTIC_CELL_CYCLE_PHASE_TRANSITION	3.53187e-12	4.49336e-10	0.898671	0.494333	2.00513	260	C5
MOREAUX_MULTIPLE_MYELOMA_BY_TACI_DN	3.502e-09	5.32003e-08	0.774939	0.514981	2.00301	153	C2
MARZEC_IL2_SIGNALING_UP	3.79594e-07	4.17028e-06	0.674963	0.534261	2.0026	106	C2
GOCC_ENVELOPE	6.66437e-36	5.39954e-33	1.55654	0.47549	2.00256	980	C5
GOBP_NCRNA_3_END_PROCESSING	3.52048e-05	0.00104421	0.557332	0.656094	2.00241	30	C5
REACTOME_CYTOPROTECTION_BY_HMOX1	3.72015e-07	4.10121e-06	0.674963	0.536499	2.00153	102	C2
WONG_PROTEASOME_GENE_MODULE	2.14586e-05	0.000163188	0.57561	0.605247	2.00134	45	C2
REICHERT_G1S_REGULATORS_AS_PI3K_TARGETS	1.56941e-05	0.000122882	0.57561	0.903435	2.00121	8	C2
ELVIDGE_HYPOXIA_BY_DMOG_DN	7.28143e-06	6.12412e-05	0.610527	0.585342	2.00108	55	C2
REACTOME_MRNA_CAPPING	2.01738e-05	0.000154341	0.57561	0.674118	2.00065	26	C2
GOMF_3_5_EXONUCLEASE_ACTIVITY	2.64504e-05	0.000825917	0.57561	0.622771	2.00057	39	C5
GOBP_REGULATION_OF_DOUBLE_STRAND_BREAK_REPAIR_VIA_HOMOLOGOUS_RECOMBINATION	1.27819e-05	0.000443163	0.593325	0.584428	2.0004	55	C5
GOBP_REGULATION_OF_TRANSCRIPTION_OF_NUCLEOLAR_LARGE_RRNA_BY_RNA_POLYMERASE_I	0.000224121	0.00507783	0.518848	0.762769	2.00029	15	C5
HP_DUODENAL_STENOSIS	0.000112292	0.00283382	0.538434	0.687113	1.99993	24	C5
KIM_MYC_AMPLIFICATION_TARGETS_UP	6.88667e-10	1.14778e-08	0.801216	0.509438	1.99905	171	C2
GOBP_REGULATION_OF_CELL_CYCLE_PROCESS	2.67252e-21	8.57101e-19	1.19534	0.479737	1.99901	542	C5
KORKOLA_YOLK_SAC_TUMOR_UP	8.05149e-05	0.000546228	0.538434	0.740287	1.999	17	C2
WILCOX_RESPONSE_TO_PROGESTERONE_UP	2.11596e-08	2.79342e-07	0.733762	0.518846	1.99849	139	C2
WANG_CISPLATIN_RESPONSE_AND_XPC_UP	3.75467e-09	5.69025e-08	0.761461	0.511186	1.99809	162	C2
BENPORATH_ES_CORE_NINE_CORRELATED	6.97884e-07	7.21753e-06	0.659444	0.542153	1.99778	93	C2
REACTOME_DNA_DOUBLE_STRAND_BREAK_RESPONSE	1.10738e-05	8.95776e-05	0.593325	0.59477	1.99723	50	C2
REACTOME_RNA_POLYMERASE_I_TRANSCRIPTION_TERMINATION	2.17108e-05	0.000164908	0.57561	0.672786	1.9967	26	C2
GOBP_ELECTRON_TRANSPORT_CHAIN	2.89963e-08	1.7643e-06	0.733762	0.522252	1.99655	130	C5
DAIRKEE_CANCER_PRONE_RESPONSE_BPA_E2	2.9071e-07	3.27306e-06	0.674963	0.536567	1.99563	99	C2
GOCC_CHAPERONIN_CONTAINING_T_COMPLEX	4.95695e-05	0.00139757	0.557332	0.847585	1.99493	10	C5
GOBP_RIBOSOMAL_LARGE_SUBUNIT_ASSEMBLY	8.53701e-05	0.00222744	0.538434	0.718971	1.99299	19	C5
GOCC_SPINDLE_POLE	2.47814e-08	1.53824e-06	0.733762	0.516945	1.99171	139	C5
REACTOME_DNA_DAMAGE_TELOMERE_STRESS_INDUCED_SENESCENCE	2.536e-05	0.000189901	0.57561	0.602155	1.99111	45	C2
REACTOME_RNA_POLYMERASE_I_TRANSCRIPTION_INITIATION	1.98363e-05	0.000151943	0.57561	0.609923	1.99102	42	C2
REACTOME_TRANSLESION_SYNTHESIS_BY_POLH	0.000101039	0.000666246	0.538434	0.737242	1.99078	17	C2
REACTOME_PROTEIN_UBIQUITINATION	6.86719e-06	5.82198e-05	0.610527	0.57691	1.99055	58	C2
GRASEMANN_RETINOBLASTOMA_WITH_6P_AMPLIFICATION	6.87972e-05	0.000473307	0.538434	0.803083	1.99019	12	C2
REACTOME_CELLULAR_RESPONSE_TO_CHEMICAL_STRESS	2.45786e-08	3.20274e-07	0.733762	0.518069	1.99008	135	C2
REACTOME_ACTIVATED_PKN1_STIMULATES_TRANSCRIPTION_OF_AR_ANDROGEN_RECEPTOR_REGULATED_GENES_KLK2_AND_KLK3	2.32478e-05	0.000175117	0.57561	0.670459	1.98979	26	C2
GOBP_POSITIVE_REGULATION_OF_CELL_CYCLE	4.58454e-12	5.78479e-10	0.887075	0.490786	1.98729	253	C5
BENPORATH_MYC_MAX_TARGETS	2.53211e-25	1.43561e-23	1.30309	0.474333	1.98645	684	C2
YAO_TEMPORAL_RESPONSE_TO_PROGESTERONE_CLUSTER_7	8.37466e-06	6.97889e-05	0.593325	0.573504	1.98641	60	C2
GOCC_CHROMOSOME	5.34614e-47	1.37164e-43	1.78578	0.469442	1.98543	1382	C5
REACTOME_DEADENYLATION_DEPENDENT_MRNA_DECAY	2.96162e-05	0.000218424	0.57561	0.600362	1.98518	45	C2
REACTOME_KINESINS	2.76391e-05	0.000205513	0.57561	0.603346	1.9843	44	C2
GOBP_SNRNA_METABOLIC_PROCESS	1.23409e-05	0.000432748	0.593325	0.590772	1.984	50	C5
REACTOME_AURKA_ACTIVATION_BY_TPX2	4.06841e-06	3.62334e-05	0.610527	0.564712	1.98306	65	C2
REACTOME_EXPORT_OF_VIRAL_RIBONUCLEOPROTEINS_FROM_NUCLEUS	8.73423e-05	0.000585664	0.538434	0.662307	1.98289	27	C2
REACTOME_REPRODUCTION	2.93027e-06	2.6773e-05	0.627257	0.544855	1.98203	84	C2
GOCC_RNA_POLYMERASE_III_COMPLEX	0.000210599	0.00481718	0.518848	0.733858	1.98201	17	C5
REACTOME_E2F_MEDIATED_REGULATION_OF_DNA_REPLICATION	0.00013852	0.000882248	0.518848	0.698553	1.98172	21	C2
REACTOME_RNA_POLYMERASE_III_CHAIN_ELONGATION	0.000115824	0.000753571	0.538434	0.733858	1.98164	17	C2
HP_PATELLAR_APLASIA	0.000321857	0.00679653	0.498493	0.755607	1.98151	15	C5
RODRIGUES_THYROID_CARCINOMA_ANAPLASTIC_UP	3.90537e-23	1.85068e-21	1.24623	0.473939	1.98127	606	C2
RAMJAUN_APOPTOSIS_BY_TGFB1_VIA_MAPK1_DN	3.10957e-05	0.000228311	0.557332	0.894381	1.98115	8	C2
GOBP_PROTEIN_LOCALIZATION_TO_CHROMOSOME_CENTROMERIC_REGION	0.000126409	0.00314876	0.518848	0.699058	1.98109	21	C5
HP_ABSENT_TESTIS	9.44053e-05	0.00242617	0.538434	0.706334	1.98106	20	C5
GOMF_DNA_POLYMERASE_BINDING	0.000220548	0.00502981	0.518848	0.733354	1.98065	17	C5
GOBP_RNA_PHOSPHODIESTER_BOND_HYDROLYSIS_ENDONUCLEOLYTIC	7.84086e-06	0.000295115	0.593325	0.573322	1.9795	59	C5
VANTVEER_BREAST_CANCER_BRCA1_UP	5.80802e-05	0.000406177	0.557332	0.641587	1.97763	31	C2
GOMF_NUCLEOSOME_BINDING	1.27536e-05	0.000443163	0.593325	0.58281	1.97647	53	C5
HP_MYELODYSPLASIA	2.65629e-06	0.000109042	0.627257	0.552938	1.976	73	C5
HP_PAROXYSMAL_INVOLUNTARY_EYE_MOVEMENTS	5.46937e-05	0.00151977	0.557332	0.647165	1.97516	30	C5
GOBP_MRNA_METABOLIC_PROCESS	6.37102e-22	2.13207e-19	1.21254	0.473316	1.9749	579	C5
WP_NUCLEOTIDE_METABOLISM	0.000215016	0.00131537	0.518848	0.742731	1.97462	16	C2
BIOCARTA_SM_PATHWAY	9.7555e-05	0.000645958	0.538434	0.811676	1.97412	11	C2
SA_REG_CASCADE_OF_CYCLIN_EXPR	9.7555e-05	0.000645958	0.538434	0.811668	1.9741	11	C2
GOBP_CYTOPLASMIC_TRANSLATION	6.09825e-06	0.000232944	0.610527	0.554993	1.97393	71	C5
REACTOME_ESTROGEN_DEPENDENT_GENE_EXPRESSION	3.61636e-07	3.99372e-06	0.674963	0.527666	1.97378	104	C2
GOBP_NEGATIVE_REGULATION_OF_CELL_CYCLE_PHASE_TRANSITION	3.97265e-10	3.53497e-08	0.814036	0.493536	1.97372	209	C5
HP_TRACHEOESOPHAGEAL_FISTULA	3.65847e-06	0.000145903	0.627257	0.55074	1.97331	74	C5
REACTOME_RNA_POLYMERASE_II_TRANSCRIPTION_TERMINATION	1.05846e-05	8.57295e-05	0.593325	0.571874	1.97317	58	C2
REACTOME_SUMOYLATION_OF_SUMOYLATION_PROTEINS	3.55612e-05	0.000258368	0.557332	0.653765	1.97277	28	C2
GOMF_EXONUCLEASE_ACTIVITY	9.57444e-06	0.000350926	0.593325	0.561026	1.97228	65	C5
REACTOME_RNA_POLYMERASE_III_TRANSCRIPTION_INITIATION_FROM_TYPE_3_PROMOTER	0.000104347	0.000686633	0.538434	0.658406	1.97121	27	C2
DANG_BOUND_BY_MYC	1.15136e-32	1.09121e-30	1.48854	0.467919	1.97051	932	C2
GOMF_MOLECULAR_CARRIER_ACTIVITY	1.75082e-05	0.000585917	0.57561	0.567398	1.97024	61	C5
SASAKI_ADULT_T_CELL_LEUKEMIA	1.05014e-08	1.48187e-07	0.74774	0.505803	1.97005	156	C2
HP_PYRIDOXINE_RESPONSIVE_SIDEROBLASTIC_ANEMIA	0.0001309	0.00323966	0.518848	0.710346	1.96908	19	C5
NUNODA_RESPONSE_TO_DASATINIB_IMATINIB_UP	8.90791e-05	0.000596051	0.538434	0.6461	1.96814	29	C2
REACTOME_FOLDING_OF_ACTIN_BY_CCT_TRIC	5.42614e-05	0.000381573	0.557332	0.858166	1.968	9	C2
GOBP_POSITIVE_REGULATION_OF_TELOMERASE_ACTIVITY	5.42354e-05	0.00150976	0.557332	0.639627	1.96794	31	C5
GOBP_PROTEIN_DNA_COMPLEX_DISASSEMBLY	0.000283561	0.00615676	0.498493	0.728588	1.96778	17	C5
GOMF_MRNA_BINDING	1.81329e-10	1.6984e-08	0.826657	0.487179	1.96759	241	C5
CHUNG_BLISTER_CYTOTOXICITY_UP	2.20303e-07	2.53428e-06	0.690132	0.516803	1.96755	122	C2
REACTOME_HIV_TRANSCRIPTION_INITIATION	6.95786e-05	0.000478165	0.538434	0.605361	1.96742	41	C2
HP_ABNORMAL_SHAPE_OF_THE_PALPEBRAL_FISSURE	0.000136771	0.00336334	0.518848	0.615504	1.96726	38	C5
GOBP_RRNA_MODIFICATION	0.000123285	0.00308594	0.518848	0.65189	1.96618	28	C5
WP_MRNA_PROCESSING	5.83232e-07	6.14183e-06	0.659444	0.518954	1.96503	116	C2
REACTOME_PERK_REGULATES_GENE_EXPRESSION	0.000116713	0.000757028	0.538434	0.656302	1.96491	27	C2
REACTOME_MISMATCH_REPAIR	0.000112048	0.000733512	0.538434	0.778806	1.96481	13	C2
HP_FOCAL_T2_HYPERINTENSE_BRAINSTEM_LESION	9.66474e-05	0.00247141	0.538434	0.663455	1.96469	26	C5
GOBP_NEGATIVE_REGULATION_OF_DNA_REPLICATION	0.000106992	0.00271788	0.538434	0.657257	1.96469	27	C5
BENPORATH_ES_2	9.17646e-05	0.000611443	0.538434	0.626176	1.96459	34	C2
GOCC_CATALYTIC_COMPLEX	1.11738e-39	1.43341e-36	1.64074	0.465176	1.96417	1182	C5
GINESTIER_BREAST_CANCER_ZNF217_AMPLIFIED_DN	4.70616e-12	1.03764e-10	0.887075	0.484706	1.96386	267	C2
GOCC_ATPASE_COMPLEX	5.68402e-06	0.00021875	0.610527	0.541443	1.96351	81	C5
ALCALAY_AML_BY_NPM1_LOCALIZATION_DN	4.47696e-09	6.6734e-08	0.761461	0.499264	1.96263	174	C2
HP_EPISPADIAS	0.00014306	0.0034736	0.518848	0.679937	1.96259	23	C5
GOMF_EXONUCLEASE_ACTIVITY_ACTIVE_WITH_EITHER_RIBO_OR_DEOXYRIBONUCLEIC_ACIDS_AND_PRODUCING_5_PHOSPHOMONOESTERS	2.52038e-05	0.000796689	0.57561	0.596253	1.9614	44	C5
REACTOME_PTEN_REGULATION	3.34978e-07	3.70577e-06	0.674963	0.514855	1.96017	123	C2
VANDESLUIS_COMMD1_TARGETS_GROUP_2_UP	0.000225395	0.00136962	0.518848	0.759047	1.96013	14	C2
GAZDA_DIAMOND_BLACKFAN_ANEMIA_PROGENITOR_DN	1.53263e-05	0.000120598	0.57561	0.567697	1.95876	58	C2
GOBP_MRNA_TRANSPORT	1.44955e-06	6.35736e-05	0.643552	0.527605	1.95873	99	C5
REACTOME_INTERCONVERSION_OF_NUCLEOTIDE_DI_AND_TRIPHOSPHATES	0.000239293	0.00144578	0.518848	0.664507	1.95858	25	C2
SMITH_TERT_TARGETS_UP	8.66523e-08	1.0602e-06	0.704976	0.509288	1.95856	137	C2
GOBP_FOLIC_ACID_CONTAINING_COMPOUND_METABOLIC_PROCESS	0.000208755	0.00478211	0.518848	0.690816	1.95773	21	C5
GRAESSMANN_RESPONSE_TO_MC_AND_DOXORUBICIN_DN	1.56167e-23	7.56994e-22	1.25451	0.467708	1.95748	650	C2
GOMF_NUCLEOCYTOPLASMIC_CARRIER_ACTIVITY	0.000116363	0.00292218	0.538434	0.654629	1.95683	27	C5
LIANG_SILENCED_BY_METHYLATION_DN	0.000125181	0.000806183	0.518848	0.804366	1.95634	11	C2
BIOCARTA_CELLCYCLE_PATHWAY	0.000132886	0.00085063	0.518848	0.682422	1.95634	22	C2
NIKOLSKY_BREAST_CANCER_12Q24_AMPLICON	0.000158886	0.000999926	0.518848	0.789346	1.95615	12	C2
REACTOME_SUMOYLATION_OF_UBIQUITINYLATION_PROTEINS	7.73348e-05	0.000526906	0.538434	0.630383	1.95546	32	C2
GOBP_MRNA_EXPORT_FROM_NUCLEUS	5.02704e-05	0.00141474	0.557332	0.589655	1.95532	46	C5
REACTOME_DOWNSTREAM_SIGNALING_EVENTS_OF_B_CELL_RECEPTOR_BCR	5.09752e-06	4.43414e-05	0.610527	0.5539	1.95508	68	C2
GOMF_DNA_REPLICATION_ORIGIN_BINDING	0.000112014	0.00283144	0.538434	0.772792	1.95456	13	C5
AGUIRRE_PANCREATIC_CANCER_COPY_NUMBER_UP	1.55736e-11	3.19008e-10	0.863415	0.48326	1.95331	257	C2
GOBP_NEGATIVE_REGULATION_OF_CELL_CYCLE_PROCESS	4.6151e-10	4.05971e-08	0.814036	0.483001	1.95298	244	C5
GOBP_CELLULAR_RESPONSE_TO_DNA_DAMAGE_STIMULUS	7.8438e-23	2.74426e-20	1.2379	0.466656	1.95214	657	C5
SLEBOS_HEAD_AND_NECK_CANCER_WITH_HPV_UP	3.12806e-05	0.000229367	0.557332	0.573637	1.95193	54	C2
GOBP_POSITIVE_REGULATION_OF_TRANSCRIPTION_OF_NUCLEOLAR_LARGE_RRNA_BY_RNA_POLYMERASE_I	0.000141948	0.00345205	0.518848	0.829226	1.95172	10	C5
KIM_BIPOLAR_DISORDER_OLIGODENDROCYTE_DENSITY_CORR_UP	1.95123e-21	8.66456e-20	1.19534	0.46697	1.95115	596	C2
GOBP_REGULATION_OF_DNA_REPAIR	1.05803e-07	5.67501e-06	0.704976	0.512044	1.95076	126	C5
GOBP_MEIOTIC_SPINDLE_ORGANIZATION	0.000164014	0.00390236	0.518848	0.785966	1.95052	12	C5
GOBP_CELLULAR_MACROMOLECULE_BIOSYNTHETIC_PROCESS	4.42299e-38	4.53916e-35	1.60888	0.461957	1.95045	1177	C5
GOBP_MITOCHONDRIAL_RNA_PROCESSING	0.000301607	0.0064575	0.498493	0.713318	1.95026	18	C5
KEGG_STEROID_BIOSYNTHESIS	0.000328356	0.00191466	0.498493	0.733546	1.9502	16	C2
REACTOME_ABC_TRANSPORTER_DISORDERS	2.02717e-05	0.000154904	0.57561	0.554201	1.94989	66	C2
HP_MICROTIA_THIRD_DEGREE	0.000124123	0.00310186	0.518848	0.853341	1.94959	9	C5
GOMF_LIGASE_ACTIVITY	5.79283e-08	3.25456e-06	0.719513	0.506681	1.94872	137	C5
HP_INTRAUTERINE_GROWTH_RETARDATION	4.95929e-17	1.10643e-14	1.06721	0.469891	1.94868	447	C5
HP_MANDIBULAR_APLASIA	0.000118855	0.00297989	0.538434	0.770444	1.94862	13	C5
SANSOM_APC_TARGETS_UP	1.07062e-06	1.07062e-05	0.643552	0.518889	1.94817	108	C2
REACTOME_SUMOYLATION_OF_RNA_BINDING_PROTEINS	0.000113994	0.00074409	0.538434	0.610376	1.94783	37	C2
GOCC_SMN_SM_PROTEIN_COMPLEX	0.000495964	0.00967663	0.477271	0.755555	1.94683	14	C5
ACEVEDO_LIVER_TUMOR_VS_NORMAL_ADJACENT_TISSUE_UP	2.56753e-24	1.34742e-22	1.27903	0.464103	1.94647	723	C2
GOCC_SPINDLE_MIDZONE	9.76281e-05	0.00248822	0.538434	0.637747	1.94642	30	C5
GOBP_MEIOTIC_SPINDLE_ASSEMBLY	3.31062e-05	0.000991512	0.557332	0.918066	1.94623	7	C5
HP_CLITORAL_HYPOPLASIA	0.000260539	0.00573782	0.498493	0.686726	1.94614	21	C5
KEGG_FRUCTOSE_AND_MANNOSE_METABOLISM	0.000133237	0.00085202	0.518848	0.638788	1.94587	29	C2
GOBP_PURINE_NUCLEOBASE_BIOSYNTHETIC_PROCESS	0.000168397	0.00398204	0.518848	0.826255	1.94473	10	C5
REACTOME_RECOGNITION_AND_ASSOCIATION_OF_DNA_GLYCOSYLASE_WITH_SITE_CONTAINING_AN_AFFECTED_PURINE	0.000289341	0.00171391	0.498493	0.659536	1.94393	25	C2
HP_LACTIC_ACIDOSIS	1.62573e-07	8.39817e-06	0.690132	0.505862	1.94377	136	C5
BENPORATH_MYC_TARGETS_WITH_EBOX	1.26296e-09	2.05636e-08	0.788187	0.489739	1.94333	196	C2
REACTOME_CHROMATIN_MODIFYING_ENZYMES	1.44256e-09	2.33086e-08	0.788187	0.488298	1.94304	205	C2
HONRADO_BREAST_CANCER_BRCA1_VS_BRCA2	0.000253399	0.0015252	0.498493	0.741245	1.94254	15	C2
BIOCARTA_SRCRPTP_PATHWAY	0.000168346	0.00105216	0.518848	0.797431	1.93948	11	C2
WEST_ADRENOCORTICAL_CARCINOMA_VS_ADENOMA_UP	0.000131754	0.000844238	0.518848	0.71	1.93929	18	C2
GOMF_TRANSLATION_INITIATION_FACTOR_BINDING	0.000363538	0.00751182	0.498493	0.666159	1.93894	24	C5
RAHMAN_TP53_TARGETS_PHOSPHORYLATED	0.000285624	0.00169593	0.498493	0.717543	1.93759	17	C2
GOBP_SNO_S_RNA_METABOLIC_PROCESS	0.000158187	0.00380276	0.518848	0.765911	1.93715	13	C5
GOCC_HISTONE_METHYLTRANSFERASE_COMPLEX	2.1686e-05	0.000707274	0.57561	0.568457	1.93627	54	C5
GOBP_TRANSCRIPTION_BY_RNA_POLYMERASE_III	2.37005e-05	0.000758515	0.57561	0.574736	1.93606	51	C5
GOBP_REGULATION_OF_CELLULAR_MACROMOLECULE_BIOSYNTHETIC_PROCESS	2.29949e-19	6.32114e-17	1.13309	0.463631	1.93416	565	C5
GOBP_PURINE_NUCLEOBASE_METABOLIC_PROCESS	0.000374319	0.00766259	0.498493	0.707226	1.9336	18	C5
GOBP_REGULATION_OF_ATTACHMENT_OF_SPINDLE_MICROTUBULES_TO_KINETOCHORE	0.000176767	0.00413698	0.518848	0.79892	1.93341	11	C5
GOBP_DNA_SYNTHESIS_INVOLVED_IN_DNA_REPAIR	0.000131451	0.00324809	0.518848	0.633435	1.93326	30	C5
REACTOME_SELENOAMINO_ACID_METABOLISM	3.44937e-05	0.000251187	0.557332	0.56337	1.93191	56	C2
GOBP_BINDING_OF_SPERM_TO_ZONA_PELLUCIDA	0.000193066	0.00446255	0.518848	0.646055	1.9312	27	C5
REACTOME_PROCESSING_OF_CAPPED_INTRONLESS_PRE_MRNA	0.000355213	0.00205803	0.498493	0.655127	1.93094	25	C2
GOBP_POSITIVE_REGULATION_OF_TELOMERE_MAINTENANCE	5.37333e-05	0.0014985	0.557332	0.580083	1.93067	47	C5
GOBP_GMP_BIOSYNTHETIC_PROCESS	0.000239902	0.00534449	0.518848	0.777884	1.93046	12	C5
BLANCO_MELO_SARS_COV_1_INFECTION_MCR5_CELLS_UP	0.000226786	0.00137544	0.518848	0.815991	1.93017	10	C2
FUNG_IL2_SIGNALING_1	0.000226786	0.00137544	0.518848	0.815889	1.92993	10	C2
GOBP_MRNA_3_END_PROCESSING	2.39333e-05	0.000759649	0.57561	0.562788	1.92989	56	C5
GOMF_4_IRON_4_SULFUR_CLUSTER_BINDING	0.000295695	0.00637525	0.498493	0.603725	1.92961	38	C5
GOCC_CONDENSIN_COMPLEX	6.0115e-05	0.00164866	0.557332	0.910135	1.92942	7	C5
GOBP_NEGATIVE_REGULATION_OF_MITOTIC_CELL_CYCLE_PHASE_TRANSITION	5.8392e-08	3.26868e-06	0.719513	0.496642	1.92886	151	C5
WP_NUCLEOTIDE_EXCISION_REPAIR	0.000124705	0.000803934	0.518848	0.599156	1.92879	39	C2
BIOCARTA_RB_PATHWAY	0.000204574	0.00125999	0.518848	0.764111	1.92774	13	C2
GOBP_DEOXYRIBONUCLEOSIDE_TRIPHOSPHATE_METABOLIC_PROCESS	0.000250257	0.00553513	0.498493	0.776729	1.92759	12	C5
GOMF_OXIDOREDUCTASE_ACTIVITY_ACTING_ON_NAD_P_H_QUINONE_OR_SIMILAR_COMPOUND_AS_ACCEPTOR	5.20936e-05	0.00145541	0.557332	0.585894	1.92733	44	C5
GOBP_REGULATION_OF_RESPONSE_TO_DNA_DAMAGE_STIMULUS	1.92191e-09	1.549e-07	0.774939	0.481691	1.92703	210	C5
GOBP_TRNA_MODIFICATION	1.3079e-05	0.000452444	0.593325	0.547186	1.92691	66	C5
REACTOME_SUMOYLATION_OF_DNA_DAMAGE_RESPONSE_AND_REPAIR_PROTEINS	1.55909e-05	0.000122376	0.57561	0.554523	1.92627	61	C2
KIM_ALL_DISORDERS_OLIGODENDROCYTE_NUMBER_CORR_UP	8.86285e-22	3.99142e-20	1.20398	0.459959	1.92609	675	C2
BURTON_ADIPOGENESIS_4	0.000118472	0.00076687	0.538434	0.595477	1.92571	40	C2
REACTOME_MAPK6_MAPK4_SIGNALING	9.53304e-06	7.83115e-05	0.593325	0.53472	1.92569	78	C2
BOYLAN_MULTIPLE_MYELOMA_C_D_UP	1.95796e-06	1.85692e-05	0.627257	0.512305	1.92345	108	C2
LIN_MELANOMA_COPY_NUMBER_UP	2.97503e-05	0.000219158	0.57561	0.555309	1.92339	60	C2
GOBP_PEPTIDE_METABOLIC_PROCESS	6.08372e-20	1.73431e-17	1.15122	0.459973	1.92315	632	C5
REACTOME_HEDGEHOG_ON_STATE	1.13165e-05	9.14249e-05	0.593325	0.54019	1.92314	72	C2
REACTOME_NUCLEOTIDE_BIOSYNTHESIS	0.000221765	0.00135147	0.518848	0.762191	1.92289	13	C2
GOBP_REGULATION_OF_TELOMERE_MAINTENANCE_VIA_TELOMERE_LENGTHENING	3.75009e-05	0.00109751	0.557332	0.566703	1.92184	53	C5
XU_RESPONSE_TO_TRETINOIN_AND_NSC682994_DN	0.000329698	0.00192072	0.498493	0.775404	1.9216	12	C2
SCHMIDT_POR_TARGETS_IN_LIMB_BUD_UP	0.000405508	0.0023198	0.498493	0.651945	1.92156	25	C2
REACTOME_FANCONI_ANEMIA_PATHWAY	0.000411794	0.00235364	0.498493	0.651726	1.92091	25	C2
GOBP_REGULATION_OF_DNA_RECOMBINATION	2.04403e-06	8.64445e-05	0.627257	0.515191	1.92051	103	C5
GOCC_INO80_TYPE_COMPLEX	0.000281108	0.00612942	0.498493	0.665166	1.91995	23	C5
GOBP_REGULATION_OF_TELOMERE_MAINTENANCE	2.13279e-05	0.000697075	0.57561	0.539771	1.91979	71	C5
GOBP_PROTEIN_INSERTION_INTO_MEMBRANE	4.8274e-05	0.00136605	0.557332	0.568073	1.91978	52	C5
GOBP_REGULATION_OF_SIGNAL_TRANSDUCTION_BY_P53_CLASS_MEDIATOR	3.93288e-06	0.000155637	0.610527	0.526443	1.91948	84	C5
GOCC_EXORIBONUCLEASE_COMPLEX	0.00057446	0.0109176	0.477271	0.721702	1.91897	16	C5
GOCC_RNA_POLYMERASE_II_HOLOENZYME	5.91039e-05	0.00162472	0.557332	0.552171	1.91737	61	C5
GOMF_GENERAL_TRANSCRIPTION_INITIATION_FACTOR_ACTIVITY	0.000183707	0.00426543	0.518848	0.602571	1.91736	37	C5
GOBP_NADH_REGENERATION	0.000235114	0.00526448	0.518848	0.838949	1.91671	9	C5
GOBP_CENTROSOME_SEPARATION	0.000238883	0.00533726	0.518848	0.75764	1.91623	13	C5
MINGUEZ_LIVER_CANCER_VASCULAR_INVASION_UP	0.000392043	0.00224682	0.498493	0.773068	1.91581	12	C2
GOBP_CELL_CYCLE	2.56103e-41	3.58404e-38	1.672	0.452818	1.91508	1379	C5
REACTOME_SRP_DEPENDENT_COTRANSLATIONAL_PROTEIN_TARGETING_TO_MEMBRANE	4.22438e-05	0.000303792	0.557332	0.566413	1.91326	52	C2
REACTOME_NUCLEAR_PORE_COMPLEX_NPC_DISASSEMBLY	0.000412919	0.00235794	0.498493	0.624571	1.91238	30	C2
MONNIER_POSTRADIATION_TUMOR_ESCAPE_UP	1.37655e-13	3.59715e-12	0.943632	0.465246	1.9121	356	C2
GOBP_PROTEIN_LOCALIZATION_TO_MITOCHONDRION	5.19375e-06	0.000201392	0.610527	0.511768	1.91188	105	C5
GOMF_NUCLEASE_ACTIVITY	1.21511e-07	6.45014e-06	0.690132	0.491204	1.91173	154	C5
BUYTAERT_PHOTODYNAMIC_THERAPY_STRESS_DN	4.75109e-19	1.87388e-17	1.12391	0.457508	1.91016	582	C2
GOBP_POSITIVE_REGULATION_OF_DNA_DEPENDENT_DNA_REPLICATION	0.000259506	0.00572326	0.498493	0.755229	1.91014	13	C5
GOBP_HISTONE_H3_K4_METHYLATION	7.75927e-05	0.00205587	0.538434	0.550058	1.91003	61	C5
BROWNE_HCMV_INFECTION_14HR_UP	1.58825e-07	1.85619e-06	0.690132	0.492968	1.9082	145	C2
DACOSTA_UV_RESPONSE_VIA_ERCC3_UP	5.54872e-11	1.05809e-09	0.851339	0.469165	1.90819	284	C2
MARKEY_RB1_CHRONIC_LOF_UP	6.39343e-06	5.44213e-05	0.610527	0.512427	1.90814	100	C2
GOCC_U2_SNRNP	0.000917722	0.0159069	0.477271	0.706329	1.90766	17	C5
HP_APLASTIC_CLAVICLE	0.00108235	0.0181499	0.45506	0.72739	1.90751	15	C5
KEGG_NUCLEOTIDE_EXCISION_REPAIR	0.000150467	0.000950709	0.518848	0.589784	1.90729	40	C2
GOBP_MICROTUBULE_ORGANIZING_CENTER_ORGANIZATION	8.11824e-07	3.71941e-05	0.659444	0.504452	1.90681	118	C5
REACTOME_REGULATION_OF_PLK1_ACTIVITY_AT_G2_M_TRANSITION	1.50735e-05	0.000118755	0.593325	0.52943	1.90663	78	C2
SANSOM_APC_TARGETS	1.23145e-07	1.46987e-06	0.690132	0.487688	1.90624	162	C2
MOOTHA_GLYCOLYSIS	0.000627013	0.00346522	0.477271	0.679034	1.90607	20	C2
SESTO_RESPONSE_TO_UV_C0	3.41364e-06	3.07469e-05	0.627257	0.512354	1.90558	99	C2
REACTOME_REGULATION_OF_GLUCOKINASE_BY_GLUCOKINASE_REGULATORY_PROTEIN	0.00049981	0.00282115	0.477271	0.646437	1.90532	25	C2
WP_DISORDERS_OF_FOLATE_METABOLISM_AND_TRANSPORT	0.000371011	0.00213592	0.498493	0.804869	1.90386	10	C2
WP_TRANSSULFURATION_AND_ONECARBON_METABOLISM	0.000126509	0.00081391	0.518848	0.641386	1.90351	26	C2
GOBP_REGULATION_OF_MITOCHONDRIAL_GENE_EXPRESSION	0.000371283	0.00761351	0.498493	0.65936	1.9032	23	C5
GOCC_TRANSFERASE_COMPLEX_TRANSFERRING_PHOSPHORUS_CONTAINING_GROUPS	6.94492e-09	4.73053e-07	0.761461	0.475258	1.90291	212	C5
WP_EFFECT_OF_PROGERIN_ON_GENES_INVOLVED_IN_HUTCHINSONGILFORD_PROGERIA_SYNDROME	0.000131165	0.000842008	0.518848	0.641066	1.90256	26	C2
WP_PARKINUBIQUITIN_PROTEASOMAL_SYSTEM_PATHWAY	6.11612e-05	0.000425848	0.538434	0.549018	1.9016	60	C2
GOCC_RNA_POLYMERASE_I_COMPLEX	0.000313277	0.00666102	0.498493	0.785756	1.90155	11	C5
WP_PURINE_METABOLISM	0.00051	0.00286847	0.477271	0.766978	1.90072	12	C2
GOCC_PROTEIN_ACETYLTRANSFERASE_COMPLEX	5.73788e-06	0.000220272	0.610527	0.521263	1.90059	84	C5
HU_ANGIOGENESIS_DN	0.00028502	0.00169565	0.498493	0.609727	1.90059	33	C2
JIANG_VHL_TARGETS	9.84855e-06	8.05906e-05	0.593325	0.526226	1.90029	80	C2
GOCC_TELOMERASE_HOLOENZYME_COMPLEX	0.000449959	0.00894243	0.498493	0.685496	1.90019	19	C5
GOCC_RPAP3_R2TP_PREFOLDIN_LIKE_COMPLEX	0.000381091	0.00778053	0.498493	0.807296	1.90011	10	C5
JAEGER_METASTASIS_UP	0.000177355	0.00110521	0.518848	0.590146	1.89978	39	C2
REACTOME_SLBP_DEPENDENT_PROCESSING_OF_REPLICATION_DEPENDENT_HISTONE_PRE_MRNAS	0.000215631	0.00131786	0.518848	0.82795	1.8987	9	C2
HP_EXERCISE_INTOLERANCE	9.26989e-05	0.0023863	0.538434	0.546534	1.8978	61	C5
REACTOME_TCF_DEPENDENT_SIGNALING_IN_RESPONSE_TO_WNT	1.45366e-07	1.7094e-06	0.690132	0.484453	1.89769	167	C2
HU_GENOTOXIC_DAMAGE_24HR	0.000224848	0.00136761	0.518848	0.611512	1.89692	32	C2
CHEN_HOXA5_TARGETS_9HR_DN	0.000243127	0.00146754	0.518848	0.600672	1.8967	35	C2
REACTOME_TRANSLESION_SYNTHESIS_BY_POLK	0.000529537	0.00297046	0.477271	0.723324	1.89558	15	C2
REACTOME_TRNA_MODIFICATION_IN_THE_NUCLEUS_AND_CYTOSOL	0.000364665	0.00210511	0.498493	0.603837	1.8945	34	C2
PID_AURORA_A_PATHWAY	0.000307277	0.00180667	0.498493	0.614476	1.89407	31	C2
SU_TESTIS	1.33005e-05	0.00010597	0.593325	0.532642	1.89375	71	C2
WP_GLYCOLYSIS_AND_GLUCONEOGENESIS	0.000194944	0.0012077	0.518848	0.588188	1.89348	39	C2
WP_CHOLESTEROL_METABOLISM_WITH_BLOCH_AND_KANDUTSCHRUSSELL_PATHWAYS	0.000139325	0.000886489	0.518848	0.580021	1.89341	42	C2
GAJATE_RESPONSE_TO_TRABECTEDIN_DN	0.000686957	0.00377025	0.477271	0.701086	1.89315	17	C2
GOBP_ENERGY_DERIVATION_BY_OXIDATION_OF_ORGANIC_COMPOUNDS	1.15373e-09	9.60024e-08	0.788187	0.466997	1.89285	256	C5
GOMF_U3_SNORNA_BINDING	0.000459444	0.00910256	0.498493	0.803791	1.89186	10	C5
GOMF_TELOMERASE_RNA_BINDING	0.000329209	0.00692329	0.498493	0.674412	1.89153	20	C5
PECE_MAMMARY_STEM_CELL_UP	4.29881e-06	3.81249e-05	0.610527	0.511443	1.89101	95	C2
GOBP_TRANSCRIPTION_INITIATION_FROM_RNA_POLYMERASE_II_PROMOTER	2.24368e-05	0.000727141	0.57561	0.533571	1.89061	69	C5
GOMF_ELECTRON_TRANSFER_ACTIVITY	1.38874e-05	0.000478261	0.593325	0.510827	1.89053	97	C5
GOBP_ESTABLISHMENT_OF_MITOTIC_SPINDLE_LOCALIZATION	0.000416587	0.00838293	0.498493	0.626736	1.89031	28	C5
REACTOME_NUCLEAR_ENVELOPE_BREAKDOWN	0.000209927	0.00128671	0.518848	0.574677	1.89001	44	C2
GOBP_GLYCOLYTIC_PROCESS_THROUGH_FRUCTOSE_6_PHOSPHATE	0.000537673	0.0102947	0.477271	0.761485	1.88976	12	C5
HP_ABNORMAL_PREPUTIUM_MORPHOLOGY	0.000422851	0.00849788	0.498493	0.6263	1.889	28	C5
GOBP_DNA_DEPENDENT_DNA_REPLICATION_MAINTENANCE_OF_FIDELITY	0.000528608	0.0101612	0.477271	0.590754	1.88815	38	C5
WP_AEROBIC_GLYCOLYSIS	0.000448744	0.00254877	0.498493	0.798081	1.88781	10	C2
GOMF_DAMAGED_DNA_BINDING	0.000125658	0.00313514	0.518848	0.543508	1.88729	61	C5
GOBP_NUCLEOTIDE_SUGAR_BIOSYNTHETIC_PROCESS	0.000992547	0.0168832	0.45506	0.709447	1.88638	16	C5
WP_MITOCHONDRIAL_COMPLEX_III_ASSEMBLY	0.000638201	0.00351786	0.477271	0.775169	1.88533	11	C2
GEORGES_CELL_CYCLE_MIR192_TARGETS	7.89756e-05	0.000536358	0.538434	0.544267	1.88514	60	C2
REACTOME_NONHOMOLOGOUS_END_JOINING_NHEJ	0.000274223	0.0016412	0.498493	0.574795	1.88373	43	C2
GOMF_PROTEIN_FOLDING_CHAPERONE	0.000233499	0.00525414	0.518848	0.595856	1.88332	36	C5
REACTOME_FORMATION_OF_THE_BETA_CATENIN_TCF_TRANSACTIVATING_COMPLEX	0.000113288	0.000740864	0.538434	0.567156	1.88297	46	C2
HP_METAPHYSEAL_STRIATIONS	0.000179851	0.00419489	0.518848	0.888109	1.88272	7	C5
GOBP_PTERIDINE_CONTAINING_COMPOUND_METABOLIC_PROCESS	0.000485495	0.00949646	0.498493	0.623881	1.8817	28	C5
HONMA_DOCETAXEL_RESISTANCE	0.000620904	0.00343744	0.477271	0.614372	1.88115	30	C2
GOMF_RNA_POLYMERASE_II_GENERAL_TRANSCRIPTION_INITIATION_FACTOR_ACTIVITY	0.000412586	0.00832419	0.498493	0.60425	1.88079	33	C5
GOCC_INTRACELLULAR_PROTEIN_CONTAINING_COMPLEX	3.28725e-18	8.03237e-16	1.10534	0.450349	1.88011	602	C5
YIH_RESPONSE_TO_ARSENITE_C3	0.000502699	0.00283242	0.477271	0.627959	1.88006	27	C2
GOBP_DE_NOVO_AMP_BIOSYNTHETIC_PROCESS	0.000293321	0.00633293	0.498493	0.851179	1.87992	8	C5
GOMF_ENDORIBONUCLEASE_ACTIVITY_PRODUCING_5_PHOSPHOMONOESTERS	0.000711407	0.0130064	0.477271	0.638864	1.87916	25	C5
GOBP_MEIOTIC_CELL_CYCLE_PHASE_TRANSITION	0.000304252	0.00649605	0.498493	0.850773	1.87902	8	C5
GOBP_HISTONE_MRNA_METABOLIC_PROCESS	0.000614175	0.0114601	0.477271	0.67785	1.879	19	C5
GOBP_HOMOLOGOUS_RECOMBINATION	0.000300201	0.00644533	0.498493	0.590486	1.8789	37	C5
GOBP_REGULATION_OF_MITOTIC_CELL_CYCLE	2.75885e-13	4.00658e-11	0.932595	0.455505	1.87889	391	C5
GOBP_MRNA_CIS_SPLICING_VIA_SPLICEOSOME	0.000738697	0.0134098	0.477271	0.662863	1.87851	21	C5
REACTOME_BASE_EXCISION_REPAIR_AP_SITE_FORMATION	0.000633199	0.00349332	0.477271	0.613485	1.87844	30	C2
WHITFIELD_CELL_CYCLE_M_G1	1.02575e-05	8.3293e-05	0.593325	0.500901	1.87756	106	C2
REACTOME_TRANSCRIPTION_OF_E2F_TARGETS_UNDER_NEGATIVE_CONTROL_BY_DREAM_COMPLEX	0.000738916	0.00402412	0.477271	0.716367	1.87735	15	C2
GOBP_REGULATION_OF_DNA_STRAND_ELONGATION	0.00175479	0.0259989	0.45506	0.728445	1.87697	14	C5
GOBP_RIBOSOMAL_SUBUNIT_EXPORT_FROM_NUCLEUS	0.000683364	0.0125571	0.477271	0.755934	1.87598	12	C5
GOBP_TRNA_5_END_PROCESSING	0.000514667	0.00999089	0.477271	0.741609	1.87569	13	C5
GOBP_BLASTOCYST_DEVELOPMENT	2.53801e-05	0.000800617	0.57561	0.520771	1.87532	77	C5
REACTOME_HSP90_CHAPERONE_CYCLE_FOR_STEROID_HORMONE_RECEPTORS_SHR_IN_THE_PRESENCE_OF_LIGAND	0.000136088	0.0008685	0.518848	0.564827	1.87524	46	C2
HUANG_GATA2_TARGETS_DN	5.65788e-05	0.000396551	0.557332	0.536822	1.87509	63	C2
BOHN_PRIMARY_IMMUNODEFICIENCY_SYNDROM_UP	0.000312032	0.00183294	0.498493	0.571682	1.87353	43	C2
HP_HYPERTROPHIC_CARDIOMYOPATHY	1.01432e-08	6.75948e-07	0.74774	0.466079	1.87248	222	C5
REACTOME_DNA_DAMAGE_RECOGNITION_IN_GG_NER	0.000324534	0.00189411	0.498493	0.603522	1.87214	32	C2
GOBP_NUCLEOSIDE_TRIPHOSPHATE_BIOSYNTHETIC_PROCESS	6.45851e-05	0.00176281	0.538434	0.534447	1.87163	64	C5
GOBP_MITOCHONDRION_ORGANIZATION	5.98123e-13	8.37046e-11	0.921426	0.452913	1.87158	406	C5
VANTVEER_BREAST_CANCER_ESR1_DN	1.1152e-08	1.55921e-07	0.74774	0.469591	1.87017	207	C2
GOBP_REGULATION_OF_CELL_CYCLE	1.25263e-23	4.70315e-21	1.26274	0.444609	1.86969	845	C5
GOBP_MITOCHONDRIAL_TRANSPORT	3.39023e-07	1.63603e-05	0.674963	0.4787	1.86952	160	C5
SHEPARD_BMYB_MORPHOLINO_DN	7.39519e-08	9.20773e-07	0.704976	0.474184	1.86934	181	C2
GOBP_NUCLEOSOME_MOBILIZATION	0.00111185	0.0184438	0.45506	0.683303	1.8682	18	C5
GOBP_NUCLEAR_TRANSCRIBED_MRNA_CATABOLIC_PROCESS_EXONUCLEOLYTIC	0.00190175	0.0277606	0.45506	0.712365	1.86811	15	C5
GOBP_NEGATIVE_REGULATION_OF_RESPONSE_TO_DNA_DAMAGE_STIMULUS	8.44953e-05	0.00221211	0.538434	0.531327	1.86788	65	C5
GOBP_CHROMATIN_DISASSEMBLY	0.0011518	0.0189431	0.45506	0.68272	1.8666	18	C5
GOMF_RNA_CAP_BINDING	0.00133014	0.021175	0.45506	0.701546	1.86537	16	C5
REACTOME_MICRORNA_MIRNA_BIOGENESIS	0.000704206	0.00385709	0.477271	0.650622	1.86518	22	C2
GOBP_REGULATION_OF_PROTEIN_LOCALIZATION_TO_NUCLEOLUS	0.000246548	0.00547672	0.498493	0.879576	1.86464	7	C5
GOBP_IMP_BIOSYNTHETIC_PROCESS	0.000837528	0.0147685	0.477271	0.792136	1.86443	10	C5
GOCC_CYTOCHROME_COMPLEX	0.00124794	0.0201122	0.45506	0.64026	1.86356	24	C5
HP_ABNORMALITY_OF_CHROMOSOME_STABILITY	0.000414469	0.00835122	0.498493	0.570924	1.86349	42	C5
TSENG_IRS1_TARGETS_UP	1.68946e-05	0.000131471	0.57561	0.49855	1.86308	103	C2
HP_ABNORMAL_BRAINSTEM_MRI_SIGNAL_INTENSITY	0.00052872	0.0101612	0.477271	0.598535	1.863	33	C5
REACTOME_EUKARYOTIC_TRANSLATION_ELONGATION	0.000397324	0.00227503	0.498493	0.600438	1.86257	32	C2
GROSS_HYPOXIA_VIA_HIF1A_UP	4.31475e-05	0.000308891	0.557332	0.524989	1.8619	70	C2
WAKASUGI_HAVE_ZNF143_BINDING_SITES	0.000161822	0.00101438	0.518848	0.560781	1.86181	46	C2
GOMF_ENDONUCLEASE_ACTIVITY_ACTIVE_WITH_EITHER_RIBO_OR_DEOXYRIBONUCLEIC_ACIDS_AND_PRODUCING_5_PHOSPHOMONOESTERS	0.000756451	0.0136676	0.477271	0.599982	1.8594	32	C5
GOBP_NEGATIVE_REGULATION_OF_DNA_DEPENDENT_DNA_REPLICATION	0.00239037	0.0328548	0.431708	0.721398	1.85881	14	C5
GOMF_DNA_POLYMERASE_ACTIVITY	0.00133859	0.0212655	0.45506	0.638338	1.85796	24	C5
YAO_TEMPORAL_RESPONSE_TO_PROGESTERONE_CLUSTER_10	0.000158731	0.000999926	0.518848	0.536298	1.85754	60	C2
GOBP_NEGATIVE_REGULATION_OF_DNA_REPAIR	0.00139058	0.0219329	0.45506	0.638042	1.8571	24	C5
BIOCARTA_G1_PATHWAY	0.000282345	0.00168188	0.498493	0.62544	1.85619	26	C2
REACTOME_TP53_REGULATES_TRANSCRIPTION_OF_CELL_CYCLE_GENES	0.000249818	0.00150507	0.498493	0.554358	1.85582	49	C2
GOBP_XMP_METABOLIC_PROCESS	0.000305867	0.00652149	0.498493	0.874838	1.85459	7	C5
REACTOME_RAS_PROCESSING	0.000697654	0.00382565	0.477271	0.678902	1.85435	18	C2
REACTOME_ANTIVIRAL_MECHANISM_BY_IFN_STIMULATED_GENES	5.08086e-05	0.000357688	0.557332	0.525343	1.85429	68	C2
GOBP_RNA_METHYLATION	0.000135933	0.00335345	0.518848	0.532433	1.85424	62	C5
PID_TELOMERASE_PATHWAY	8.26432e-05	0.000558854	0.538434	0.532534	1.85373	62	C2
KEGG_TERPENOID_BACKBONE_BIOSYNTHESIS	0.00110498	0.00572784	0.45506	0.707337	1.85368	15	C2
GOMF_NUCLEAR_LOCALIZATION_SEQUENCE_BINDING	0.000609519	0.0113871	0.477271	0.6609	1.85364	20	C5
GOBP_CELL_CYCLE_G1_S_PHASE_TRANSITION	1.8097e-07	9.25534e-06	0.690132	0.465931	1.85322	195	C5
REACTOME_COPI_DEPENDENT_GOLGI_TO_ER_RETROGRADE_TRAFFIC	2.79279e-05	0.000206934	0.57561	0.512332	1.85317	81	C2
GOMF_TRANSFERASE_ACTIVITY_TRANSFERRING_ONE_CARBON_GROUPS	5.66772e-07	2.62798e-05	0.659444	0.471327	1.85298	172	C5
GOMF_RIBONUCLEASE_ACTIVITY	2.02612e-05	0.000669315	0.57561	0.508143	1.85276	84	C5
GOBP_NADH_METABOLIC_PROCESS	0.00100622	0.0170968	0.45506	0.629714	1.85225	25	C5
GOBP_NUCLEOBASE_CONTAINING_COMPOUND_TRANSPORT	6.83711e-07	3.15121e-05	0.659444	0.470009	1.85192	175	C5
GOBP_REGULATION_OF_CYTOKINESIS	8.1541e-05	0.00214939	0.538434	0.516734	1.85147	74	C5
HP_PROXIMAL_TUBULOPATHY	0.000336084	0.00701991	0.498493	0.585762	1.85142	36	C5
HP_ABNORMAL_DUODENUM_MORPHOLOGY	3.73905e-05	0.00109751	0.557332	0.517981	1.85108	73	C5
GOBP_MEIOTIC_CHROMOSOME_CONDENSATION	0.000223743	0.00507783	0.518848	0.910067	1.85085	6	C5
SA_G1_AND_S_PHASES	0.00115055	0.00591935	0.45506	0.746617	1.85026	12	C2
GOCC_NUCLEAR_PERIPHERY	1.74002e-05	0.000583961	0.57561	0.492196	1.85007	111	C5
GOMF_NF_KAPPAB_BINDING	0.000452308	0.00897272	0.498493	0.610037	1.84953	29	C5
GOCC_MLL1_2_COMPLEX	0.000824698	0.0146092	0.477271	0.613178	1.84942	28	C5
GOCC_MITOCHONDRION	9.00624e-34	6.30191e-31	1.50926	0.437435	1.84925	1312	C5
DIAZ_CHRONIC_MYELOGENOUS_LEUKEMIA_UP	1.64428e-32	1.53547e-30	1.48157	0.436932	1.84905	1310	C2
TIMOFEEVA_GROWTH_STRESS_VIA_STAT1_DN	0.00205015	0.00985871	0.431708	0.715906	1.84873	14	C2
GOBP_REGULATION_OF_CENTROSOME_CYCLE	0.000341213	0.00708857	0.498493	0.572947	1.84869	40	C5
GOMF_3_5_DNA_HELICASE_ACTIVITY	0.00077061	0.0138908	0.477271	0.730691	1.84808	13	C5
GOBP_MITOCHONDRIAL_DNA_REPLICATION	0.00297151	0.0384075	0.431708	0.717198	1.84799	14	C5
GOBP_REGULATION_OF_HISTONE_H3_K4_METHYLATION	0.000599255	0.0112636	0.477271	0.589644	1.84716	34	C5
GOBP_MEIOTIC_CHROMOSOME_SEPARATION	0.000798379	0.0143004	0.477271	0.729827	1.84589	13	C5
GOBP_METHYLATION	9.36938e-10	7.88154e-08	0.788187	0.452991	1.84545	289	C5
GOBP_PROTEIN_TARGETING_TO_MITOCHONDRION	4.74583e-05	0.00135107	0.557332	0.508106	1.84528	82	C5
DOUGLAS_BMI1_TARGETS_UP	4.19646e-14	1.14453e-12	0.965328	0.444622	1.84527	478	C2
GOBP_SNO_S_RNA_PROCESSING	0.000728208	0.0132506	0.477271	0.762469	1.8452	11	C5
GOCC_TRANSFERASE_COMPLEX	8.36902e-18	1.95201e-15	1.08644	0.441215	1.8451	642	C5
GOCC_PROTEASOME_CORE_COMPLEX	0.00167267	0.0251211	0.45506	0.674854	1.8451	18	C5
GOBP_BASE_EXCISION_REPAIR	0.00111046	0.0184438	0.45506	0.577258	1.84502	38	C5
GOBP_REGULATION_OF_CHROMOSOME_CONDENSATION	0.00113817	0.0188234	0.45506	0.783886	1.84501	10	C5
REACTOME_CDC6_ASSOCIATION_WITH_THE_ORC_ORIGIN_COMPLEX	0.000958733	0.00506485	0.477271	0.779831	1.84464	10	C2
JIANG_HYPOXIA_CANCER	0.00018722	0.00116554	0.518848	0.552801	1.84454	48	C2
GOCC_LATERAL_ELEMENT	0.000530951	0.0101914	0.477271	0.835146	1.84451	8	C5
REACTOME_TRANSCRIPTIONAL_REGULATION_BY_RUNX1	6.49908e-07	6.79691e-06	0.659444	0.470239	1.84421	169	C2
WP_NONALCOHOLIC_FATTY_LIVER_DISEASE	9.71545e-06	7.9604e-05	0.593325	0.483253	1.84379	125	C2
YAMAZAKI_TCEB3_TARGETS_DN	1.8144e-06	1.7404e-05	0.643552	0.473167	1.84346	157	C2
GOBP_MRNA_MODIFICATION	0.000767229	0.0138461	0.477271	0.616546	1.843	27	C5
REACTOME_MITOCHONDRIAL_TRNA_AMINOACYLATION	0.00125467	0.00638395	0.45506	0.649465	1.84247	21	C2
REACTOME_SIGNALING_BY_ROBO_RECEPTORS	3.09501e-06	2.8197e-05	0.627257	0.477599	1.84223	140	C2
WP_CILIARY_LANDSCAPE	2.61772e-07	2.98429e-06	0.674963	0.466435	1.84218	185	C2
GOBP_NUCLEOLUS_ORGANIZATION	0.000826148	0.0146099	0.477271	0.728327	1.8421	13	C5
REACTOME_DEUBIQUITINATION	4.49697e-08	5.71116e-07	0.719513	0.461818	1.84163	211	C2
DEN_INTERACT_WITH_LCA5	0.00104015	0.00543618	0.45506	0.642128	1.84083	22	C2
GOCC_PROTON_TRANSPORTING_ATP_SYNTHASE_COMPLEX	0.00242165	0.033079	0.431708	0.701862	1.84057	15	C5
GOBP_ESTABLISHMENT_OF_PROTEIN_LOCALIZATION_TO_MITOCHONDRIAL_MEMBRANE	0.00077991	0.0140256	0.477271	0.615714	1.84051	27	C5
GOBP_HOMOLOGOUS_CHROMOSOME_SEGREGATION	0.000525321	0.0101537	0.477271	0.578385	1.8404	37	C5
GOBP_POSITIVE_REGULATION_OF_DOUBLE_STRAND_BREAK_REPAIR_VIA_HOMOLOGOUS_RECOMBINATION	0.000657259	0.0121609	0.477271	0.591161	1.84005	33	C5
GOCC_BOX_H_ACA_RNP_COMPLEX	3.23044e-05	0.000969384	0.557332	0.951712	1.83999	5	C5
GOCC_BOX_H_ACA_SNORNP_COMPLEX	3.23044e-05	0.000969384	0.557332	0.951712	1.83999	5	C5
GOMF_BOX_H_ACA_SNORNA_BINDING	3.23044e-05	0.000969384	0.557332	0.951712	1.83999	5	C5
GOBP_MITOTIC_SPINDLE_MIDZONE_ASSEMBLY	0.000465726	0.00920331	0.498493	0.867793	1.83966	7	C5
GOBP_MATURATION_OF_LSU_RRNA_FROM_TRICISTRONIC_RRNA_TRANSCRIPT_SSU_RRNA_5_8S_RRNA_LSU_RRNA	0.000798906	0.0143004	0.477271	0.759991	1.8392	11	C5
GOCC_BOX_C_D_RNP_COMPLEX	0.00031399	0.00666406	0.498493	0.904247	1.83902	6	C5
REACTOME_E3_UBIQUITIN_LIGASES_UBIQUITINATE_TARGET_PROTEINS	0.000335361	0.00195013	0.498493	0.563246	1.83865	42	C2
REACTOME_APC_CDC20_MEDIATED_DEGRADATION_OF_NEK2A	0.00130668	0.00661676	0.45506	0.648058	1.83848	21	C2
REACTOME_ABC_FAMILY_PROTEINS_MEDIATED_TRANSPORT	3.3243e-05	0.000242635	0.557332	0.501536	1.83822	89	C2
GAL_LEUKEMIC_STEM_CELL_DN	1.0169e-07	1.22529e-06	0.704976	0.461952	1.8382	205	C2
REACTOME_CELLULAR_SENESCENCE	4.72703e-06	4.15743e-05	0.610527	0.476881	1.83602	138	C2
GOMF_DNA_CLAMP_LOADER_ACTIVITY	0.000626155	0.0116413	0.477271	0.831229	1.83585	8	C5
HP_DECREASED_ACTIVITY_OF_MITOCHONDRIAL_COMPLEX_IV	0.00124762	0.0201122	0.45506	0.662227	1.83569	19	C5
GOCC_OUTER_KINETOCHORE	0.000626155	0.0116413	0.477271	0.831093	1.83555	8	C5
REACTOME_FGFR2_ALTERNATIVE_SPLICING	0.000933895	0.00495538	0.477271	0.628657	1.83553	24	C2
JACKSON_DNMT1_TARGETS_DN	0.00244042	0.0114875	0.431708	0.662408	1.83476	19	C2
GOBP_SIGNAL_TRANSDUCTION_BY_P53_CLASS_MEDIATOR	3.12503e-06	0.000126264	0.627257	0.473768	1.83401	146	C5
REACTOME_UB_SPECIFIC_PROCESSING_PROTEASES	1.26657e-06	1.24013e-05	0.643552	0.472387	1.83369	149	C2
GOBP_FEMALE_MEIOSIS_I	0.00118177	0.0193533	0.45506	0.802555	1.83356	9	C5
REACTOME_DNA_REPLICATION_INITIATION	0.000858459	0.00460407	0.477271	0.827589	1.8332	8	C2
TAKAO_RESPONSE_TO_UVB_RADIATION_UP	7.77731e-05	0.000529324	0.538434	0.519254	1.83279	68	C2
GOBP_SISTER_CHROMATID_COHESION	0.000387951	0.00788919	0.498493	0.557108	1.83263	44	C5
HP_BREAST_APLASIA	0.00264055	0.035316	0.431708	0.698603	1.83202	15	C5
XU_HGF_SIGNALING_NOT_VIA_AKT1_48HR_DN	0.000896978	0.00477436	0.477271	0.670618	1.83172	18	C2
GOBP_NEGATIVE_REGULATION_OF_MRNA_PROCESSING	0.00098281	0.0167918	0.45506	0.612609	1.83123	27	C5
GOBP_PROTEIN_METHYLATION	1.41842e-06	6.2565e-05	0.643552	0.467645	1.83116	164	C5
GOBP_HISTONE_DEUBIQUITINATION	0.00106395	0.0179195	0.45506	0.590781	1.83089	32	C5
GOBP_RIBONUCLEOSIDE_TRIPHOSPHATE_BIOSYNTHETIC_PROCESS	0.000391084	0.00793195	0.498493	0.534833	1.83065	55	C5
GOBP_FRUCTOSE_6_PHOSPHATE_METABOLIC_PROCESS	0.00098272	0.0167918	0.45506	0.756431	1.83058	11	C5
GOMF_D_LOOP_DNA_BINDING	6.01887e-05	0.00164866	0.557332	0.94658	1.83007	5	C5
PELLICCIOTTA_HDAC_IN_ANTIGEN_PRESENTATION_UP	8.6899e-05	0.000583307	0.538434	0.526754	1.82981	61	C2
UDAYAKUMAR_MED1_TARGETS_UP	7.281e-06	6.12412e-05	0.610527	0.480027	1.82966	124	C2
WP_HOMOLOGOUS_RECOMBINATION	0.00173282	0.00850339	0.45506	0.751649	1.82813	11	C2
HP_ABNORMAL_TRACHEAL_MORPHOLOGY	4.36799e-06	0.000171971	0.610527	0.477426	1.82777	132	C5
WALLACE_JAK2_TARGETS_UP	0.001483	0.0073917	0.45506	0.650862	1.82699	20	C2
GOBP_RNA_POLYADENYLATION	0.000434621	0.00870033	0.498493	0.555379	1.82695	44	C5
PODAR_RESPONSE_TO_ADAPHOSTIN_DN	0.00205092	0.00985871	0.431708	0.676198	1.82594	17	C2
ZHAN_MULTIPLE_MYELOMA_CD1_UP	0.000606415	0.00336309	0.477271	0.574739	1.82516	36	C2
HP_LEUKODYSTROPHY	5.51258e-05	0.00152902	0.557332	0.495914	1.82491	92	C5
REACTOME_MITOTIC_TELOPHASE_CYTOKINESIS	0.00118751	0.00607628	0.45506	0.723317	1.82482	13	C2
WP_MEVALONATE_ARM_OF_CHOLESTEROL_BIOSYNTHESIS_PATHWAY	0.00118751	0.00607628	0.45506	0.7233	1.82478	13	C2
REACTOME_ACTIVATION_OF_THE_MRNA_UPON_BINDING_OF_THE_CAP_BINDING_COMPLEX_AND_EIFS_AND_SUBSEQUENT_BINDING_TO_43S	0.000460881	0.00261303	0.498493	0.614677	1.82424	26	C2
WP_INTEGRATED_CANCER_PATHWAY	0.000481167	0.00272561	0.498493	0.558691	1.82378	42	C2
GOCC_NUCLEAR_EXOSOME_RNASE_COMPLEX	0.0017121	0.0255388	0.45506	0.774401	1.82268	10	C5
GOCC_INO80_COMPLEX	0.00161148	0.0243925	0.45506	0.734036	1.82164	12	C5
GOBP_NUCLEUS_ORGANIZATION	1.06481e-05	0.000378561	0.593325	0.483286	1.82146	113	C5
GOBP_HISTONE_EXCHANGE	0.00283236	0.0370069	0.431708	0.694572	1.82145	15	C5
GOBP_TRNA_THREONYLCARBAMOYLADENOSINE_METABOLIC_PROCESS	0.00138153	0.0218126	0.45506	0.720151	1.82142	13	C5
GOBP_DNA_INTEGRITY_CHECKPOINT_SIGNALING	4.75692e-05	0.00135107	0.557332	0.485399	1.82141	108	C5
GOMF_ATP_DEPENDENT_ACTIVITY_ACTING_ON_RNA	0.000139269	0.00339764	0.518848	0.515162	1.82132	68	C5
GOCC_CYTOSOLIC_LARGE_RIBOSOMAL_SUBUNIT	0.0015542	0.0238301	0.45506	0.636085	1.82117	22	C5
GOBP_TELOMERIC_LOOP_DISASSEMBLY	0.00147177	0.0228852	0.45506	0.797113	1.82113	9	C5
REACTOME_RECRUITMENT_OF_MITOTIC_CENTROSOME_PROTEINS_AND_COMPLEXES	7.86542e-05	0.000534747	0.538434	0.51349	1.82112	70	C2
GOBP_NUCLEAR_TRANSCRIBED_MRNA_CATABOLIC_PROCESS_NONSENSE_MEDIATED_DECAY	0.00103809	0.0175416	0.45506	0.584917	1.82061	33	C5
GOCC_MIB_COMPLEX	0.00150091	0.0232445	0.45506	0.796881	1.8206	9	C5
HP_APLASIA_HYPOPLASIA_OF_THE_UVULA	0.0015542	0.0238301	0.45506	0.635712	1.82011	22	C5
GOBP_SNRNA_PROCESSING	0.00158032	0.0240921	0.45506	0.635368	1.81912	22	C5
GOCC_EPSILON_DNA_POLYMERASE_COMPLEX	9.62065e-05	0.00246423	0.538434	0.94083	1.81895	5	C5
REACTOME_TRANSCRIPTIONAL_REGULATION_BY_E2F6	0.00101995	0.005335	0.45506	0.597087	1.81884	29	C2
HP_SLOPING_FOREHEAD	4.92697e-06	0.000192502	0.610527	0.469823	1.81874	146	C5
KEGG_ALZHEIMERS_DISEASE	6.02198e-06	5.13972e-05	0.610527	0.473778	1.81859	134	C2
PELLICCIOTTA_HDAC_IN_ANTIGEN_PRESENTATION_DN	0.000704602	0.00385709	0.477271	0.564722	1.81793	39	C2
GOBP_NEGATIVE_REGULATION_OF_HISTONE_H3_K9_METHYLATION	0.00123723	0.0200063	0.45506	0.750768	1.81688	11	C5
GOMF_THREONINE_TYPE_ENDOPEPTIDASE_ACTIVITY	0.00175161	0.0259956	0.45506	0.732026	1.81665	12	C5
GOMF_PSEUDOURIDINE_SYNTHASE_ACTIVITY	0.00185597	0.0272103	0.45506	0.771717	1.81637	10	C5
REACTOME_UNFOLDED_PROTEIN_RESPONSE_UPR	6.14843e-05	0.00042753	0.538434	0.502905	1.81607	80	C2
BIOCARTA_FEEDER_PATHWAY	0.00101504	0.00531367	0.45506	0.791897	1.81603	9	C2
GOBP_NEGATIVE_REGULATION_OF_PROTEIN_ACETYLATION	0.00171152	0.0255388	0.45506	0.654964	1.81556	19	C5
REACTOME_RECYCLING_OF_EIF2_GDP	0.00135738	0.00685166	0.45506	0.819529	1.81535	8	C2
GOBP_MITOCHONDRIAL_TRANSMEMBRANE_TRANSPORT	0.000144504	0.00350313	0.518848	0.501473	1.81526	80	C5
GOBP_FEMALE_MEIOSIS_CHROMOSOME_SEGREGATION	0.000130497	0.0032349	0.518848	0.938885	1.81519	5	C5
GOBP_IMP_METABOLIC_PROCESS	0.00265369	0.0354496	0.344521	0.682528	1.81481	16	C5
GOBP_NEGATIVE_REGULATION_OF_CELL_CYCLE_G2_M_PHASE_TRANSITION	0.000570304	0.0108654	0.477271	0.527936	1.81381	57	C5
KOKKINAKIS_METHIONINE_DEPRIVATION_48HR_DN	0.000338851	0.00196682	0.498493	0.528503	1.81234	56	C2
GOCC_CYCLIN_DEPENDENT_PROTEIN_KINASE_HOLOENZYME_COMPLEX	0.0008094	0.0144455	0.477271	0.555198	1.81216	42	C5
GOBP_HISTONE_METHYLATION	2.57711e-06	0.000106359	0.627257	0.471163	1.81212	137	C5
GOMF_PROTEASOME_BINDING	0.00263273	0.035242	0.344521	0.670811	1.81173	17	C5
GOLDRATH_HOMEOSTATIC_PROLIFERATION	2.26994e-05	0.000171392	0.57561	0.475866	1.81173	123	C2
GOCC_MITOTIC_SPINDLE_POLE	0.000810767	0.0144455	0.477271	0.588754	1.81141	31	C5
HP_DECREASED_ACTIVITY_OF_THE_PYRUVATE_DEHYDROGENASE_COMPLEX	0.00122375	0.0199138	0.45506	0.605948	1.81132	27	C5
HP_CHROMOSOME_BREAKAGE	0.00109091	0.0182141	0.45506	0.611516	1.81089	26	C5
HP_BIRTH_LENGTH_LESS_THAN_3RD_PERCENTILE	0.00197581	0.028613	0.431708	0.729625	1.8107	12	C5
GOMF_S_ADENOSYLMETHIONINE_DEPENDENT_METHYLTRANSFERASE_ACTIVITY	1.50199e-05	0.000510411	0.593325	0.477086	1.81062	122	C5
AGUIRRE_PANCREATIC_CANCER_COPY_NUMBER_DN	1.22426e-07	1.46404e-06	0.690132	0.454633	1.8106	207	C2
GOBP_RNA_CATABOLIC_PROCESS	3.40638e-07	1.63868e-05	0.674963	0.449825	1.81049	228	C5
GOBP_RRNA_PSEUDOURIDINE_SYNTHESIS	0.00170491	0.025481	0.45506	0.792443	1.81046	9	C5
GOCC_ENDORIBONUCLEASE_COMPLEX	0.00109091	0.0182141	0.45506	0.611343	1.81037	26	C5
WP_PHOTODYNAMIC_THERAPYINDUCED_HIF1_SURVIVAL_SIGNALING	0.000994187	0.00523473	0.45506	0.573213	1.80999	35	C2
REACTOME_SUMOYLATION	2.24085e-06	2.09256e-05	0.627257	0.464717	1.80963	155	C2
BIOCARTA_CDC25_PATHWAY	0.00114461	0.0058948	0.45506	0.789015	1.80942	9	C2
GOBP_NEGATIVE_REGULATION_OF_CELLULAR_MACROMOLECULE_BIOSYNTHETIC_PROCESS	1.79571e-07	9.21436e-06	0.690132	0.452224	1.80914	210	C5
VANTVEER_BREAST_CANCER_POOR_PROGNOSIS	0.000826422	0.00445104	0.477271	0.552024	1.80911	43	C2
REACTOME_HEDGEHOG_OFF_STATE	6.64626e-05	0.000459736	0.538434	0.49011	1.80907	94	C2
REACTOME_TP53_REGULATES_TRANSCRIPTION_OF_GENES_INVOLVED_IN_G1_CELL_CYCLE_ARREST	0.00340153	0.0152973	0.431708	0.700166	1.80808	14	C2
GOBP_INTERSTRAND_CROSS_LINK_REPAIR	0.00212542	0.0303232	0.431708	0.614685	1.80804	25	C5
GOCC_U5_SNRNP	0.00349231	0.0433251	0.431708	0.689384	1.80785	15	C5
REACTOME_PKMTS_METHYLATE_HISTONE_LYSINES	0.000342511	0.00198625	0.498493	0.544503	1.80776	46	C2
GOCC_SYNAPTONEMAL_STRUCTURE	0.00160417	0.0243057	0.45506	0.626276	1.8077	23	C5
GOBP_REGULATION_OF_MITOTIC_CENTROSOME_SEPARATION	0.0011113	0.0184438	0.45506	0.818439	1.8076	8	C5
GOMF_RIBOSOMAL_LARGE_SUBUNIT_BINDING	0.00166046	0.024962	0.45506	0.714571	1.8073	13	C5
REACTOME_RECRUITMENT_OF_NUMA_TO_MITOTIC_CENTROSOMES	0.000119387	0.000771219	0.538434	0.500448	1.80618	79	C2
GOMF_NUCLEAR_IMPORT_SIGNAL_RECEPTOR_ACTIVITY	0.00294855	0.0381924	0.326352	0.679281	1.80617	16	C5
HOLLEMAN_PREDNISOLONE_RESISTANCE_ALL_UP	0.00280155	0.0129664	0.431708	0.679253	1.80586	16	C2
KEGG_BASAL_TRANSCRIPTION_FACTORS	0.00124248	0.006327	0.45506	0.59264	1.80529	29	C2
ZHONG_SECRETOME_OF_LUNG_CANCER_AND_MACROPHAGE	0.000202844	0.00125176	0.518848	0.513985	1.80492	65	C2
HP_COMPLETE_DUPLICATION_OF_PHALANX_OF_HAND	0.00225606	0.0315726	0.431708	0.72697	1.80411	12	C5
CHUANG_OXIDATIVE_STRESS_RESPONSE_DN	0.00218386	0.0104424	0.431708	0.762512	1.80367	10	C2
GOBP_POSITIVE_REGULATION_OF_TRANSLATIONAL_INITIATION	0.00238305	0.0328315	0.431708	0.612962	1.80297	25	C5
GOCC_NUCLEOCYTOPLASMIC_TRANSPORT_COMPLEX	0.00220126	0.0311741	0.431708	0.766	1.80291	10	C5
BARIS_THYROID_CANCER_UP	0.00285144	0.0131208	0.326352	0.642215	1.80272	20	C2
HP_TRIPHALANGEAL_THUMB	0.000599255	0.0112636	0.477271	0.54348	1.8022	46	C5
SMIRNOV_RESPONSE_TO_IR_6HR_DN	2.43686e-05	0.000183125	0.57561	0.479044	1.80197	110	C2
GOBP_NEGATIVE_REGULATION_OF_CELL_CYCLE	1.90631e-09	1.54451e-07	0.774939	0.440468	1.80192	311	C5
KEGG_PENTOSE_PHOSPHATE_PATHWAY	0.00149396	0.00744049	0.45506	0.617123	1.80185	24	C2
GOBP_EXONUCLEOLYTIC_CATABOLISM_OF_DEADENYLATED_MRNA	0.00171938	0.0256225	0.45506	0.744267	1.80115	11	C5
REACTOME_CLEC7A_DECTIN_1_SIGNALING	0.000135347	0.000864639	0.518848	0.495114	1.80109	84	C2
REACTOME_GOLGI_TO_ER_RETROGRADE_TRANSPORT	4.50491e-05	0.000321417	0.557332	0.477686	1.80072	112	C2
GOBP_NUCLEAR_TRANSCRIBED_MRNA_CATABOLIC_PROCESS	5.11048e-05	0.00143298	0.557332	0.487283	1.80068	96	C5
LIAO_METASTASIS	1.47108e-11	3.04278e-10	0.863415	0.434609	1.80036	445	C2
GOBP_POSTREPLICATION_REPAIR	0.000896544	0.0156301	0.477271	0.593388	1.79905	29	C5
GOBP_SMALL_NUCLEOLAR_RIBONUCLEOPROTEIN_COMPLEX_ASSEMBLY	0.00231636	0.0321602	0.431708	0.764314	1.79894	10	C5
REACTOME_DEGRADATION_OF_BETA_CATENIN_BY_THE_DESTRUCTION_COMPLEX	9.52809e-05	0.000632219	0.538434	0.502166	1.79869	75	C2
GOCC_RIBONUCLEASE_P_COMPLEX	0.00177621	0.0262158	0.45506	0.743199	1.79856	11	C5
GOBP_DEOXYRIBOSE_PHOSPHATE_METABOLIC_PROCESS	0.00101963	0.0172675	0.45506	0.565187	1.7984	37	C5
GOBP_BLASTOCYST_FORMATION	0.00127163	0.0203911	0.45506	0.577772	1.79837	33	C5
CHOW_RASSF1_TARGETS_UP	0.00303714	0.0138448	0.431708	0.610149	1.79837	25	C2
GOBP_TELOMERE_MAINTENANCE_VIA_SEMI_CONSERVATIVE_REPLICATION	0.00193806	0.0281723	0.45506	0.787087	1.79822	9	C5
COLDREN_GEFITINIB_RESISTANCE_UP	0.000150877	0.000952358	0.518848	0.509363	1.79788	68	C2
GOBP_TETRAHYDROFOLATE_INTERCONVERSION	0.00128793	0.020608	0.45506	0.814004	1.79781	8	C5
IBRAHIM_NRF2_UP	2.05021e-12	4.69995e-11	0.898671	0.433446	1.79756	463	C2
GOBP_PYRIMIDINE_CONTAINING_COMPOUND_BIOSYNTHETIC_PROCESS	0.000909083	0.0157951	0.477271	0.592891	1.79755	29	C5
WP_FLUOROPYRIMIDINE_ACTIVITY	0.000623745	0.00345016	0.477271	0.595536	1.79706	28	C2
TOOKER_GEMCITABINE_RESISTANCE_DN	3.78214e-05	0.000273537	0.557332	0.474213	1.79562	116	C2
GOBP_G2_MI_TRANSITION_OF_MEIOTIC_CELL_CYCLE	0.000292914	0.00633293	0.498493	0.928739	1.79557	5	C5
TONG_INTERACT_WITH_PTTG1	0.00105305	0.00549004	0.45506	0.552413	1.79534	41	C2
GOBP_SPLICEOSOMAL_COMPLEX_ASSEMBLY	0.000608802	0.0113871	0.477271	0.537804	1.79479	48	C5
RICKMAN_TUMOR_DIFFERENTIATED_WELL_VS_POORLY_UP	1.55416e-07	1.82083e-06	0.690132	0.450306	1.79437	208	C2
REACTOME_APC_C_CDC20_MEDIATED_DEGRADATION_OF_CYCLIN_B	0.00315277	0.014341	0.310777	0.647325	1.79298	19	C2
REACTOME_TRANSCRIPTIONAL_REGULATION_BY_RUNX2	8.50034e-05	0.000573006	0.538434	0.480511	1.79265	102	C2
ZHAN_VARIABLE_EARLY_DIFFERENTIATION_GENES_DN	0.00187935	0.00916019	0.45506	0.598727	1.79254	27	C2
GOCC_TRANSCRIPTION_ELONGATION_FACTOR_COMPLEX	0.000826633	0.0146099	0.477271	0.544797	1.79214	44	C5
CROSBY_E2F4_TARGETS	0.000198802	0.00122801	0.518848	0.929419	1.79204	5	C2
GOBP_SPINDLE_MIDZONE_ASSEMBLY	0.0020604	0.0296522	0.431708	0.740455	1.79192	11	C5
REACTOME_FORMATION_OF_ATP_BY_CHEMIOSMOTIC_COUPLING	0.00467363	0.0199045	0.407018	0.693635	1.79122	14	C2
REACTOME_PHOSPHORYLATION_OF_EMI1	0.000594809	0.00330449	0.477271	0.882543	1.79036	6	C2
BIOCARTA_BARD1_PATHWAY	0.00181388	0.00888059	0.45506	0.808235	1.79033	8	C2
GOCC_NURD_COMPLEX	0.00257693	0.0346759	0.35482	0.707836	1.79027	13	C5
GOBP_PEPTIDYL_LYSINE_METHYLATION	2.69316e-05	0.000831926	0.57561	0.473705	1.79002	117	C5
GOMF_KINETOCHORE_BINDING	0.00107092	0.0180096	0.45506	0.880114	1.78994	6	C5
PID_ATM_PATHWAY	0.00116355	0.00597779	0.45506	0.574155	1.78971	33	C2
GOCC_SIN3_TYPE_COMPLEX	0.00257693	0.0346759	0.35482	0.707389	1.78914	13	C5
GOBP_AMP_METABOLIC_PROCESS	0.0026958	0.0357443	0.335069	0.624885	1.78911	22	C5
GOCC_NUCLEAR_UBIQUITIN_LIGASE_COMPLEX	0.00151854	0.0234467	0.45506	0.574763	1.78901	33	C5
BROWN_MYELOID_CELL_DEVELOPMENT_DN	5.76889e-05	0.000403886	0.557332	0.474756	1.78845	111	C2
GOBP_PYRIMIDINE_RIBONUCLEOSIDE_TRIPHOSPHATE_BIOSYNTHETIC_PROCESS	0.00273249	0.0360137	0.431708	0.72058	1.78825	12	C5
HEIDENBLAD_AMPLICON_8Q24_UP	0.00121229	0.00618811	0.45506	0.573479	1.7876	33	C2
GOBP_POSITIVE_REGULATION_OF_MITOCHONDRIAL_TRANSLATION	0.00273249	0.0360137	0.431708	0.720152	1.78719	12	C5
GOBP_PYRIMIDINE_NUCLEOSIDE_MONOPHOSPHATE_BIOSYNTHETIC_PROCESS	0.00272851	0.0360137	0.344521	0.70655	1.78702	13	C5
HSIAO_HOUSEKEEPING_GENES	1.57985e-08	2.13447e-07	0.733762	0.43855	1.787	294	C2
GOBP_INNER_CELL_MASS_CELL_PROLIFERATION	0.00223092	0.031398	0.431708	0.738392	1.78693	11	C5
MODY_HIPPOCAMPUS_NEONATAL	0.00349653	0.0156249	0.431708	0.606187	1.78669	25	C2
HP_PERIVENTRICULAR_CYSTS	0.0028343	0.0370069	0.431708	0.759079	1.78662	10	C5
GOBP_MITOCHONDRIAL_ATP_SYNTHESIS_COUPLED_PROTON_TRANSPORT	0.00272851	0.0360137	0.344521	0.706389	1.78661	13	C5
HOLLMANN_APOPTOSIS_VIA_CD40_UP	1.67238e-06	1.61148e-05	0.643552	0.45148	1.78544	189	C2
GOCC_SPINDLE_MICROTUBULE	0.000370317	0.00761102	0.498493	0.515596	1.78532	60	C5
REACTOME_APOPTOSIS	5.63198e-06	4.83026e-05	0.610527	0.458966	1.78514	153	C2
WP_CORI_CYCLE	0.00235883	0.0111697	0.431708	0.707437	1.78475	13	C2
GOCC_U1_SNRNP	0.0030021	0.0386169	0.326352	0.692561	1.78451	14	C5
WANG_SMARCE1_TARGETS_DN	2.78386e-09	4.26993e-08	0.774939	0.43574	1.78419	326	C2
VISALA_RESPONSE_TO_HEAT_SHOCK_AND_AGING_DN	0.00365263	0.0162148	0.431708	0.733552	1.78411	11	C2
GOCC_CYTOSOLIC_RIBOSOME	0.00124901	0.0201122	0.45506	0.560656	1.78399	37	C5
REACTOME_PURINE_RIBONUCLEOSIDE_MONOPHOSPHATE_BIOSYNTHESIS	0.0029549	0.0135185	0.431708	0.754046	1.78365	10	C2
BHAT_ESR1_TARGETS_VIA_AKT1_UP	6.13484e-08	7.7141e-07	0.704976	0.442967	1.78351	243	C2
GOBP_SCARNA_LOCALIZATION_TO_CAJAL_BODY	0.000388636	0.0078927	0.498493	0.92224	1.78301	5	C5
SESTO_RESPONSE_TO_UV_C7	0.000303718	0.00178907	0.498493	0.507643	1.78266	65	C2
HP_MULTIPLE_CAFE_AU_LAIT_SPOTS	0.000600515	0.0112736	0.477271	0.525236	1.78122	53	C5
REACTOME_MEIOTIC_SYNAPSIS	0.00108431	0.00562529	0.45506	0.543363	1.78072	43	C2
GOBP_GENERATION_OF_PRECURSOR_METABOLITES_AND_ENERGY	1.96866e-10	1.82564e-08	0.826657	0.430579	1.77928	406	C5
GOCC_TRANSCRIPTION_EXPORT_COMPLEX	0.00164054	0.0246867	0.45506	0.839288	1.77923	7	C5
CAFFAREL_RESPONSE_TO_THC_8HR_3_DN	0.0028293	0.0130662	0.344521	0.775764	1.77903	9	C2
REACTOME_TNFR2_NON_CANONICAL_NF_KB_PATHWAY	0.000198419	0.00122684	0.518848	0.489049	1.77902	84	C2
GOBP_DNA_TEMPLATED_TRANSCRIPTION_ELONGATION	0.00032714	0.00689861	0.498493	0.509336	1.77899	63	C5
WP_MEVALONATE_PATHWAY	0.00107506	0.00559101	0.45506	0.834464	1.77898	7	C2
GOCC_DNA_REPLICATION_FACTOR_C_COMPLEX	0.0004502	0.00894243	0.498493	0.920143	1.77895	5	C5
GOCC_SAGA_TYPE_COMPLEX	0.00122256	0.0199138	0.45506	0.586149	1.77711	29	C5
GOBP_RIBOSOMAL_SMALL_SUBUNIT_ASSEMBLY	0.00262427	0.0351592	0.35482	0.734017	1.77634	11	C5
WHITFIELD_CELL_CYCLE_S	3.13779e-05	0.00022967	0.557332	0.466645	1.77583	121	C2
GOBP_NUCLEOSIDE_MONOPHOSPHATE_METABOLIC_PROCESS	0.000223259	0.00507658	0.518848	0.502956	1.77578	67	C5
MATHEW_FANCONI_ANEMIA_GENES	0.00330085	0.0149291	0.31828	0.774068	1.77514	9	C2
GOBP_PYRIMIDINE_NUCLEOTIDE_METABOLIC_PROCESS	0.00147858	0.022968	0.45506	0.541487	1.77478	43	C5
GOBP_NEGATIVE_REGULATION_OF_HISTONE_ACETYLATION	0.00312128	0.0397757	0.31828	0.676601	1.77432	15	C5
REACTOME_RHO_GTPASES_ACTIVATE_PKNS	0.000886689	0.00473547	0.477271	0.526618	1.7741	51	C2
WP_CYTOPLASMIC_RIBOSOMAL_PROTEINS	0.00140806	0.00705143	0.45506	0.569046	1.77378	33	C2
GOCC_MITOCHONDRIAL_INTERMEMBRANE_SPACE_PROTEIN_TRANSPORTER_COMPLEX	0.00160288	0.0243057	0.45506	0.872053	1.77354	6	C5
WP_SERINE_METABOLISM	0.00116527	0.00598179	0.45506	0.831776	1.77325	7	C2
HORTON_SREBF_TARGETS	0.00252419	0.0118118	0.344521	0.613417	1.77316	23	C2
GOBP_SPINDLE_ASSEMBLY_INVOLVED_IN_FEMALE_MEIOSIS	7.70465e-06	0.000291379	0.593325	0.981714	1.77315	4	C5
GOBP_RRNA_CATABOLIC_PROCESS	0.00368568	0.0451372	0.291091	0.666855	1.77313	16	C5
GOBP_PROTEIN_INSERTION_INTO_MITOCHONDRIAL_INNER_MEMBRANE	0.00375117	0.0457572	0.297233	0.75327	1.77295	10	C5
GOMF_BUBBLE_DNA_BINDING	0.00170074	0.0254681	0.45506	0.836313	1.77292	7	C5
KORKOLA_EMBRYONAL_CARCINOMA_UP	0.00145704	0.00727947	0.45506	0.568713	1.77274	33	C2
GOBP_NUCLEOSIDE_PHOSPHATE_BIOSYNTHETIC_PROCESS	4.94293e-07	2.3058e-05	0.659444	0.443395	1.77255	208	C5
GOMF_IMPORTIN_ALPHA_FAMILY_PROTEIN_BINDING	0.00193775	0.0281723	0.45506	0.802452	1.7723	8	C5
GOMF_5_3_DNA_HELICASE_ACTIVITY	0.00266664	0.0355413	0.431708	0.775651	1.77209	9	C5
GOMF_ANAPHASE_PROMOTING_COMPLEX_BINDING	0.00173084	0.0257685	0.45506	0.835813	1.77186	7	C5
REACTOME_SIGNALING_BY_NOTCH4	0.000206259	0.00126913	0.518848	0.498337	1.77178	71	C2
REACTOME_HSF1_ACTIVATION	0.00202513	0.0097717	0.431708	0.581559	1.77154	29	C2
GOBP_MITOTIC_DNA_REPLICATION_CHECKPOINT_SIGNALING	0.00176094	0.0260403	0.45506	0.835515	1.77123	7	C5
GOBP_POSITIVE_REGULATION_OF_CYTOPLASMIC_TRANSLATION	0.00269578	0.0357443	0.431708	0.775266	1.77121	9	C5
MYLLYKANGAS_AMPLIFICATION_HOT_SPOT_21	0.000368074	0.00212093	0.498493	0.918474	1.77094	5	C2
GOBP_NUCLEOSIDE_TRIPHOSPHATE_METABOLIC_PROCESS	0.000166382	0.00394043	0.518848	0.483905	1.77052	87	C5
GOBP_CHROMATIN_ORGANIZATION	1.19282e-10	1.20015e-08	0.826657	0.426761	1.77037	451	C5
GOBP_REGULATION_OF_TRANSLATIONAL_FIDELITY	0.00326992	0.0412261	0.310777	0.675091	1.77036	15	C5
GOMF_RNA_7_METHYLGUANOSINE_CAP_BINDING	0.00385922	0.0467704	0.291091	0.731478	1.7702	11	C5
HP_SLENDER_LONG_BONE	0.0012598	0.0202647	0.45506	0.55984	1.76949	36	C5
BLALOCK_ALZHEIMERS_DISEASE_INCIPIENT_DN	7.73138e-06	6.48537e-05	0.593325	0.455958	1.76927	148	C2
GOBP_TRICARBOXYLIC_ACID_CYCLE	0.00261168	0.0350408	0.335069	0.586388	1.76862	28	C5
GOBP_TRANSLATIONAL_TERMINATION	0.00380284	0.0462382	0.285313	0.654725	1.76829	17	C5
ACEVEDO_NORMAL_TISSUE_ADJACENT_TO_LIVER_TUMOR_DN	1.81658e-08	2.4336e-07	0.733762	0.432832	1.76756	308	C2
PID_RB_1PATHWAY	0.000312341	0.00183306	0.498493	0.508715	1.76715	61	C2
HP_CEREBRAL_HYPOPLASIA	0.00177386	0.0262061	0.45506	0.544362	1.76674	41	C5
GOBP_MRNA_CLEAVAGE_INVOLVED_IN_MRNA_PROCESSING	0.00365352	0.044922	0.297233	0.71187	1.76663	12	C5
REACTOME_TRANSCRIPTIONAL_REGULATION_BY_RUNX3	0.000278961	0.00166561	0.498493	0.487515	1.76663	82	C2
GOBP_POSITIVE_REGULATION_OF_CELL_CYCLE_CHECKPOINT	0.00406377	0.0487589	0.285313	0.750459	1.76633	10	C5
IVANOVA_HEMATOPOIESIS_EARLY_PROGENITOR	6.1691e-09	9.02622e-08	0.761461	0.430225	1.76625	349	C2
GOMF_P53_BINDING	0.000659978	0.0121965	0.477271	0.507118	1.76607	62	C5
GOCC_CHROMOSOME_CENTROMERIC_CORE_DOMAIN	0.00197165	0.0285796	0.431708	0.832892	1.76567	7	C5
HP_ABNORMAL_CIRCULATING_PROLINE_CONCENTRATION	0.0028415	0.0370695	0.431708	0.772818	1.76562	9	C5
REACTOME_TRANSCRIPTIONAL_REGULATION_BY_THE_AP_2_TFAP2_FAMILY_OF_TRANSCRIPTION_FACTORS	0.00224902	0.0107013	0.431708	0.572542	1.76481	31	C2
GOMF_PEROXIREDOXIN_ACTIVITY	0.002204	0.0311842	0.431708	0.79905	1.76478	8	C5
BILANGES_RAPAMYCIN_SENSITIVE_VIA_TSC1_AND_TSC2	0.000675269	0.00371252	0.477271	0.519996	1.76454	53	C2
REACTOME_MITOCHONDRIAL_BIOGENESIS	0.000142118	0.000900649	0.518848	0.488611	1.76445	80	C2
WU_HBX_TARGETS_3_UP	0.00352837	0.0157561	0.297233	0.663575	1.76418	16	C2
BONOME_OVARIAN_CANCER_POOR_SURVIVAL_DN	0.00342173	0.0153663	0.297233	0.628456	1.7641	20	C2
REACTOME_RESPONSE_OF_MTB_TO_PHAGOCYTOSIS	0.0035643	0.0158926	0.291091	0.628216	1.76342	20	C2
GOBP_TRANSCRIPTION_PREINITIATION_COMPLEX_ASSEMBLY	0.00131151	0.0209	0.45506	0.55999	1.76315	35	C5
HP_SPASTIC_ATAXIA	0.00345242	0.0430685	0.303779	0.684218	1.76301	14	C5
PYEON_HPV_POSITIVE_TUMORS_UP	0.000273898	0.0016408	0.498493	0.503109	1.76265	64	C2
GOBP_RESPONSE_TO_IONIZING_RADIATION	4.57393e-05	0.00131364	0.557332	0.46441	1.76251	122	C5
DEMAGALHAES_AGING_DN	0.00384843	0.0169397	0.285313	0.672537	1.76248	15	C2
POOLA_INVASIVE_BREAST_CANCER_UP	9.81737e-08	1.18518e-06	0.704976	0.43729	1.76248	246	C2
RIEGE_DELTANP63_DIRECT_TARGETS_UP	4.25617e-05	0.000305042	0.557332	0.462814	1.76125	121	C2
REACTOME_E2F_ENABLED_INHIBITION_OF_PRE_REPLICATION_COMPLEX_FORMATION	0.00345803	0.0154877	0.310777	0.767994	1.76121	9	C2
GOBP_SPINDLE_LOCALIZATION	0.00162679	0.0245278	0.45506	0.539494	1.7609	42	C5
REACTOME_INTERLEUKIN_1_SIGNALING	0.00023135	0.00140045	0.518848	0.48188	1.76084	87	C2
HP_TONGUE_FASCICULATIONS	0.00400515	0.0482436	0.274717	0.627687	1.76048	20	C5
REACTOME_PHOSPHORYLATION_OF_THE_APC_C	0.00349498	0.0156249	0.297233	0.651721	1.75985	17	C2
GOBP_PEPTIDYL_ARGININE_MODIFICATION	0.00382545	0.0464424	0.279866	0.609574	1.75949	23	C5
GOBP_POSITIVE_REGULATION_OF_CHROMOSOME_CONDENSATION	0.000812045	0.0144516	0.477271	0.909998	1.75934	5	C5
WP_FBXL10_ENHANCEMENT_OF_MAPERK_SIGNALING_IN_DIFFUSE_LARGE_BCELL_LYMPHOMA	0.00384944	0.0169397	0.279866	0.626691	1.75914	20	C2
WU_APOPTOSIS_BY_CDKN1A_NOT_VIA_TP53	0.00361522	0.0160648	0.303779	0.766951	1.75882	9	C2
REACTOME_APOPTOSIS_INDUCED_DNA_FRAGMENTATION	0.00421715	0.0183543	0.407018	0.743428	1.75853	10	C2
SANA_RESPONSE_TO_IFNG_DN	0.000209657	0.0012863	0.518848	0.490065	1.75846	76	C2
MATTIOLI_MULTIPLE_MYELOMA_SUBGROUPS	0.00365408	0.0162148	0.297233	0.709547	1.75839	12	C2
GOBP_CHROMATIN_REMODELING_AT_CENTROMERE	0.00281924	0.0368728	0.35482	0.864492	1.75817	6	C5
REACTOME_OXIDATIVE_STRESS_INDUCED_SENESCENCE	0.000492908	0.00278715	0.477271	0.491247	1.75782	74	C2
GOBP_TAIL_ANCHORED_MEMBRANE_PROTEIN_INSERTION_INTO_ER_MEMBRANE	0.00409536	0.0489233	0.274717	0.650679	1.75736	17	C5
GOMF_TELOMERIC_DNA_BINDING	0.00226939	0.0317014	0.35482	0.560874	1.75704	34	C5
GOBP_GLUCOSE_CATABOLIC_PROCESS	0.00412797	0.0491842	0.274717	0.660662	1.75667	16	C5
CAFFAREL_RESPONSE_TO_THC_24HR_5_UP	0.00242269	0.0114328	0.431708	0.576651	1.75659	29	C2
GOCC_CHROMOSOME_PASSENGER_COMPLEX	0.00281924	0.0368728	0.35482	0.863326	1.7558	6	C5
ZHOU_TNF_SIGNALING_30MIN	0.00147253	0.00735105	0.45506	0.535668	1.7555	43	C2
GOCC_NUCLEAR_PORE_OUTER_RING	0.00284945	0.0371418	0.344521	0.768032	1.75469	9	C5
SEMENZA_HIF1_TARGETS	0.00189782	0.00922751	0.45506	0.562738	1.75412	33	C2
OHASHI_AURKB_TARGETS	0.00158656	0.00785857	0.45506	0.822512	1.7535	7	C2
REACTOME_SIGNALING_BY_FGFR2_IIIA_TM	0.00378622	0.0167194	0.285313	0.649328	1.75339	17	C2
GOBP_RNA_PHOSPHODIESTER_BOND_HYDROLYSIS_EXONUCLEOLYTIC	0.00299809	0.0386169	0.310777	0.574465	1.75328	30	C5
HP_PSEUDOEPIPHYSES_OF_THE_METACARPALS	0.00276609	0.036332	0.431708	0.793691	1.75295	8	C5
SESTO_RESPONSE_TO_UV_C4	0.00515907	0.0217242	0.241698	0.632767	1.75266	19	C2
VANHARANTA_UTERINE_FIBROID_WITH_7Q_DELETION_UP	0.00112565	0.00581128	0.45506	0.5093	1.75265	57	C2
GOBP_NCRNA_CATABOLIC_PROCESS	0.00268565	0.0356711	0.326352	0.565479	1.75248	32	C5
GOCC_RESPIRATORY_CHAIN_COMPLEX_III	0.00277959	0.0364235	0.35482	0.826649	1.75243	7	C5
REACTOME_PROTEIN_LOCALIZATION	3.6549e-05	0.000264637	0.557332	0.45561	1.75213	137	C2
PID_HIF1A_PATHWAY	0.00426345	0.0185177	0.269842	0.659042	1.75213	16	C2
NAGY_TFTC_COMPONENTS_HUMAN	0.00464239	0.0198113	0.256635	0.641357	1.7518	18	C2
MACLACHLAN_BRCA1_TARGETS_UP	0.00413459	0.0180086	0.269842	0.62403	1.75167	20	C2
REACTOME_MRNA_DECAY_BY_5_TO_3_EXORIBONUCLEASE	0.00321396	0.014588	0.31828	0.72013	1.75147	11	C2
GOCC_PROTON_TRANSPORTING_TWO_SECTOR_ATPASE_COMPLEX	0.00207358	0.0298046	0.431708	0.55042	1.75141	37	C5
WP_ONECARBON_METABOLISM	0.002759	0.0127787	0.326352	0.594194	1.75134	25	C2
BIOCARTA_RAN_PATHWAY	0.000731871	0.00398979	0.477271	0.908171	1.75107	5	C2
XU_CREBBP_TARGETS_UP	0.00464239	0.0198113	0.256635	0.641066	1.751	18	C2
MYLLYKANGAS_AMPLIFICATION_HOT_SPOT_9	0.00158656	0.00785857	0.45506	0.821296	1.75091	7	C2
SHIN_B_CELL_LYMPHOMA_CLUSTER_8	0.00202025	0.00976302	0.431708	0.561662	1.75077	33	C2
GOCC_EUKARYOTIC_TRANSLATION_INITIATION_FACTOR_2B_COMPLEX	0.00298507	0.0385182	0.344521	0.860792	1.75064	6	C5
REACTOME_NEDDYLATION	1.81319e-06	1.7404e-05	0.643552	0.44192	1.74981	191	C2
PACHER_TARGETS_OF_IGF1_AND_IGF2_UP	0.00204474	0.00985137	0.431708	0.561257	1.7495	33	C2
PID_P73PATHWAY	0.000947299	0.00501279	0.477271	0.494677	1.74937	69	C2
GOCC_PROTEASOME_CORE_COMPLEX_ALPHA_SUBUNIT_COMPLEX	0.00288442	0.037534	0.431708	0.791837	1.74885	8	C5
GOBP_NEGATIVE_REGULATION_OF_MITOTIC_CELL_CYCLE	3.53438e-06	0.000141688	0.627257	0.439709	1.74714	192	C5
GOBP_DEOXYRIBONUCLEOTIDE_BIOSYNTHETIC_PROCESS	0.00420294	0.049731	0.274717	0.677721	1.74627	14	C5
LEE_METASTASIS_AND_RNA_PROCESSING_UP	0.0044843	0.0192587	0.265217	0.676135	1.74603	14	C2
JAZAERI_BREAST_CANCER_BRCA1_VS_BRCA2_UP	0.00101031	0.0052933	0.45506	0.523132	1.74555	48	C2
GOMF_SNRNP_BINDING	0.00118326	0.0193571	0.45506	0.902819	1.74546	5	C5
GOBP_ANAPHASE_PROMOTING_COMPLEX_DEPENDENT_CATABOLIC_PROCESS	0.00420294	0.049731	0.274717	0.677325	1.74525	14	C5
GOBP_ENDONUCLEOLYTIC_CLEAVAGE_IN_ITS1_TO_SEPARATE_SSU_RRNA_FROM_5_8S_RRNA_AND_LSU_RRNA_FROM_TRICISTRONIC_RRNA_TRANSCRIPT_SSU_RRNA_5_8S_RRNA_LSU_RRNA	0.00310661	0.0396872	0.335069	0.823128	1.74497	7	C5
REACTOME_GLUCONEOGENESIS	0.00281879	0.0130272	0.31828	0.569726	1.74445	30	C2
HP_ABNORMAL_LOCALIZATION_OF_KIDNEY	1.9776e-05	0.000654694	0.57561	0.449149	1.74441	151	C5
BLUM_RESPONSE_TO_SALIRASIB_UP	1.09412e-06	1.08897e-05	0.643552	0.434968	1.74437	231	C2
ZHU_CMV_ALL_UP	0.000221769	0.00135147	0.518848	0.472532	1.74419	94	C2
GOCC_MITOCHONDRIAL_PROTON_TRANSPORTING_ATP_SYNTHASE_COMPLEX_COUPLING_FACTOR_F_O	0.00300275	0.0386169	0.431708	0.789718	1.74417	8	C5
GOCC_U4_SNRNP	0.00315091	0.0399878	0.335069	0.85747	1.74388	6	C5
GOCC_CTF18_RFC_LIKE_COMPLEX	0.00315091	0.0399878	0.335069	0.856982	1.74289	6	C5
GOCC_INTRINSIC_COMPONENT_OF_MITOCHONDRIAL_INNER_MEMBRANE	0.00142577	0.0223538	0.45506	0.529762	1.74268	44	C5
GOCC_OUTER_MITOCHONDRIAL_MEMBRANE_PROTEIN_COMPLEX	0.00386445	0.0467704	0.285313	0.66413	1.74162	15	C5
REACTOME_DISEASES_OF_MITOTIC_CELL_CYCLE	0.00266028	0.0123576	0.326352	0.558716	1.74158	33	C2
GOBP_REGULATION_OF_CELLULAR_RESPIRATION	0.00142577	0.0223538	0.45506	0.529423	1.74156	44	C5
BIOCARTA_MPR_PATHWAY	0.00436872	0.0188717	0.265217	0.644828	1.74124	17	C2
REACTOME_MRNA_DECAY_BY_3_TO_5_EXORIBONUCLEASE	0.00478326	0.0203169	0.256635	0.674149	1.7409	14	C2
GOCC_MEIOTIC_SPINDLE	0.00348267	0.0433055	0.310777	0.761609	1.74001	9	C5
GOMF_RNA_METHYLTRANSFERASE_ACTIVITY	0.000755817	0.0136676	0.477271	0.517771	1.73884	50	C5
GOCC_FIBRILLAR_CENTER	4.81537e-05	0.00136515	0.557332	0.457509	1.73842	123	C5
GOCC_TOR_COMPLEX	0.00348267	0.0433055	0.310777	0.760808	1.73818	9	C5
HP_MUSCLE_FIBRILLATION	0.0026824	0.0356588	0.326352	0.558158	1.73732	33	C5
GOBP_POSTSYNAPTIC_CYTOSKELETON_ORGANIZATION	0.0027318	0.0360137	0.35482	0.786591	1.73727	8	C5
REACTOME_INHIBITION_OF_THE_PROTEOLYTIC_ACTIVITY_OF_APC_C_REQUIRED_FOR_THE_ONSET_OF_ANAPHASE_BY_MITOTIC_SPINDLE_CHECKPOINT_COMPONENTS	0.00493254	0.0208811	0.248833	0.635967	1.73708	18	C2
REACTOME_SYNTHESIS_OF_ACTIVE_UBIQUITIN_ROLES_OF_E1_AND_E2_ENZYMES	0.00388403	0.0170682	0.274717	0.594893	1.73695	24	C2
GOMF_HISTONE_METHYLTRANSFERASE_ACTIVITY	0.000823391	0.0146029	0.477271	0.515557	1.73671	51	C5
APPIERTO_RESPONSE_TO_FENRETINIDE_DN	0.00240027	0.0113406	0.431708	0.534351	1.73664	41	C2
KEGG_ONE_CARBON_POOL_BY_FOLATE	0.00523169	0.0219572	0.245188	0.672459	1.73653	14	C2
BOYLAN_MULTIPLE_MYELOMA_C_CLUSTER_UP	0.00411072	0.0179649	0.265217	0.57989	1.73614	27	C2
HP_ABNORMALITY_OF_ACID_BASE_HOMEOSTASIS	7.10007e-08	3.88963e-06	0.704976	0.423423	1.73482	322	C5
GOBP_REGULATION_OF_SPINDLE_ORGANIZATION	0.00307035	0.0393547	0.303779	0.55373	1.73466	34	C5
GOBP_REGULATION_OF_CELLULAR_AMIDE_METABOLIC_PROCESS	1.45961e-08	9.48068e-07	0.74774	0.421337	1.73444	363	C5
REACTOME_FORMATION_OF_INCISION_COMPLEX_IN_GG_NER	0.00262923	0.0122402	0.431708	0.543382	1.73404	37	C2
GOMF_TRANSFERASE_ACTIVITY_TRANSFERRING_ALKYL_OR_ARYL_OTHER_THAN_METHYL_GROUPS	0.00215545	0.0306203	0.35482	0.520984	1.73397	47	C5
ZHU_CMV_24_HR_UP	0.000430811	0.0024557	0.498493	0.487693	1.73393	71	C2
GOBP_PEPTIDYL_LYSINE_ACETYLATION	1.77705e-05	0.000593404	0.57561	0.442764	1.73373	164	C5
JOHANSSON_BRAIN_CANCER_EARLY_VS_LATE_UP	0.00328299	0.0148589	0.326352	0.812881	1.73297	7	C2
GOBP_POSITIVE_REGULATION_OF_PROTEIN_LOCALIZATION_TO_NUCLEUS	0.000683569	0.0125571	0.477271	0.48359	1.73271	74	C5
REACTOME_ORGANELLE_BIOGENESIS_AND_MAINTENANCE	6.91751e-07	7.17748e-06	0.659444	0.430114	1.73242	244	C2
MOOTHA_TCA	0.00470053	0.0200056	0.260821	0.686652	1.73232	13	C2
GAVIN_FOXP3_TARGETS_CLUSTER_T7	0.000458495	0.00260182	0.498493	0.477159	1.73225	83	C2
GOCC_DYNEIN_AXONEMAL_PARTICLE	0.00416171	0.049357	0.274717	0.660344	1.73169	15	C5
GOMF_DIHYDROPYRIMIDINASE_ACTIVITY	0.00315091	0.0399878	0.335069	0.851411	1.73156	6	C5
GOBP_PROTEIN_EXPORT_FROM_NUCLEUS	0.0014889	0.0230817	0.45506	0.505654	1.73077	55	C5
HP_APLASIA_HYPOPLASIA_OF_THE_RADIUS	0.000539704	0.0103079	0.477271	0.488432	1.73067	69	C5
REACTOME_INITIATION_OF_NUCLEAR_ENVELOPE_NE_REFORMATION	0.00587561	0.0242956	0.226232	0.624726	1.73038	19	C2
BIOCARTA_SKP2E2F_PATHWAY	0.00356644	0.0158926	0.303779	0.731312	1.72987	10	C2
LIN_APC_TARGETS	0.00108247	0.00562033	0.45506	0.491249	1.7284	66	C2
GOBP_REGULATION_OF_MITOCHONDRIAL_ATP_SYNTHESIS_COUPLED_ELECTRON_TRANSPORT	0.00315091	0.0399878	0.335069	0.849699	1.72808	6	C5
GOCC_LSM1_7_PAT1_COMPLEX	0.00175646	0.0259989	0.45506	0.893675	1.72778	5	C5
GOCC_H4_HISTONE_ACETYLTRANSFERASE_COMPLEX	0.00252458	0.0341807	0.335069	0.546634	1.72775	36	C5
GOBP_HISTONE_PHOSPHORYLATION	0.00269854	0.0357498	0.31828	0.526988	1.72726	43	C5
GOMF_EXORIBONUCLEASE_ACTIVITY	0.00367948	0.045133	0.279866	0.56592	1.7272	30	C5
PETROVA_ENDOTHELIUM_LYMPHATIC_VS_BLOOD_UP	0.000109936	0.000720424	0.538434	0.452684	1.72715	125	C2
REACTOME_PROTEIN_FOLDING	0.000582036	0.0032392	0.477271	0.476382	1.72628	82	C2
KIM_WT1_TARGETS_DN	1.32449e-09	2.14554e-08	0.788187	0.417497	1.72604	418	C2
WANG_ADIPOGENIC_GENES_REPRESSED_BY_SIRT1	0.00507829	0.0214267	0.241698	0.602051	1.72593	22	C2
GOBP_PYRIMIDINE_CONTAINING_COMPOUND_METABOLIC_PROCESS	0.00103571	0.0175205	0.45506	0.485103	1.72535	71	C5
GOBP_SPERM_EGG_RECOGNITION	0.0037599	0.0457911	0.274717	0.556543	1.72478	32	C5
GOBP_HISTONE_MODIFICATION	1.57913e-09	1.29303e-07	0.788187	0.416454	1.72466	426	C5
GOBP_DNA_ENDOREDUPLICATION	0.000183145	0.00425882	0.518848	0.954738	1.72442	4	C5
BOYLAN_MULTIPLE_MYELOMA_C_UP	0.00297062	0.0135806	0.431708	0.53048	1.72405	41	C2
GOBP_MICROTUBULE_CYTOSKELETON_ORGANIZATION	1.82042e-10	1.6984e-08	0.826657	0.414871	1.72388	483	C5
GOBP_PEPTIDYL_LYSINE_MODIFICATION	1.75511e-08	1.12576e-06	0.733762	0.420199	1.72373	336	C5
GOBP_CENP_A_CONTAINING_CHROMATIN_ORGANIZATION	0.00184972	0.0271674	0.45506	0.891141	1.72288	5	C5
GOMF_LIGASE_ACTIVITY_FORMING_CARBON_NITROGEN_BONDS	0.00265745	0.0354496	0.326352	0.545062	1.72278	36	C5
HP_ATRESIA_OF_THE_EXTERNAL_AUDITORY_CANAL	0.00288336	0.037534	0.310777	0.538992	1.72271	38	C5
GOMF_5S_RRNA_BINDING	0.00395757	0.0477827	0.291091	0.753967	1.72255	9	C5
GOBP_POSITIVE_REGULATION_OF_DOUBLE_STRAND_BREAK_REPAIR	0.000893332	0.0156095	0.477271	0.505696	1.7225	54	C5
PEART_HDAC_PROLIFERATION_CLUSTER_UP	0.0013344	0.00674636	0.45506	0.507547	1.72229	53	C2
GOBP_SPINDLE_ELONGATION	0.00411588	0.0490781	0.285313	0.753528	1.72155	9	C5
CAFFAREL_RESPONSE_TO_THC_UP	0.00381316	0.0168266	0.274717	0.570463	1.7214	28	C2
REACTOME_TRANSCRIPTION_OF_E2F_TARGETS_UNDER_NEGATIVE_CONTROL_BY_P107_RBL1_AND_P130_RBL2_IN_COMPLEX_WITH_HDAC1	0.00593788	0.024516	0.232057	0.694617	1.72139	12	C2
HP_OPTIC_NEUROPATHY	0.00306279	0.0392905	0.297233	0.521339	1.72112	45	C5
WP_GLYCEROLIPIDS_AND_GLYCEROPHOSPHOLIPIDS	0.00601892	0.0248344	0.223479	0.621098	1.72033	19	C2
GOMF_HISTONE_BINDING	1.26988e-05	0.000442276	0.593325	0.433598	1.71884	187	C5
GOCC_BOX_H_ACA_TELOMERASE_RNP_COMPLEX	0.000224841	0.00508253	0.518848	0.95164	1.71883	4	C5
GOBP_PROTEIN_ACETYLATION	2.0544e-05	0.000677203	0.57561	0.433954	1.71828	184	C5
BIOCARTA_VEGF_PATHWAY	0.00412768	0.0180086	0.265217	0.578334	1.71638	26	C2
GOBP_RIBOSE_PHOSPHATE_BIOSYNTHETIC_PROCESS	4.7523e-05	0.00135107	0.557332	0.440754	1.7163	156	C5
GOBP_POSTTRANSCRIPTIONAL_REGULATION_OF_GENE_EXPRESSION	5.02209e-09	3.54633e-07	0.761461	0.41481	1.7161	416	C5
GOBP_POSITIVE_REGULATION_OF_TRANSLATION	0.000158345	0.00380276	0.518848	0.454426	1.71571	116	C5
GOMF_GENERAL_TRANSCRIPTION_INITIATION_FACTOR_BINDING	0.00215217	0.0306197	0.35482	0.514052	1.71552	48	C5
HP_ABNORMAL_CIRCULATING_PYRUVATE_FAMILY_AMINO_ACID_CONCENTRATION	0.00402361	0.048428	0.265217	0.550979	1.71498	33	C5
KEGG_RIBOSOME	0.00463026	0.0197994	0.248833	0.568202	1.71458	28	C2
GOCC_NUCLEAR_ENVELOPE	1.4835e-08	9.59539e-07	0.74774	0.415616	1.71438	390	C5
GOMF_SINGLE_STRANDED_RNA_BINDING	0.00139335	0.0219542	0.45506	0.492024	1.71351	62	C5
ZHAN_V1_LATE_DIFFERENTIATION_GENES_DN	0.00657698	0.0267032	0.21826	0.663433	1.71322	14	C2
GOBP_PROTEIN_CONTAINING_COMPLEX_ORGANIZATION	5.87366e-24	2.37945e-21	1.27091	0.405079	1.71318	1374	C5
GOCC_CYTOPLASMIC_STRESS_GRANULE	0.000923078	0.0159661	0.477271	0.484473	1.71282	68	C5
GOBP_SIGNAL_TRANSDUCTION_IN_RESPONSE_TO_DNA_DAMAGE	2.9941e-05	0.000905523	0.57561	0.439917	1.71213	154	C5
REACTOME_METABOLISM_OF_FOLATE_AND_PTERINES	0.00612182	0.0251609	0.229089	0.703828	1.71182	11	C2
GOBP_ESTABLISHMENT_OF_PROTEIN_LOCALIZATION_TO_ORGANELLE	5.57753e-08	3.14507e-06	0.719513	0.416054	1.71127	355	C5
MOREIRA_RESPONSE_TO_TSA_UP	0.00567779	0.0236419	0.229089	0.602959	1.71053	21	C2
COLLIS_PRKDC_SUBSTRATES	0.00735078	0.0291916	0.204544	0.643325	1.71034	16	C2
LOPEZ_MBD_TARGETS	4.14118e-15	1.21182e-13	0.996986	0.407075	1.71029	824	C2
GOMF_ENDONUCLEASE_ACTIVITY	0.000380045	0.00776947	0.498493	0.46563	1.70942	90	C5
MUNSHI_MULTIPLE_MYELOMA_DN	0.00604745	0.0249359	0.232057	0.72265	1.70938	10	C2
GOMF_HYDROLASE_ACTIVITY_ACTING_ON_ACID_ANHYDRIDES	8.72612e-12	1.04132e-09	0.875325	0.409589	1.70888	575	C5
GOMF_ISOMERASE_ACTIVITY	9.24838e-05	0.00238475	0.538434	0.446862	1.70834	130	C5
DEURIG_T_CELL_PROLYMPHOCYTIC_LEUKEMIA_UP	1.10706e-07	1.3289e-06	0.704976	0.417772	1.70807	315	C2
GOMF_ENDORIBONUCLEASE_ACTIVITY	0.00226301	0.0316411	0.344521	0.506935	1.70767	51	C5
REACTOME_ANTIGEN_PROCESSING_CROSS_PRESENTATION	0.000322347	0.00188638	0.498493	0.465262	1.70765	90	C2
CHIN_BREAST_CANCER_COPY_NUMBER_UP	0.00634786	0.0259221	0.215783	0.595552	1.7073	22	C2
GOBP_RIBONUCLEOSIDE_MONOPHOSPHATE_METABOLIC_PROCESS	0.00159778	0.0242805	0.45506	0.503434	1.70728	53	C5
GOCC_PROTEASOME_REGULATORY_PARTICLE_BASE_SUBCOMPLEX	0.00414594	0.0493219	0.291091	0.838951	1.70622	6	C5
GOBP_METHYLGLYOXAL_METABOLIC_PROCESS	0.00371496	0.0454234	0.310777	0.882198	1.70559	5	C5
GENTLES_LEUKEMIC_STEM_CELL_DN	0.00779183	0.0305987	0.198584	0.641217	1.70474	16	C2
GOBP_TRANSLOCATION_OF_MOLECULES_INTO_HOST	0.00414594	0.0493219	0.291091	0.838099	1.70449	6	C5
REACTOME_MTORC1_MEDIATED_SIGNALLING	0.00627317	0.0256666	0.21826	0.607093	1.70413	20	C2
GOBP_POSITIVE_REGULATION_OF_HISTONE_METHYLATION	0.00346955	0.0432121	0.279866	0.51971	1.7034	43	C5
SAKAI_TUMOR_INFILTRATING_MONOCYTES_DN	0.00138185	0.00694203	0.45506	0.476034	1.70339	74	C2
BYSTRYKH_HEMATOPOIESIS_STEM_CELL_AND_BRAIN_QTL_CIS	0.00198572	0.00961811	0.431708	0.493657	1.70329	58	C2
KEGG_P53_SIGNALING_PATHWAY	0.00105596	0.0055007	0.45506	0.487592	1.70314	63	C2
GOCC_CENTROSOME	9.73694e-11	9.86122e-09	0.839089	0.408927	1.70185	516	C5
GOMF_CHROMATIN_BINDING	1.33475e-09	1.09878e-07	0.788187	0.409654	1.70164	471	C5
GOBP_NEGATIVE_REGULATION_OF_CELLULAR_AMIDE_METABOLIC_PROCESS	7.46859e-05	0.00198644	0.538434	0.436134	1.70161	158	C5
REACTOME_GOLGI_CISTERNAE_PERICENTRIOLAR_STACK_REORGANIZATION	0.00742987	0.0294873	0.206652	0.674157	1.70079	13	C2
KANNAN_TP53_TARGETS_DN	0.00768896	0.0302828	0.198584	0.622602	1.70057	18	C2
KIM_WT1_TARGETS_12HR_DN	1.39479e-05	0.000110711	0.593325	0.428519	1.70017	195	C2
GOBP_CELLULAR_AMIDE_METABOLIC_PROCESS	1.17568e-15	2.15458e-13	1.01754	0.404257	1.69971	840	C5
GOMF_PROTEIN_METHYLTRANSFERASE_ACTIVITY	0.00109986	0.0183239	0.45506	0.476782	1.69879	72	C5
REACTOME_COOPERATION_OF_PDCL_PHLP1_AND_TRIC_CCT_IN_G_PROTEIN_BETA_FOLDING	0.00357096	0.0159015	0.279866	0.541437	1.69873	34	C2
GOBP_POSITIVE_REGULATION_OF_DNA_RECOMBINATION	0.00208436	0.0299036	0.35482	0.491744	1.69784	59	C5
JAERVINEN_AMPLIFIED_IN_LARYNGEAL_CANCER	0.00324423	0.0147149	0.291091	0.529409	1.69781	38	C2
REACTOME_CYTOSOLIC_SENSORS_OF_PATHOGEN_ASSOCIATED_DNA	0.00190464	0.00925362	0.45506	0.500182	1.6973	53	C2
HP_ABNORMAL_SIZE_OF_THE_CLITORIS	0.00252287	0.0341807	0.431708	0.492631	1.69717	58	C5
HP_ABNORMAL_LABIA_MAJORA_MORPHOLOGY	0.0034076	0.0425608	0.285313	0.530936	1.69696	38	C5
HP_ABNORMALITY_OF_THE_CHOANAE	0.000189765	0.00439284	0.518848	0.451847	1.69633	109	C5
REACTOME_RNA_POLYMERASE_II_TRANSCRIPTION	1.55423e-18	5.83986e-17	1.11466	0.401899	1.6959	1054	C2
GOBP_RIBONUCLEOSIDE_TRIPHOSPHATE_METABOLIC_PROCESS	0.00214235	0.0305081	0.344521	0.478591	1.6958	69	C5
GOBP_POSITIVE_REGULATION_OF_ANOIKIS	0.000571874	0.0108819	0.477271	0.937821	1.69387	4	C5
GOCC_FICOLIN_1_RICH_GRANULE_LUMEN	0.000318967	0.00675404	0.498493	0.449032	1.69273	114	C5
GOBP_POSITIVE_REGULATION_OF_DNA_REPAIR	0.00108422	0.0181565	0.45506	0.466555	1.69194	81	C5
REACTOME_PIWI_INTERACTING_RNA_PIRNA_BIOGENESIS	0.0071286	0.0285054	0.204544	0.602588	1.69148	20	C2
ALCALA_APOPTOSIS	0.000789545	0.0042669	0.477271	0.469577	1.69109	78	C2
REACTOME_CHK1_CHK2_CDS1_MEDIATED_INACTIVATION_OF_CYCLIN_B_CDK1_COMPLEX	0.00765228	0.0302189	0.204544	0.695247	1.69095	11	C2
SMID_BREAST_CANCER_BASAL_UP	1.97255e-11	4.01464e-10	0.863415	0.405002	1.68989	570	C2
GOMF_ATP_DEPENDENT_ACTIVITY	6.24197e-09	4.28968e-07	0.761461	0.407315	1.689	445	C5
MELLMAN_TUT1_TARGETS_UP	0.00830057	0.0323962	0.191388	0.625123	1.68803	17	C2
OLSSON_E2F3_TARGETS_DN	0.00550336	0.0230061	0.226232	0.551097	1.68741	30	C2
REACTOME_PROGRAMMED_CELL_DEATH	2.74035e-05	0.000204	0.57561	0.428391	1.68726	179	C2
GOBP_REGULATION_OF_CYCLIN_DEPENDENT_PROTEIN_KINASE_ACTIVITY	0.00110569	0.018401	0.45506	0.465152	1.68685	81	C5
WP_MIRNAS_INVOLVED_IN_DNA_DAMAGE_RESPONSE	0.00879454	0.0339692	0.189707	0.668382	1.68623	13	C2
WILLIAMS_ESR1_TARGETS_UP	0.00638091	0.0260404	0.213388	0.577086	1.68495	24	C2
CUI_GLUCOSE_DEPRIVATION	0.00243286	0.0114689	0.431708	0.491333	1.68488	56	C2
REACTOME_METABOLISM_OF_AMINO_ACIDS_AND_DERIVATIVES	2.60321e-06	2.39224e-05	0.627257	0.415835	1.68482	267	C2
GOBP_NEGATIVE_REGULATION_OF_DNA_METABOLIC_PROCESS	0.00109281	0.0182262	0.45506	0.459293	1.68424	89	C5
LEE_TARGETS_OF_PTCH1_AND_SUFU_UP	0.00268165	0.0124386	0.31828	0.51184	1.68335	44	C2
KIM_TIAL1_TARGETS	0.00726226	0.0289125	0.198584	0.562043	1.68271	27	C2
BLANCO_MELO_COVID19_SARS_COV_2_INFECTION_A594_CELLS_DN	0.00207875	0.00997736	0.35482	0.488703	1.68177	57	C2
WP_PENTOSE_PHOSPHATE_METABOLISM	0.00623769	0.0255709	0.235142	0.788577	1.68115	7	C2
GOCC_RIBONUCLEOPROTEIN_GRANULE	4.5614e-05	0.00131249	0.557332	0.421444	1.68052	200	C5
WP_AMINO_ACID_METABOLISM	0.00107066	0.00557271	0.45506	0.462608	1.67942	83	C2
GOCC_EUCHROMATIN	0.002997	0.0386169	0.297233	0.495109	1.67904	53	C5
ENK_UV_RESPONSE_EPIDERMIS_UP	1.18838e-06	1.17359e-05	0.643552	0.413969	1.67902	272	C2
STEIN_ESRRA_TARGETS_RESPONSIVE_TO_ESTROGEN_UP	0.00813905	0.0318229	0.188069	0.569405	1.67828	25	C2
REACTOME_SIGNALING_BY_THE_B_CELL_RECEPTOR_BCR	0.000381426	0.00218795	0.498493	0.452826	1.67685	96	C2
SWEET_KRAS_TARGETS_DN	0.00220103	0.0105087	0.344521	0.487197	1.67659	57	C2
MOOTHA_GLUCONEOGENESIS	0.00634364	0.0259216	0.211071	0.550384	1.67657	29	C2
ZHONG_SECRETOME_OF_LUNG_CANCER_AND_FIBROBLAST	0.000363595	0.00210276	0.498493	0.443223	1.67641	115	C2
GOBP_POSITIVE_REGULATION_OF_RESPONSE_TO_DNA_DAMAGE_STIMULUS	0.000589074	0.0111266	0.477271	0.444474	1.67367	112	C5
REACTOME_TRNA_MODIFICATION_IN_THE_MITOCHONDRION	0.00752964	0.0298273	0.211071	0.755556	1.67364	8	C2
GOBP_TRANSCRIPTION_ELONGATION_FROM_RNA_POLYMERASE_II_PROMOTER	0.00365331	0.044922	0.269842	0.498301	1.67345	50	C5
GOBP_RESPONSE_TO_GAMMA_RADIATION	0.00421133	0.0497538	0.252644	0.506803	1.67313	45	C5
RASHI_RESPONSE_TO_IONIZING_RADIATION_3	0.00372511	0.0164839	0.269842	0.514661	1.67264	41	C2
PUJANA_ATM_PCC_NETWORK	3.3384e-19	1.32493e-17	1.13309	0.395653	1.67259	1195	C2
GENTILE_RESPONSE_CLUSTER_D3	0.00317501	0.0144318	0.291091	0.505603	1.67185	45	C2
KEGG_AMINO_SUGAR_AND_NUCLEOTIDE_SUGAR_METABOLISM	0.00400776	0.0175512	0.260821	0.519285	1.67167	39	C2
GOBP_RESPONSE_TO_CISPLATIN	0.0033345	0.0419374	0.335069	0.925388	1.67141	4	C5
GUO_TARGETS_OF_IRS1_AND_IRS2	0.000669716	0.00368518	0.477271	0.456687	1.67139	88	C2
MARTINEZ_RESPONSE_TO_TRABECTEDIN_DN	2.57708e-06	2.37166e-05	0.627257	0.414184	1.67097	249	C2
REACTOME_SMAD2_SMAD3_SMAD4_HETEROTRIMER_REGULATES_TRANSCRIPTION	0.00667302	0.027024	0.206652	0.553663	1.67071	28	C2
HP_HORSESHOE_KIDNEY	0.00158225	0.0240921	0.45506	0.461482	1.67049	80	C5
JEON_SMAD6_TARGETS_DN	0.00985004	0.0373866	0.176324	0.628086	1.66983	16	C2
REACTOME_SYNTHESIS_OF_GDP_MANNOSE	0.00486111	0.0205924	0.274717	0.865682	1.66915	5	C2
REACTOME_KSRP_KHSRP_BINDS_AND_DESTABILIZES_MRNA	0.00941704	0.0359797	0.181915	0.646276	1.66892	14	C2
WU_HBX_TARGETS_1_UP	0.0105092	0.0395207	0.171214	0.636786	1.66879	15	C2
GOCC_SITE_OF_DNA_DAMAGE	0.00158225	0.0240921	0.45506	0.460928	1.66849	80	C5
PYEON_CANCER_HEAD_AND_NECK_VS_CERVICAL_UP	0.000155359	0.000979671	0.518848	0.428902	1.66821	153	C2
HP_ABNORMALITY_OF_THE_CLITORIS	0.00235045	0.0325249	0.326352	0.465537	1.66803	74	C5
GOCC_NUCLEAR_BODY	5.71379e-12	7.03665e-10	0.887075	0.398205	1.66763	683	C5
GOBP_CYTOKINESIS	0.000169327	0.00399789	0.518848	0.431677	1.66739	143	C5
HP_APLASIA_HYPOPLASIA_AFFECTING_THE_ANTERIOR_SEGMENT_OF_THE_EYE	0.000615607	0.011473	0.477271	0.440133	1.66703	119	C5
GOBP_MRNA_CATABOLIC_PROCESS	2.69671e-05	0.000831926	0.57561	0.420202	1.66691	188	C5
ZHAN_MULTIPLE_MYELOMA_UP	0.00245791	0.0115356	0.326352	0.48593	1.66635	56	C2
BIOCARTA_ARF_PATHWAY	0.0109218	0.0407243	0.166521	0.616932	1.66591	17	C2
GOBP_PROTEIN_MODIFICATION_BY_SMALL_PROTEIN_REMOVAL	0.000269894	0.00593535	0.498493	0.43829	1.66539	123	C5
GOBP_NUCLEAR_TRANSPORT	5.86374e-06	0.000224543	0.610527	0.410555	1.66531	260	C5
WP_HISTONE_MODIFICATIONS	0.00383093	0.0168816	0.265217	0.506315	1.66518	44	C2
OUELLET_CULTURED_OVARIAN_CANCER_INVASIVE_VS_LMP_UP	0.00281242	0.0130072	0.303779	0.483809	1.66493	57	C2
BIOCARTA_DNAFRAGMENT_PATHWAY	0.00914871	0.0351023	0.188069	0.70364	1.66442	10	C2
HP_PROGRESSIVE_MICROCEPHALY	0.00259373	0.0348411	0.310777	0.465727	1.66434	73	C5
FERNANDEZ_BOUND_BY_MYC	0.000114281	0.000745054	0.538434	0.42555	1.66336	162	C2
FLECHNER_PBL_KIDNEY_TRANSPLANT_OK_VS_DONOR_UP	0.000256876	0.00154466	0.498493	0.433008	1.66333	135	C2
WP_NSP1_FROM_SARSCOV2_INHIBITS_TRANSLATION_INITIATION_IN_THE_HOST_CELL	0.010101	0.0382477	0.177674	0.683446	1.66225	11	C2
GOBP_POSITIVE_REGULATION_OF_MRNA_METABOLIC_PROCESS	0.00157108	0.0239932	0.45506	0.450617	1.66205	94	C5
REACTOME_ANCHORING_OF_THE_BASAL_BODY_TO_THE_PLASMA_MEMBRANE	0.00141895	0.00710034	0.45506	0.456837	1.66185	84	C2
REACTOME_REGULATION_OF_TP53_EXPRESSION_AND_DEGRADATION	0.00638893	0.0260563	0.208827	0.535676	1.66168	32	C2
REACTOME_DISORDERS_OF_TRANSMEMBRANE_TRANSPORTERS	0.000115182	0.00075016	0.538434	0.427921	1.66108	149	C2
HP_DECREASED_HEAD_CIRCUMFERENCE	1.14308e-16	2.37793e-14	1.04763	0.393639	1.65894	1054	C5
WP_ATM_SIGNALING_IN_DEVELOPMENT_AND_DISEASE	0.00465417	0.0198349	0.241698	0.515265	1.65873	39	C2
GOBP_REGULATION_OF_PROTEASOMAL_UBIQUITIN_DEPENDENT_PROTEIN_CATABOLIC_PROCESS	0.000516842	0.0100079	0.477271	0.439302	1.65861	116	C5
GOMF_N_METHYLTRANSFERASE_ACTIVITY	0.00199718	0.0288141	0.35482	0.461008	1.65753	76	C5
REACTOME_PURINE_SALVAGE	0.0108662	0.0406125	0.171214	0.681275	1.65697	11	C2
REACTOME_AMINO_ACIDS_REGULATE_MTORC1	0.00423892	0.0184364	0.252644	0.509592	1.65617	41	C2
LI_WILMS_TUMOR_VS_FETAL_KIDNEY_2_UP	0.00979445	0.0371978	0.171214	0.561833	1.65596	25	C2
WP_GLYCOSYLATION_AND_RELATED_CONGENITAL_DEFECTS	0.00915522	0.0351061	0.177674	0.566998	1.6555	24	C2
KEGG_CITRATE_CYCLE_TCA_CYCLE	0.00926052	0.0354456	0.175004	0.548409	1.65486	28	C2
GOCC_MICROTUBULE	3.51008e-07	1.67808e-05	0.674963	0.403408	1.65481	335	C5
GOCC_HISTONE_DEACETYLASE_COMPLEX	0.00358038	0.0441992	0.265217	0.468643	1.65463	67	C5
REACTOME_SIGNALING_BY_NOTCH	6.87844e-05	0.000473307	0.538434	0.419825	1.65453	180	C2
REACTOME_TP53_REGULATES_TRANSCRIPTION_OF_GENES_INVOLVED_IN_G2_CELL_CYCLE_ARREST	0.0120412	0.0439182	0.158178	0.605525	1.65393	18	C2
MORI_SMALL_PRE_BII_LYMPHOCYTE_DN	0.00342856	0.0153861	0.431708	0.467574	1.65352	69	C2
ZERBINI_RESPONSE_TO_SULINDAC_DN	0.00673627	0.0272454	0.229089	0.814855	1.65305	6	C2
OHASHI_AURKA_TARGETS	0.00555556	0.0232091	0.256635	0.857215	1.65282	5	C2
KOINUMA_COLON_CANCER_MSI_UP	0.0118087	0.0431516	0.162191	0.639611	1.65171	14	C2
REACTOME_TP53_REGULATES_METABOLIC_GENES	0.00283751	0.0130851	0.431708	0.463606	1.65049	72	C2
SARTIPY_NORMAL_AT_INSULIN_RESISTANCE_UP	0.0101398	0.0383716	0.167659	0.550986	1.64961	27	C2
REACTOME_METABOLISM_OF_COFACTORS	0.0116142	0.0426303	0.162191	0.620423	1.64945	16	C2
WP_TUMOR_SUPPRESSOR_ACTIVITY_OF_SMARCB1	0.009313	0.035625	0.173713	0.541416	1.64926	29	C2
BIOCARTA_SUMO_PATHWAY	0.00590278	0.0243869	0.248833	0.854606	1.64779	5	C2
WP_SMC1SMC3_ROLE_IN_DNA_DAMAGE_CORNELIA_DE_LANGE_SYNDROME	0.0117845	0.0431289	0.164313	0.677502	1.64779	11	C2
GOBP_REGULATION_OF_HISTONE_METHYLATION	0.0033393	0.0419634	0.274717	0.466002	1.64752	68	C5
CAFFAREL_RESPONSE_TO_THC_8HR_5_DN	0.0117845	0.0431289	0.164313	0.677388	1.64751	11	C2
STEIN_ESRRA_TARGETS_UP	9.28534e-07	9.4339e-06	0.659444	0.400823	1.64706	354	C2
REACTOME_DEFECTIVE_INTRINSIC_PATHWAY_FOR_APOPTOSIS	0.0119904	0.0437581	0.156279	0.57445	1.64681	22	C2
REACTOME_INFECTIOUS_DISEASE	1.67761e-10	2.99236e-09	0.826657	0.393192	1.64613	658	C2
BHAT_ESR1_TARGETS_NOT_VIA_AKT1_UP	0.0001597	0.00100406	0.518848	0.417243	1.64565	182	C2
STEIN_ESRRA_TARGETS	1.55316e-08	2.10289e-07	0.733762	0.396193	1.64504	482	C2
HP_DISPLACEMENT_OF_THE_URETHRAL_MEATUS	4.41456e-06	0.000173362	0.610527	0.402994	1.64503	298	C5
TOMIDA_METASTASIS_UP	0.01206	0.0439364	0.155355	0.569044	1.6449	23	C2
GROSS_HIF1A_TARGETS_DN	0.01206	0.0439364	0.155355	0.569041	1.64489	23	C2
GOCC_P_BODY	0.00307838	0.039392	0.285313	0.462304	1.64426	71	C5
WIERENGA_PML_INTERACTOME	0.00694809	0.027942	0.198584	0.517733	1.64413	36	C2
DACOSTA_UV_RESPONSE_VIA_ERCC3_TTD_UP	0.00373181	0.0165021	0.265217	0.486391	1.64296	52	C2
HP_APLASTIC_HYPOPLASTIC_TOENAIL	0.00151197	0.0233687	0.45506	0.446446	1.64288	92	C5
SMITH_LIVER_CANCER	0.00482601	0.020471	0.235142	0.496677	1.64233	45	C2
BIOCARTA_FBW7_PATHWAY	0.0139893	0.049738	0.152676	0.715924	1.6418	9	C2
GOBP_NEGATIVE_REGULATION_OF_INTRINSIC_APOPTOTIC_SIGNALING_PATHWAY	0.00232072	0.0321703	0.326352	0.449829	1.64175	85	C5
LU_EZH2_TARGETS_UP	2.25813e-05	0.000170704	0.57561	0.410773	1.64173	219	C2
FUNG_IL2_TARGETS_WITH_STAT5_BINDING_SITES	0.00968483	0.0368476	0.188069	0.769946	1.64144	7	C2
REACTOME_G2_M_DNA_REPLICATION_CHECKPOINT	0.00677083	0.0272983	0.232057	0.851054	1.64094	5	C2
BIOCARTA_EFP_PATHWAY	0.0133215	0.0478459	0.151813	0.625989	1.64049	15	C2
GOBP_HISTONE_H4_ACETYLATION	0.00395446	0.0477826	0.252644	0.466646	1.64049	65	C5
RAMALHO_STEMNESS_UP	0.000118332	0.00076674	0.538434	0.417473	1.64038	173	C2
WP_PENTOSE_PHOSPHATE_PATHWAY_IN_SENESCENT_CELLS	0.0139893	0.049738	0.152676	0.715284	1.64033	9	C2
HELLER_SILENCED_BY_METHYLATION_DN	0.000848899	0.00455665	0.477271	0.441962	1.63896	97	C2
REACTOME_FACTORS_INVOLVED_IN_MEGAKARYOCYTE_DEVELOPMENT_AND_PLATELET_PRODUCTION	0.000718156	0.00392452	0.477271	0.432395	1.63858	117	C2
REACTOME_MITOCHONDRIAL_IRON_SULFUR_CLUSTER_BIOGENESIS	0.012637	0.0457237	0.158178	0.661179	1.63853	12	C2
KEGG_VALINE_LEUCINE_AND_ISOLEUCINE_BIOSYNTHESIS	0.0137741	0.049138	0.151813	0.673356	1.63771	11	C2
NATSUME_RESPONSE_TO_INTERFERON_BETA_DN	0.00520701	0.0218681	0.226232	0.495131	1.63722	45	C2
GOMF_HEAT_SHOCK_PROTEIN_BINDING	0.00156017	0.0238741	0.45506	0.436043	1.63621	108	C5
REACTOME_INHIBITION_OF_REPLICATION_INITIATION_OF_DAMAGED_DNA_BY_RB1_E2F1	0.013246	0.0476287	0.154446	0.659903	1.63537	12	C2
HP_SECONDARY_MICROCEPHALY	0.00027532	0.00602885	0.498493	0.422696	1.63509	145	C5
KORKOLA_TERATOMA	0.00756193	0.0299179	0.189707	0.51215	1.63437	37	C2
HASLINGER_B_CLL_WITH_CHROMOSOME_12_TRISOMY	0.01326	0.0476519	0.1485	0.570011	1.63408	22	C2
REACTOME_C_TYPE_LECTIN_RECEPTORS_CLRS	0.000761442	0.00413261	0.477271	0.431961	1.63382	115	C2
LASTOWSKA_NEUROBLASTOMA_COPY_NUMBER_UP	0.000372666	0.00214351	0.498493	0.421709	1.63376	146	C2
REACTOME_REGULATION_OF_TP53_ACTIVITY_THROUGH_ACETYLATION	0.0114725	0.0424043	0.156279	0.536278	1.6336	29	C2
GOBP_PROTEIN_LOCALIZATION_TO_NUCLEUS	1.74119e-05	0.000583961	0.57561	0.40355	1.63358	252	C5
BIOCARTA_VDR_PATHWAY	0.0117908	0.0431289	0.156279	0.559435	1.63342	24	C2
BIOCARTA_CDK5_PATHWAY	0.0138551	0.0493436	0.150964	0.658729	1.63246	12	C2
WP_CHOLESTEROL_BIOSYNTHESIS_WITH_SKELETAL_DYSPLASIAS	0.0113263	0.0420598	0.173713	0.765287	1.6315	7	C2
MARIADASON_RESPONSE_TO_BUTYRATE_SULINDAC_6	0.00769231	0.0302828	0.188069	0.510997	1.63069	37	C2
BIOCARTA_CPSF_PATHWAY	0.0126562	0.045767	0.162191	0.736099	1.63054	8	C2
REACTOME_MITOCHONDRIAL_CALCIUM_ION_TRANSPORT	0.0127544	0.0460695	0.152676	0.588242	1.62933	19	C2
HP_ABNORMAL_PATELLA_MORPHOLOGY	0.00244898	0.0333625	0.31828	0.449283	1.6293	81	C5
BIOCARTA_PTC1_PATHWAY	0.0136455	0.0489158	0.153554	0.688356	1.62826	10	C2
GOCC_INTRINSIC_COMPONENT_OF_MITOCHONDRIAL_MEMBRANE	0.00355198	0.0438837	0.265217	0.457636	1.62766	71	C5
GLINSKY_CANCER_DEATH_UP	0.00892556	0.0343707	0.198584	0.802307	1.62759	6	C2
JOHANSSON_GLIOMAGENESIS_BY_PDGFB_UP	0.00514558	0.0216846	0.226232	0.484565	1.62716	50	C2
GOBP_REGULATION_OF_MRNA_METABOLIC_PROCESS	2.38243e-05	0.000759649	0.57561	0.402997	1.62708	240	C5
GOBP_MITOTIC_DNA_INTEGRITY_CHECKPOINT_SIGNALING	0.00340896	0.0425608	0.269842	0.453724	1.62697	75	C5
WALLACE_PROSTATE_CANCER_UP	0.0136724	0.0489299	0.149308	0.611804	1.62654	16	C2
KEGG_OOCYTE_MEIOSIS	0.0019765	0.00958075	0.431708	0.442116	1.62637	92	C2
KEGG_GLUTATHIONE_METABOLISM	0.00795306	0.0311356	0.184916	0.509575	1.62616	37	C2
GOBP_REGULATION_OF_MRNA_PROCESSING	0.00136	0.0215389	0.45506	0.429303	1.62601	119	C5
GOBP_REGULATION_OF_UBIQUITIN_DEPENDENT_PROTEIN_CATABOLIC_PROCESS	0.000449921	0.00894243	0.498493	0.422012	1.62595	139	C5
GOBP_CYTOSKELETON_DEPENDENT_CYTOKINESIS	0.00267131	0.0355728	0.303779	0.446508	1.62559	83	C5
GOBP_REGULATION_OF_PROTEIN_LOCALIZATION_TO_NUCLEUS	0.00142135	0.0223538	0.45506	0.428591	1.62331	119	C5
ONDER_CDH1_TARGETS_1_DN	0.000616176	0.00341424	0.477271	0.416655	1.62329	157	C2
REACTOME_ACTIVATION_OF_GENE_EXPRESSION_BY_SREBF_SREBP	0.00850406	0.0330887	0.177674	0.501561	1.62199	40	C2
GOBP_APOPTOTIC_MITOCHONDRIAL_CHANGES	0.00311455	0.0397227	0.279866	0.44203	1.61936	88	C5
GOBP_PURINE_CONTAINING_COMPOUND_BIOSYNTHETIC_PROCESS	0.000338867	0.00706845	0.498493	0.413319	1.61918	165	C5
PID_P53_REGULATION_PATHWAY	0.00483211	0.0204833	0.232057	0.477114	1.61902	53	C2
REACTOME_G2_PHASE	0.00954861	0.036394	0.194887	0.837065	1.61397	5	C2
WP_7Q1123_COPY_NUMBER_VARIATION_SYNDROME	0.0017137	0.00842278	0.45506	0.44235	1.61305	86	C2
KEGG_GLYCOLYSIS_GLUCONEOGENESIS	0.00520382	0.0218681	0.223479	0.475046	1.612	53	C2
GOCC_MIDBODY	0.000239761	0.00534449	0.518848	0.408874	1.612	176	C5
MATZUK_SPERMATOCYTE	0.00499939	0.0211359	0.226232	0.466632	1.61156	59	C2
NIKOLSKY_BREAST_CANCER_16P13_AMPLICON	0.00270196	0.0125237	0.431708	0.439646	1.61139	89	C2
CHNG_MULTIPLE_MYELOMA_HYPERPLOID_UP	0.00943891	0.0360199	0.170004	0.50731	1.61103	36	C2
HP_SHORT_PALPEBRAL_FISSURE	0.00360046	0.0444115	0.260821	0.442094	1.60952	83	C5
CHICAS_RB1_TARGETS_SENESCENT	7.96608e-08	9.87981e-07	0.704976	0.387357	1.60768	479	C2
DING_LUNG_CANCER_EXPRESSION_BY_COPY_NUMBER	0.00123721	0.00630771	0.45506	0.437433	1.60708	91	C2
GOMF_TUBULIN_BINDING	9.01653e-06	0.000332059	0.593325	0.39374	1.60689	295	C5
ENK_UV_RESPONSE_KERATINOCYTE_UP	2.79486e-07	3.16352e-06	0.674963	0.387661	1.60624	451	C2
KAN_RESPONSE_TO_ARSENIC_TRIOXIDE	0.00188488	0.00917866	0.45506	0.425312	1.60565	113	C2
CHANDRAN_METASTASIS_TOP50_UP	0.0128859	0.0464752	0.146922	0.523796	1.60382	30	C2
HOFFMANN_IMMATURE_TO_MATURE_B_LYMPHOCYTE_DN	0.0106188	0.0398281	0.160147	0.504202	1.60116	36	C2
GOCC_NUCLEAR_MEMBRANE	5.89117e-05	0.00162273	0.557332	0.396122	1.59932	240	C5
HP_ABNORMAL_FOREARM_BONE_MORPHOLOGY	0.00386462	0.0467704	0.252644	0.443233	1.59922	78	C5
GOBP_REGULATION_OF_HISTONE_MODIFICATION	0.000696244	0.0127595	0.477271	0.41027	1.59873	157	C5
ROESSLER_LIVER_CANCER_METASTASIS_UP	0.00215591	0.0103374	0.335069	0.428609	1.59743	101	C2
REACTOME_HSF1_DEPENDENT_TRANSACTIVATION	0.0114053	0.0422297	0.154446	0.502557	1.59594	36	C2
REACTOME_TFAP2A_ACTS_AS_A_TRANSCRIPTIONAL_REPRESSOR_DURING_RETINOIC_ACID_INDUCED_CELL_DIFFERENTIATION	0.0071048	0.028464	0.229089	0.882294	1.59549	4	C2
RIZ_ERYTHROID_DIFFERENTIATION_CCNE1	0.0109006	0.0406691	0.15722	0.497389	1.59512	38	C2
GOBP_CELLULAR_NITROGEN_COMPOUND_CATABOLIC_PROCESS	2.7004e-06	0.000109973	0.627257	0.387271	1.59433	365	C5
CROMER_METASTASIS_DN	0.00369443	0.016371	0.260821	0.44949	1.59414	70	C2
BROWNE_HCMV_INFECTION_24HR_UP	0.0011195	0.00579364	0.45506	0.415256	1.59395	134	C2
CREIGHTON_ENDOCRINE_THERAPY_RESISTANCE_1	1.06156e-06	1.06477e-05	0.643552	0.38533	1.59364	422	C2
GOCC_MICROTUBULE_CYTOSKELETON	2.72768e-13	3.99903e-11	0.932595	0.377543	1.59077	1028	C5
LAU_APOPTOSIS_CDKN2A_UP	0.0078368	0.0307373	0.181915	0.470859	1.5905	52	C2
REACTOME_CYCLIN_D_ASSOCIATED_EVENTS_IN_G1	0.0113387	0.0420813	0.153554	0.491699	1.5901	40	C2
REACTOME_REGULATION_OF_PTEN_GENE_TRANSCRIPTION	0.00606436	0.0249732	0.206652	0.466379	1.58696	54	C2
HP_DYSPHONIA	0.00355016	0.0438837	0.260821	0.429372	1.58668	96	C5
HP_ANEMIA_OF_INADEQUATE_PRODUCTION	0.000853954	0.0150066	0.477271	0.410925	1.58619	142	C5
GOBP_REGULATION_OF_PROTEASOMAL_PROTEIN_CATABOLIC_PROCESS	0.000698125	0.0127788	0.477271	0.408226	1.58547	151	C5
HP_CENTRAL_NERVOUS_SYSTEM_CYST	0.00107164	0.0180096	0.45506	0.409283	1.58438	146	C5
HP_ABNORMAL_UVULA_MORPHOLOGY	0.000990003	0.0168585	0.45506	0.408839	1.58408	147	C5
LEE_CALORIE_RESTRICTION_MUSCLE_UP	0.012829	0.0463127	0.146152	0.504845	1.58392	34	C2
REACTOME_RUNX1_REGULATES_GENES_INVOLVED_IN_MEGAKARYOCYTE_DIFFERENTIATION_AND_PLATELET_FUNCTION	0.00780572	0.0306343	0.181915	0.466548	1.58317	53	C2
REACTOME_BETA_CATENIN_INDEPENDENT_WNT_SIGNALING	0.00128438	0.00651943	0.45506	0.413729	1.5819	128	C2
GOBP_NUCLEOBASE_CONTAINING_SMALL_MOLECULE_METABOLIC_PROCESS	4.83769e-07	2.26357e-05	0.659444	0.381022	1.58116	458	C5
REACTOME_ANTIGEN_PROCESSING_UBIQUITINATION_PROTEASOME_DEGRADATION	0.000174405	0.00108896	0.518848	0.391593	1.58057	250	C2
GOCC_MICROTUBULE_ORGANIZING_CENTER	2.80331e-09	2.16855e-07	0.774939	0.377625	1.57953	655	C5
GOBP_PROTEIN_LOCALIZATION_TO_ORGANELLE	7.48498e-10	6.40132e-08	0.801216	0.376554	1.57937	729	C5
REACTOME_SIGNALING_BY_HEDGEHOG	0.00155072	0.00769906	0.45506	0.413537	1.5778	125	C2
HP_TETRALOGY_OF_FALLOT	0.000676055	0.0124488	0.477271	0.405124	1.57672	154	C5
GOBP_PROTEASOMAL_PROTEIN_CATABOLIC_PROCESS	1.85964e-06	7.95201e-05	0.643552	0.38152	1.5758	403	C5
REACTOME_SIGNALING_BY_WNT	0.000136907	0.000872851	0.518848	0.390043	1.57505	251	C2
REACTOME_ESR_MEDIATED_SIGNALING	0.000810035	0.00436649	0.477271	0.402945	1.575	162	C2
GOCC_NUCLEAR_SPECK	6.69751e-06	0.000254572	0.610527	0.383373	1.57497	344	C5
GOBP_PROTEIN_ACYLATION	0.000178552	0.00417092	0.518848	0.392679	1.57439	217	C5
GOMF_MICROTUBULE_BINDING	0.000354448	0.0073437	0.498493	0.392492	1.57152	212	C5
BLALOCK_ALZHEIMERS_DISEASE_DN	8.47439e-14	2.25156e-12	0.954542	0.371246	1.5683	1143	C2
HP_ABNORMALITY_OF_THE_UTERUS	0.000586547	0.0111188	0.477271	0.395805	1.56723	184	C5
GOCC_CHROMATIN	4.24452e-11	4.60142e-09	0.851339	0.372199	1.5664	927	C5
HILLION_HMGA1B_TARGETS	0.00520095	0.0218681	0.21826	0.437589	1.56582	74	C2
TURASHVILI_BREAST_DUCTAL_CARCINOMA_VS_LOBULAR_NORMAL_UP	0.00768492	0.0302828	0.180468	0.445889	1.5658	65	C2
GOBP_RESPONSE_TO_UV	0.00355155	0.0438837	0.431708	0.412521	1.56472	121	C5
ZHONG_SECRETOME_OF_LUNG_CANCER_AND_ENDOTHELIUM	0.00873362	0.0337914	0.170004	0.450033	1.5633	61	C2
HU_GENOTOXIN_ACTION_DIRECT_VS_INDIRECT_24HR	0.012319	0.0447005	0.146152	0.472052	1.56091	45	C2
REACTOME_CILIUM_ASSEMBLY	0.00094648	0.00501263	0.477271	0.398457	1.55869	164	C2
HP_ABNORMAL_EYELASH_MORPHOLOGY	0.000340069	0.00707434	0.498493	0.388591	1.55735	215	C5
HP_SPINA_BIFIDA	0.00199181	0.0287636	0.344521	0.409578	1.55711	124	C5
MARTORIATI_MDM4_TARGETS_FETAL_LIVER_UP	0.000740097	0.00402709	0.477271	0.394215	1.55695	185	C2
GOCC_CENTRIOLE	0.00418789	0.0496292	0.238353	0.416997	1.55446	103	C5
LIU_SOX4_TARGETS_DN	0.000162398	0.00101699	0.518848	0.3835	1.5526	263	C2
HOFMANN_CELL_LYMPHOMA_UP	0.0136636	0.0489299	0.139051	0.472078	1.55258	44	C2
REACTOME_FC_EPSILON_RECEPTOR_FCERI_SIGNALING	0.00234716	0.0111227	0.31828	0.410793	1.55212	114	C2
PID_MTOR_4PATHWAY	0.010534	0.0395803	0.154446	0.445776	1.55173	62	C2
YAO_TEMPORAL_RESPONSE_TO_PROGESTERONE_CLUSTER_12	0.00887184	0.0342261	0.167659	0.439198	1.55022	68	C2
WP_CLEAR_CELL_RENAL_CELL_CARCINOMA_PATHWAYS	0.00561272	0.0233863	0.208827	0.429525	1.55021	79	C2
KIM_ALL_DISORDERS_CALB1_CORR_UP	1.16091e-06	1.14825e-05	0.643552	0.372738	1.54931	499	C2
GOBP_REGULATION_OF_CELL_DIVISION	0.00211568	0.0302684	0.431708	0.400267	1.54725	144	C5
HELLER_HDAC_TARGETS_DN	0.000204458	0.00125999	0.518848	0.382068	1.5468	263	C2
NIKOLSKY_BREAST_CANCER_20Q12_Q13_AMPLICON	0.00463539	0.019808	0.226232	0.413379	1.54628	104	C2
HP_ABNORMALITY_OF_THE_ULNA	0.00186793	0.0273531	0.35482	0.403515	1.54481	132	C5
HP_OLIGOHYDRAMNIOS	0.0025547	0.0344975	0.303779	0.407599	1.54449	120	C5
GOBP_MICROTUBULE_BASED_PROCESS	3.94679e-08	2.3014e-06	0.719513	0.368824	1.54331	663	C5
GOMF_UBIQUITIN_LIKE_PROTEIN_LIGASE_BINDING	0.000233798	0.00525414	0.518848	0.379363	1.54249	276	C5
ZHONG_RESPONSE_TO_AZACITIDINE_AND_TSA_DN	0.00997596	0.0377968	0.158178	0.440086	1.54184	64	C2
HP_DILATED_FOURTH_VENTRICLE	0.00322151	0.0407828	0.269842	0.406664	1.54026	119	C5
HP_ABNORMAL_SOFT_PALATE_MORPHOLOGY	0.000499453	0.00972007	0.477271	0.387815	1.53511	183	C5
PURBEY_TARGETS_OF_CTBP1_AND_SATB1_DN	0.00263418	0.0122542	0.297233	0.4002	1.53386	132	C2
HARRIS_HYPOXIA	0.0111191	0.041387	0.149308	0.433297	1.5323	69	C2
OISHI_CHOLANGIOMA_STEM_CELL_LIKE_UP	9.27284e-05	0.000617218	0.538434	0.374867	1.53129	310	C2
HP_ABNORMALITY_OF_THE_URETHRA	3.61059e-05	0.00106617	0.557332	0.372264	1.53116	355	C5
HP_ABNORMAL_CELLULAR_PHENOTYPE	8.5938e-06	0.000318778	0.593325	0.368669	1.52999	460	C5
REACTOME_TCR_SIGNALING	0.00586974	0.0242956	0.200513	0.407257	1.52518	105	C2
DARWICHE_SQUAMOUS_CELL_CARCINOMA_UP	0.00389235	0.017093	0.245188	0.402342	1.5247	117	C2
ACEVEDO_LIVER_CANCER_WITH_H3K9ME3_DN	0.0121951	0.0443522	0.14247	0.431113	1.52458	69	C2
GOBP_ORGANONITROGEN_COMPOUND_BIOSYNTHETIC_PROCESS	9.98243e-13	1.38441e-10	0.91012	0.360529	1.52381	1271	C5
HP_ABNORMAL_CNS_MYELINATION	0.000283462	0.00615676	0.498493	0.375624	1.52362	260	C5
ZHAN_MULTIPLE_MYELOMA_CD1_VS_CD2_UP	0.0136502	0.0489158	0.135863	0.441569	1.52357	58	C2
REACTOME_SIGNALING_BY_TGF_BETA_RECEPTOR_COMPLEX	0.0121951	0.0443522	0.14247	0.430795	1.52346	69	C2
WP_16P112_PROXIMAL_DELETION_SYNDROME	0.0123575	0.0448146	0.141767	0.431532	1.51829	66	C2
GRAESSMANN_APOPTOSIS_BY_DOXORUBICIN_DN	5.30167e-14	1.42651e-12	0.965328	0.357768	1.51684	1505	C2
WP_22Q112_COPY_NUMBER_VARIATION_SYNDROME	0.00669466	0.0270944	0.188069	0.406846	1.51632	101	C2
JAZAG_TGFB1_SIGNALING_VIA_SMAD4_UP	0.00716398	0.0286289	0.181915	0.408281	1.51406	97	C2
GOMF_PROTEIN_HETERODIMERIZATION_ACTIVITY	0.000584003	0.0110853	0.477271	0.375607	1.51344	232	C5
HP_LIPID_ACCUMULATION_IN_HEPATOCYTES	0.00387425	0.0468502	0.245188	0.39751	1.51044	123	C5
REACTOME_PRE_NOTCH_EXPRESSION_AND_PROCESSING	0.0136773	0.0489299	0.134647	0.428812	1.50872	66	C2
GOBP_ORGANIC_CYCLIC_COMPOUND_CATABOLIC_PROCESS	4.90047e-05	0.00138418	0.557332	0.364486	1.50653	407	C5
HP_HYPERREFLEXIA	1.94855e-06	8.2862e-05	0.627257	0.360804	1.50628	602	C5
KEGG_SYSTEMIC_LUPUS_ERYTHEMATOSUS	0.0135103	0.0484965	0.135251	0.425912	1.50619	69	C2
SERVITJA_LIVER_HNF1A_TARGETS_UP	0.00569069	0.0236801	0.202499	0.398106	1.50576	115	C2
DAZARD_RESPONSE_TO_UV_NHEK_UP	0.00244335	0.0114928	0.431708	0.381164	1.50487	184	C2
DARWICHE_PAPILLOMA_RISK_HIGH_UP	0.00570661	0.0237308	0.202499	0.398589	1.50477	113	C2
GINESTIER_BREAST_CANCER_20Q13_AMPLIFICATION_DN	0.00291703	0.013365	0.279866	0.387299	1.5034	149	C2
HP_OPTIC_DISC_PALLOR	0.0040713	0.0487604	0.238353	0.39312	1.50288	130	C5
BAKKER_FOXO3_TARGETS_DN	0.00336847	0.0151879	0.260821	0.388586	1.50263	144	C2
GOBP_REGULATION_OF_CELL_CYCLE_G1_S_PHASE_TRANSITION	0.0033817	0.0423924	0.260821	0.389446	1.50048	139	C5
HP_ABNORMAL_ESOPHAGUS_MORPHOLOGY	0.00223357	0.031398	0.31828	0.38082	1.49841	173	C5
GOBP_PROTEASOME_MEDIATED_UBIQUITIN_DEPENDENT_PROTEIN_CATABOLIC_PROCESS	0.00016231	0.00387981	0.518848	0.364661	1.49696	340	C5
HP_LETHARGY	0.00298476	0.0385182	0.274717	0.381336	1.4964	167	C5
GOBP_PROTEIN_TARGETING	0.000637147	0.0118029	0.477271	0.369407	1.49537	252	C5
KUMAR_PATHOGEN_LOAD_BY_MACROPHAGES	0.00136824	0.00689548	0.45506	0.377527	1.49485	191	C2
HP_AGENESIS_OF_CORPUS_CALLOSUM	0.000675529	0.0124488	0.477271	0.369045	1.49319	247	C5
GOBP_CELLULAR_RESPONSE_TO_RADIATION	0.00346545	0.0431961	0.256635	0.384674	1.49306	150	C5
GOCC_SUPRAMOLECULAR_COMPLEX	3.88834e-09	2.86134e-07	0.761461	0.354426	1.49255	974	C5
WP_ALZHEIMERS_DISEASE	0.0012377	0.00630771	0.45506	0.37243	1.49097	224	C2
GOCC_FICOLIN_1_RICH_GRANULE	0.00331977	0.0417862	0.260821	0.380495	1.48877	163	C5
HP_LEUKOENCEPHALOPATHY	0.00252765	0.0341921	0.297233	0.374345	1.48851	194	C5
WP_ALZHEIMERS_DISEASE_AND_MIRNA_EFFECTS	0.00171599	0.00842734	0.45506	0.371097	1.48673	226	C2
MARTORIATI_MDM4_TARGETS_NEUROEPITHELIUM_UP	0.00434641	0.0188137	0.229089	0.384243	1.48584	144	C2
KAAB_FAILED_HEART_ATRIUM_DN	0.00647569	0.0263594	0.188069	0.387365	1.48466	132	C2
HP_FINGER_CLINODACTYLY	0.000538649	0.0103006	0.477271	0.36374	1.48391	294	C5
HP_ABNORMALITY_OF_HEPATOBILIARY_SYSTEM_PHYSIOLOGY	0.00308445	0.0394369	0.269842	0.376629	1.48192	173	C5
SHAFFER_IRF4_TARGETS_IN_MYELOMA_VS_MATURE_B_LYMPHOCYTE	0.0138344	0.0492978	0.131183	0.405402	1.48138	87	C2
CAIRO_HEPATOBLASTOMA_UP	0.00221847	0.010584	0.31828	0.374192	1.47979	189	C2
GOBP_CELLULAR_RESPONSE_TO_STRESS	2.51164e-12	3.30463e-10	0.898671	0.348603	1.47654	1540	C5
GOMF_ADENYL_NUCLEOTIDE_BINDING	2.22504e-10	2.05103e-08	0.826657	0.348264	1.47184	1269	C5
HP_ABNORMAL_CARDIAC_ATRIUM_MORPHOLOGY	0.000173083	0.00406784	0.518848	0.356827	1.47172	386	C5
GOBP_REGULATION_OF_CELLULAR_PROTEIN_CATABOLIC_PROCESS	0.00240611	0.0329828	0.303779	0.368224	1.47133	206	C5
HP_HEMATOLOGICAL_NEOPLASM	0.00261315	0.0350408	0.291091	0.367223	1.46858	209	C5
GOBP_CELLULAR_AMINO_ACID_METABOLIC_PROCESS	0.00237972	0.0328315	0.303779	0.363145	1.46577	239	C5
GROSS_HYPOXIA_VIA_ELK3_UP	0.00338052	0.0152166	0.256635	0.370599	1.46558	189	C2
KRIEG_HYPOXIA_NOT_VIA_KDM3A	3.18881e-06	2.8927e-05	0.627257	0.350166	1.46451	615	C2
HP_RETROGNATHIA	0.00238441	0.0328315	0.303779	0.362343	1.45999	232	C5
HP_ABNORMAL_5TH_FINGER_MORPHOLOGY	0.000334763	0.00700182	0.498493	0.354659	1.45965	362	C5
ALONSO_METASTASIS_UP	0.00448335	0.0192587	0.223479	0.372021	1.45901	169	C2
DITTMER_PTHLH_TARGETS_UP	0.0128886	0.0464752	0.134647	0.389975	1.45874	104	C2
HP_UPSLANTED_PALPEBRAL_FISSURE	0.0022805	0.031799	0.310777	0.361864	1.45854	233	C5
GOBP_INTRINSIC_APOPTOTIC_SIGNALING_PATHWAY	0.00185128	0.0271674	0.344521	0.359279	1.45669	257	C5
GOBP_ESTABLISHMENT_OF_ORGANELLE_LOCALIZATION	0.000497313	0.00969068	0.477271	0.354448	1.45536	342	C5
TIEN_INTESTINE_PROBIOTICS_24HR_DN	0.00413048	0.0180086	0.232057	0.368458	1.45324	182	C2
ANDERSEN_CHOLANGIOCARCINOMA_CLASS2	0.00687359	0.0276599	0.180468	0.372344	1.45309	159	C2
COLINA_TARGETS_OF_4EBP1_AND_4EBP2	0.00100556	0.0052771	0.45506	0.355375	1.45165	311	C2
HP_RENAL_HYPOPLASIA_APLASIA	0.00288809	0.03755	0.274717	0.358148	1.4491	247	C5
GOBP_MODIFICATION_DEPENDENT_MACROMOLECULE_CATABOLIC_PROCESS	2.95699e-05	0.000899603	0.57561	0.347538	1.44675	521	C5
GOBP_RESPONSE_TO_RADIATION	0.000756202	0.0136676	0.477271	0.351704	1.44648	353	C5
BROWNE_HCMV_INFECTION_48HR_UP	0.00697275	0.0280057	0.179054	0.370264	1.44606	161	C2
LINSLEY_MIR16_TARGETS	0.00560194	0.0233568	0.198584	0.365594	1.4427	183	C2
HP_ABNORMAL_MYELINATION	0.000149358	0.00360379	0.518848	0.347576	1.44248	457	C5
GOBP_MACROMOLECULE_CATABOLIC_PROCESS	2.40152e-08	1.50133e-06	0.733762	0.341978	1.44183	1068	C5
HP_DEVIATION_OF_THE_HAND_OR_OF_FINGERS_OF_THE_HAND	0.000588713	0.0111266	0.477271	0.349354	1.43899	370	C5
GEORGES_TARGETS_OF_MIR192_AND_MIR215	7.57832e-06	6.36539e-05	0.610527	0.342693	1.43734	726	C2
IVANOVA_HEMATOPOIESIS_LATE_PROGENITOR	0.000259833	0.00155949	0.498493	0.347593	1.43704	418	C2
GOBP_RIBOSE_PHOSPHATE_METABOLIC_PROCESS	0.00194134	0.0281933	0.45506	0.350909	1.43668	317	C5
HP_ABNORMAL_MYOCARDIUM_MORPHOLOGY	0.000332539	0.00697426	0.498493	0.346052	1.43506	443	C5
ALFANO_MYC_TARGETS	0.00375235	0.0165813	0.241698	0.358116	1.43366	224	C2
HP_ENCEPHALOPATHY	0.00415973	0.049357	0.229089	0.355379	1.42884	225	C5
GOBP_PURINE_CONTAINING_COMPOUND_METABOLIC_PROCESS	0.00126301	0.0202953	0.45506	0.347771	1.42641	332	C5
GOMF_RIBONUCLEOTIDE_BINDING	1.51851e-10	1.461e-08	0.826657	0.336404	1.42512	1553	C5
JIANG_HYPOXIA_NORMAL	0.00685871	0.0276175	0.179054	0.360149	1.4245	188	C2
REACTOME_INTRA_GOLGI_AND_RETROGRADE_GOLGI_TO_ER_TRAFFIC	0.00907344	0.0348556	0.156279	0.362417	1.42213	171	C2
ACEVEDO_LIVER_CANCER_UP	1.77274e-06	1.70559e-05	0.643552	0.338382	1.42169	819	C2
HP_CLINODACTYLY	0.000387462	0.00788919	0.498493	0.342587	1.42074	447	C5
HP_ABNORMALITY_OF_THE_FEMALE_GENITALIA	0.000286212	0.00620555	0.498493	0.341373	1.41726	465	C5
GOBP_NEGATIVE_REGULATION_OF_ORGANELLE_ORGANIZATION	0.00276271	0.0363187	0.279866	0.346993	1.41424	290	C5
HP_OPTIC_ATROPHY	0.000473866	0.00930445	0.498493	0.339261	1.4098	488	C5
CREIGHTON_ENDOCRINE_THERAPY_RESISTANCE_4	0.00580251	0.0241138	0.193114	0.350524	1.40944	239	C2
BENPORATH_NANOG_TARGETS	4.04768e-06	3.61501e-05	0.610527	0.335255	1.40893	837	C2
BROWNE_HCMV_INFECTION_18HR_UP	0.0138904	0.0494417	0.126448	0.36108	1.40637	156	C2
MATSUDA_NATURAL_KILLER_DIFFERENTIATION	0.00112415	0.00580828	0.45506	0.340387	1.40624	407	C2
LEI_MYB_TARGETS	0.00410467	0.0179509	0.229089	0.34535	1.40377	281	C2
GRYDER_PAX3FOXO1_TOP_ENHANCERS	0.00120078	0.00613925	0.45506	0.340378	1.40332	388	C2
BILD_E2F3_ONCOGENIC_SIGNATURE	0.0103201	0.0389613	0.145393	0.352898	1.39861	193	C2
WINTER_HYPOXIA_METAGENE	0.00814366	0.0318229	0.163242	0.349972	1.39757	217	C2
HP_ABNORMAL_CARDIAC_SEPTUM_MORPHOLOGY	0.00038184	0.00778549	0.498493	0.334517	1.39362	537	C5
HP_EPICANTHUS	0.00128917	0.020608	0.45506	0.336209	1.39258	431	C5
REACTOME_SIGNALING_BY_NUCLEAR_RECEPTORS	0.00895647	0.034448	0.155355	0.34726	1.39124	226	C2
GOBP_REGULATION_OF_PROTEIN_CATABOLIC_PROCESS	0.00295075	0.0381924	0.269842	0.339282	1.39098	327	C5
HP_ABNORMAL_CORPUS_CALLOSUM_MORPHOLOGY	3.39836e-05	0.00101384	0.557332	0.331205	1.38922	739	C5
BENPORATH_SOX2_TARGETS	0.000142032	0.000900649	0.518848	0.332037	1.38887	624	C2
GOBP_CELLULAR_PROTEIN_CATABOLIC_PROCESS	0.000137418	0.00337386	0.518848	0.332026	1.38856	640	C5
ENK_UV_RESPONSE_KERATINOCYTE_DN	0.00266375	0.0123646	0.431708	0.33483	1.38765	454	C2
REACTOME_CLASS_I_MHC_MEDIATED_ANTIGEN_PROCESSING_PRESENTATION	0.00398203	0.0174506	0.232057	0.338569	1.38302	310	C2
HP_ABNORMAL_SHAPE_OF_THE_FRONTAL_REGION	0.00326331	0.0411928	0.256635	0.337672	1.38138	313	C5
GOBP_ORGANELLE_LOCALIZATION	0.00100961	0.0171356	0.45506	0.332755	1.38019	448	C5
RIZKI_TUMOR_INVASIVENESS_3D_DN	0.0091135	0.0349884	0.153554	0.342977	1.37944	240	C2
HP_APLASIA_HYPOPLASIA_AFFECTING_THE_EYE	0.00314529	0.0399878	0.260821	0.333795	1.37294	360	C5
HP_ABNORMALITY_OF_HINDBRAIN_MORPHOLOGY	6.94318e-05	0.00186533	0.538434	0.32644	1.36928	740	C5
HP_ABNORMAL_INTERNAL_GENITALIA	0.00169776	0.0254482	0.45506	0.330439	1.36848	428	C5
HP_APLASIA_HYPOPLASIA_AFFECTING_BONES_OF_THE_AXIAL_SKELETON	0.000141804	0.00345205	0.518848	0.326267	1.36838	722	C5
ONKEN_UVEAL_MELANOMA_UP	8.52286e-05	0.000573362	0.538434	0.32585	1.36619	708	C2
GOBP_REGULATION_OF_ORGANELLE_ORGANIZATION	1.49431e-05	0.000510052	0.593325	0.324154	1.36506	965	C5
GOBP_PROTEIN_MODIFICATION_BY_SMALL_PROTEIN_CONJUGATION_OR_REMOVAL	0.000157654	0.00379801	0.518848	0.325225	1.36501	760	C5
HP_ABNORMALITY_OF_THE_OPTIC_NERVE	0.000321747	0.00679653	0.498493	0.325818	1.36477	687	C5
HP_ABNORMAL_CORTICAL_GYRATION	0.00415695	0.049357	0.226232	0.331754	1.36401	350	C5
GOCC_TRANSCRIPTION_REGULATOR_COMPLEX	0.00222245	0.0313587	0.310777	0.330135	1.36364	402	C5
GOBP_POSITIVE_REGULATION_OF_ORGANELLE_ORGANIZATION	0.00221707	0.0313403	0.310777	0.329269	1.36304	422	C5
HP_ABNORMAL_VENTRICULAR_SEPTUM_MORPHOLOGY	0.00323887	0.0409689	0.256635	0.330366	1.36078	370	C5
HP_ORAL_CLEFT	0.000970612	0.0166387	0.477271	0.327189	1.36069	503	C5
GOMF_TRANSCRIPTION_FACTOR_BINDING	0.000914506	0.0158714	0.477271	0.326727	1.36012	521	C5
GRYDER_PAX3FOXO1_ENHANCERS_IN_TADS	4.18432e-05	0.000301252	0.557332	0.32334	1.3597	860	C2
DEBIASI_APOPTOSIS_BY_REOVIRUS_INFECTION_DN	0.0115631	0.0426005	0.135863	0.336129	1.35815	255	C2
GOCC_POLYMERIC_CYTOSKELETAL_FIBER	0.000832456	0.0146959	0.477271	0.326494	1.35793	507	C5
HP_ABNORMALITY_OF_THE_CEREBROSPINAL_FLUID	0.00241838	0.033079	0.297233	0.327707	1.3569	424	C5
YANG_BCL3_TARGETS_UP	0.0101758	0.0384849	0.144646	0.333155	1.35236	277	C2
REACTOME_SIGNALING_BY_RHO_GTPASES_MIRO_GTPASES_AND_RHOBTB3	0.000775941	0.00420412	0.477271	0.322074	1.34557	593	C2
BRUINS_UVC_RESPONSE_LATE	5.08042e-05	0.000357688	0.557332	0.31912	1.34439	950	C2
REACTOME_POST_TRANSLATIONAL_PROTEIN_MODIFICATION	1.327e-05	0.00010586	0.593325	0.317714	1.34182	1128	C2
BRUINS_UVC_RESPONSE_EARLY_LATE	0.0136944	0.0489636	0.1245	0.331016	1.34117	267	C2
RICKMAN_METASTASIS_UP	0.0122327	0.0444636	0.131742	0.330263	1.34045	276	C2
HP_ABNORMALITY_OF_THE_OUTER_EAR	5.19217e-05	0.00145324	0.557332	0.318259	1.34044	970	C5
GOBP_PROTEIN_CATABOLIC_PROCESS	0.000248429	0.00550262	0.498493	0.318923	1.33927	778	C5
YOSHIMURA_MAPK8_TARGETS_DN	0.00978095	0.0371688	0.146922	0.326945	1.3378	319	C2
GOBP_INTRACELLULAR_PROTEIN_TRANSPORT	0.000628012	0.0116477	0.477271	0.319092	1.33754	703	C5
HP_SPASTICITY	0.000348885	0.00723818	0.498493	0.317595	1.33214	739	C5
HP_VENTRICULOMEGALY	0.00200622	0.0289174	0.326352	0.318088	1.32539	545	C5
HP_ABNORMAL_PENIS_MORPHOLOGY	0.00180451	0.026557	0.344521	0.316935	1.32215	568	C5
HP_FAILURE_TO_THRIVE	0.000371427	0.00761351	0.498493	0.312344	1.31291	823	C5
HP_ABNORMALITY_OF_THE_CEREBRAL_SUBCORTEX	0.00047178	0.0092872	0.498493	0.309473	1.30296	947	C5
HP_GENERALIZED_HYPOTONIA	0.000966535	0.0165873	0.477271	0.308758	1.29787	826	C5
HP_ABNORMALITY_OF_THE_FOREHEAD	0.000664085	0.0122577	0.477271	0.30795	1.29541	883	C5
GOBP_ORGANELLE_ASSEMBLY	0.001981	0.0286343	0.431708	0.307959	1.29118	712	C5
HP_PTOSIS	0.00370779	0.0453718	0.238353	0.309073	1.28978	583	C5
HP_ABNORMAL_JAW_MORPHOLOGY	0.00133486	0.0212282	0.45506	0.306043	1.28724	864	C5
HP_ABNORMAL_INVOLUNTARY_EYE_MOVEMENTS	0.000847279	0.0149063	0.477271	0.305189	1.28364	870	C5
HP_HYPERTONIA	0.000627447	0.0116477	0.477271	0.304719	1.28204	899	C5
BYSTRYKH_HEMATOPOIESIS_STEM_CELL_QTL_TRANS	0.00370482	0.0164056	0.238353	0.305785	1.28012	661	C2
HP_ABNORMALITY_OF_THE_LOWER_URINARY_TRACT	0.00340613	0.0425608	0.248833	0.305911	1.27957	648	C5
HP_FEEDING_DIFFICULTIES	0.00115063	0.0189431	0.45506	0.304014	1.27888	884	C5
GOBP_INTRACELLULAR_TRANSPORT	0.000200653	0.00461023	0.518848	0.301263	1.27315	1252	C5
HP_APLASIA_HYPOPLASIA_INVOLVING_THE_SKELETON	0.000902237	0.015699	0.477271	0.302387	1.27287	933	C5
HP_ABNORMAL_CEREBRAL_VENTRICLE_MORPHOLOGY	0.00410534	0.0489904	0.226232	0.301733	1.26413	696	C5
HP_ABNORMALITY_OF_FACIAL_SKELETON	0.0021	0.0301	0.31828	0.294995	1.24268	1008	C5
HP_ABNORMAL_REFLEX	0.0029	0.0376731	0.269842	0.294646	1.24074	957	C5
WAKABAYASHI_ADIPOGENESIS_PPARG_RXRA_BOUND_8D	0.0118106	0.0431516	0.132309	0.293463	1.22988	701	C2
MARSON_BOUND_BY_FOXP3_STIMULATED	0.00830581	0.0323968	0.158178	0.2918	1.22598	819	C2
GOBP_POSITIVE_REGULATION_OF_NUCLEOBASE_CONTAINING_COMPOUND_METABOLIC_PROCESS	0.000535797	0.0102716	0.477271	0.289008	1.22438	1565	C5
GOBP_POSITIVE_REGULATION_OF_CELLULAR_BIOSYNTHETIC_PROCESS	0.00257138	0.0346618	0.431708	0.282142	1.19567	1601	C5
FORTSCHEGGER_PHF8_TARGETS_DN	0.00613711	0.0252074	0.407018	-0.198372	-1.16969	650	C2
BRUINS_UVC_RESPONSE_VIA_TP53_GROUP_B	0.00665433	0.0269756	0.407018	-0.209035	-1.19676	470	C2
GOBP_ACTIN_FILAMENT_BASED_PROCESS	0.00114961	0.0189431	0.45506	-0.204554	-1.19712	671	C5
REACTOME_SIGNALING_BY_GPCR	0.00458819	0.0196592	0.407018	-0.209738	-1.19934	543	C2
LIM_MAMMARY_STEM_CELL_DN	0.0115737	0.0426005	0.38073	-0.21602	-1.21172	358	C2
BLALOCK_ALZHEIMERS_DISEASE_INCIPIENT_UP	0.0109438	0.0407825	0.38073	-0.216531	-1.21459	358	C2
RUTELLA_RESPONSE_TO_HGF_VS_CSF2RB_AND_IL4_UP	0.00413488	0.0180086	0.407018	-0.216137	-1.22088	369	C2
CHARAFE_BREAST_CANCER_LUMINAL_VS_MESENCHYMAL_DN	0.00432791	0.018772	0.407018	-0.215262	-1.22265	401	C2
GOCC_ACTIN_CYTOSKELETON	0.00277727	0.0364235	0.431708	-0.217173	-1.22384	413	C5
BONOME_OVARIAN_CANCER_SURVIVAL_SUBOPTIMAL_DEBULKING	0.00462496	0.0197901	0.407018	-0.216616	-1.23197	456	C2
ZHOU_INFLAMMATORY_RESPONSE_LPS_UP	0.00751537	0.029808	0.407018	-0.226453	-1.23987	283	C2
ENK_UV_RESPONSE_EPIDERMIS_DN	0.00249026	0.0116788	0.431708	-0.217754	-1.2403	480	C2
MITSIADES_RESPONSE_TO_APLIDIN_UP	0.0069713	0.0280057	0.407018	-0.219438	-1.24365	395	C2
[truncated: 1,091 more rows]

## Sheet: Supplementary Table 6
Supplementary Table 6: Fast gene set enrichment analysis of genes enriched with EIF4EBP1 expression in a cohort of 100 EwS (Cohort 2; only statistically significant enriched gene sets shown)
Pathway	Pval	Padj	Log2err	ES	NES	size	Collection MSigDB
WONG_EMBRYONIC_STEM_CELL_CORE	9.41834e-72	4.99643e-69	2.21067	0.732072	3.55237	330	C2
CAIRO_HEPATOBLASTOMA_CLASSES_UP	6.827e-104	7.24345e-101	2.66511	0.69054	3.52137	593	C2
SOTIRIOU_BREAST_CANCER_GRADE_1_VS_3_UP	1.62849e-44	2.6582e-42	1.73878	0.790796	3.48411	149	C2
ROSTY_CERVICAL_CANCER_PROLIFERATION_CLUSTER	1.08337e-39	1.30127e-37	1.64074	0.786708	3.41654	135	C2
FISCHER_DREAM_TARGETS	1.86073e-109	2.36908e-106	2.73793	0.624744	3.28742	896	C2
MANALO_HYPOXIA_DN	6.80496e-48	1.31274e-45	1.80309	0.684101	3.25284	281	C2
PUJANA_CHEK2_PCC_NETWORK	9.53596e-91	8.67227e-88	2.49247	0.624366	3.25246	742	C2
HSIAO_HOUSEKEEPING_GENES	1.00815e-57	3.30956e-55	1.98356	0.659716	3.24076	381	C2
WHITEFORD_PEDIATRIC_CANCER_MARKERS	6.32981e-29	4.97476e-27	1.39519	0.763777	3.22841	113	C2
DUTERTRE_ESTRADIOL_RESPONSE_24HR_UP	2.24297e-49	4.46211e-47	1.83158	0.670557	3.22742	313	C2
KOBAYASHI_EGFR_SIGNALING_24HR_DN	5.07321e-43	7.34002e-41	1.70875	0.688133	3.21874	247	C2
HOUNKPE_HOUSEKEEPING_GENES	4.41509e-124	1.40532e-120	2.9138	0.606547	3.21544	1106	C2
REACTOME_RRNA_PROCESSING	2.45013e-37	2.78527e-35	1.58946	0.703447	3.20379	194	C2
KINSEY_TARGETS_OF_EWSR1_FLII_FUSION_UP	4.60647e-133	2.93248e-129	3.01853	0.596329	3.18399	1251	C2
BORCZUK_MALIGNANT_MESOTHELIOMA_UP	8.9485e-46	1.53963e-43	1.76244	0.66412	3.17968	300	C2
REACTOME_METABOLISM_OF_RNA	3.9445e-76	2.51107e-73	2.27985	0.615939	3.16554	647	C2
REACTOME_TRANSLATION	6.80667e-42	9.41984e-40	1.68434	0.667297	3.16308	270	C2
WEST_ADRENOCORTICAL_TUMOR_UP	2.26482e-43	3.43283e-41	1.7148	0.662782	3.16255	289	C2
TARTE_PLASMA_CELL_VS_PLASMABLAST_DN	5.24722e-44	8.14727e-42	1.72683	0.661701	3.1624	296	C2
WINNEPENNINCKX_MELANOMA_METASTASIS_UP	8.89951e-31	7.86865e-29	1.43903	0.711601	3.15843	158	C2
BENPORATH_PROLIFERATION	1.14449e-29	9.58658e-28	1.41728	0.719729	3.15384	142	C2
CROONQUIST_IL6_DEPRIVATION_DN	3.98685e-25	2.37199e-23	1.30309	0.768506	3.15174	93	C2
REACTOME_SRP_DEPENDENT_COTRANSLATIONAL_PROTEIN_TARGETING_TO_MEMBRANE	7.59906e-27	5.316e-25	1.34223	0.749653	3.1506	108	C2
REACTOME_INFLUENZA_INFECTION	3.65282e-30	3.10052e-28	1.42456	0.714821	3.14953	150	C2
REACTOME_MITOTIC_G1_PHASE_AND_G1_S_TRANSITION	1.39746e-29	1.15536e-27	1.40995	0.715753	3.14292	146	C2
FOURNIER_ACINAR_DEVELOPMENT_LATE_2	2.41444e-39	2.84635e-37	1.63442	0.657645	3.12288	274	C2
REACTOME_EUKARYOTIC_TRANSLATION_INITIATION	6.85091e-26	4.27578e-24	1.31889	0.73339	3.10477	115	C2
GOBERT_OLIGODENDROCYTE_DIFFERENTIATION_UP	1.83004e-63	7.76669e-61	2.08038	0.61057	3.10039	557	C2
WEI_MYCN_TARGETS_WITH_E_BOX	4.52311e-80	3.19934e-77	2.33814	0.593014	3.09725	774	C2
REACTOME_CELL_CYCLE_MITOTIC	1.03976e-57	3.30956e-55	1.98356	0.615382	3.09185	488	C2
RHODES_UNDIFFERENTIATED_CANCER	1.24108e-21	5.85239e-20	1.20398	0.806521	3.08935	64	C2
SHEDDEN_LUNG_CANCER_POOR_SURVIVAL_A6	6.4114e-54	1.70062e-51	1.9145	0.620092	3.08783	444	C2
YAO_TEMPORAL_RESPONSE_TO_PROGESTERONE_CLUSTER_17	3.06775e-31	2.87196e-29	1.45334	0.682299	3.0866	184	C2
GRADE_COLON_AND_RECTAL_CANCER_UP	9.35041e-39	1.08227e-36	1.6217	0.648884	3.08591	278	C2
HORIUCHI_WTAP_TARGETS_DN	1.9087e-41	2.47975e-39	1.67818	0.643094	3.08562	306	C2
BOYAULT_LIVER_CANCER_SUBCLASS_G3_UP	3.82873e-31	3.53242e-29	1.45334	0.681758	3.08416	184	C2
DANG_MYC_TARGETS_UP	2.54019e-26	1.7022e-24	1.3345	0.711165	3.07075	129	C2
FLORIO_NEOCORTEX_BASAL_RADIAL_GLIA_DN	8.85312e-31	7.86865e-29	1.43903	0.676011	3.06987	187	C2
GOCC_RIBOSOMAL_SUBUNIT	1.16567e-28	7.59169e-26	1.38775	0.681451	3.0678	171	C5
RHEIN_ALL_GLUCOCORTICOID_THERAPY_DN	3.61659e-44	5.7558e-42	1.73282	0.627188	3.06748	357	C2
REACTOME_DNA_REPLICATION	1.91195e-25	1.15919e-23	1.31101	0.709472	3.06353	128	C2
GRAHAM_NORMAL_QUIESCENT_VS_NORMAL_DIVIDING_DN	7.9717e-22	3.81563e-20	1.21254	0.749062	3.05766	89	C2
MORI_IMMATURE_B_LYMPHOCYTE_DN	9.75344e-22	4.63361e-20	1.20398	0.752806	3.0566	87	C2
CHEMNITZ_RESPONSE_TO_PROSTAGLANDIN_E2_UP	6.35336e-26	4.00451e-24	1.31889	0.695171	3.05137	145	C2
BLUM_RESPONSE_TO_SALIRASIB_DN	8.32736e-42	1.12792e-39	1.68434	0.628646	3.05021	332	C2
DODD_NASOPHARYNGEAL_CARCINOMA_DN	1.01292e-122	2.14941e-119	2.89956	0.568447	3.04792	1353	C2
GOMF_STRUCTURAL_CONSTITUENT_OF_RIBOSOME	4.83031e-27	2.57689e-24	1.34993	0.683753	3.04732	160	C5
HOFFMANN_LARGE_TO_SMALL_PRE_BII_LYMPHOCYTE_UP	2.64743e-26	1.75558e-24	1.32672	0.691926	3.04096	147	C2
WP_CYTOPLASMIC_RIBOSOMAL_PROTEINS	5.80137e-21	2.56469e-19	1.18665	0.752365	3.03751	84	C2
SARRIO_EPITHELIAL_MESENCHYMAL_TRANSITION_UP	2.20515e-27	1.5773e-25	1.35757	0.684092	3.03729	159	C2
BURTON_ADIPOGENESIS_3	7.18242e-22	3.49033e-20	1.21254	0.726736	3.03405	102	C2
KEGG_RIBOSOME	1.4131e-20	6.03745e-19	1.16907	0.749329	3.02525	84	C2
REACTOME_EUKARYOTIC_TRANSLATION_ELONGATION	6.78235e-21	2.97769e-19	1.17789	0.740617	3.02318	89	C2
RODRIGUES_THYROID_CARCINOMA_POORLY_DIFFERENTIATED_UP	7.2178e-64	3.28204e-61	2.08535	0.589201	3.02111	619	C2
BERENJENO_TRANSFORMED_BY_RHOA_UP	1.45481e-56	4.20968e-54	1.96257	0.596164	3.02108	534	C2
REACTOME_DNA_REPLICATION_PRE_INITIATION	2.84382e-20	1.19104e-18	1.16018	0.744797	3.01943	85	C2
REACTOME_CELL_CYCLE_CHECKPOINTS	5.02328e-36	5.61022e-34	1.56318	0.640729	3.01657	254	C2
REACTOME_RESPONSE_OF_EIF2AK4_GCN2_TO_AMINO_ACID_DEFICIENCY	2.92926e-21	1.34156e-19	1.19534	0.729505	3.01643	97	C2
REACTOME_REGULATION_OF_EXPRESSION_OF_SLITS_AND_ROBOS	2.89949e-27	2.05091e-25	1.35757	0.674936	3.00833	164	C2
CHIANG_LIVER_CANCER_SUBCLASS_UNANNOTATED_DN	4.26926e-28	3.16025e-26	1.37274	0.661476	2.99833	188	C2
FERREIRA_EWINGS_SARCOMA_UNSTABLE_VS_STABLE_UP	8.98695e-26	5.55446e-24	1.31889	0.675521	2.99829	158	C2
GRAHAM_CML_DIVIDING_VS_NORMAL_QUIESCENT_UP	5.15852e-28	3.77461e-26	1.37274	0.665009	2.99715	181	C2
MISSIAGLIA_REGULATED_BY_METHYLATION_DN	1.04746e-22	5.46568e-21	1.2379	0.70678	2.99648	117	C2
REACTOME_S_PHASE	4.68115e-26	3.04084e-24	1.32672	0.674256	2.99362	159	C2
GOCC_LARGE_RIBOSOMAL_SUBUNIT	3.74938e-22	1.38111e-19	1.22105	0.711094	2.98936	108	C5
REACTOME_SYNTHESIS_OF_DNA	3.72458e-22	1.8818e-20	1.22105	0.702893	2.98	117	C2
REACTOME_CELL_CYCLE	6.32809e-61	2.51779e-58	2.03509	0.580874	2.97842	619	C2
ZHOU_CELL_CYCLE_GENES_IN_IR_RESPONSE_24HR	4.55904e-22	2.26741e-20	1.21254	0.69689	2.9759	121	C2
CROONQUIST_NRAS_SIGNALING_DN	1.81726e-18	6.92735e-17	1.10534	0.764345	2.97489	69	C2
SATOH_COLORECTAL_CANCER_MYC_UP	9.03882e-19	3.46633e-17	1.11466	0.744423	2.974	79	C2
GOCC_RIBOSOME	3.15523e-28	1.95258e-25	1.38026	0.64509	2.97223	206	C5
LEE_EARLY_T_LYMPHOCYTE_UP	1.54552e-20	6.55917e-19	1.16907	0.705244	2.95921	106	C2
BASAKI_YBX1_TARGETS_UP	1.64254e-33	1.65975e-31	1.50239	0.620518	2.95101	278	C2
REACTOME_SELENOAMINO_ACID_METABOLISM	3.20088e-20	1.33182e-18	1.16018	0.703473	2.94611	104	C2
LEE_BMP2_TARGETS_DN	3e-73	1.73618e-70	2.23397	0.558628	2.94378	880	C2
KANG_DOXORUBICIN_RESISTANCE_UP	4.90953e-17	1.8171e-15	1.06721	0.791801	2.94245	54	C2
FUJII_YBX1_TARGETS_DN	1.2968e-26	8.87679e-25	1.3345	0.649734	2.94187	185	C2
REACTOME_MITOTIC_METAPHASE_AND_ANAPHASE	3.46169e-30	2.97799e-28	1.42456	0.634092	2.9405	229	C2
MARSON_BOUND_BY_E2F4_UNSTIMULATED	1.96493e-60	7.35808e-58	2.03	0.571014	2.93869	660	C2
REACTOME_NONSENSE_MEDIATED_DECAY_NMD	9.27721e-21	4.0176e-19	1.17789	0.698384	2.93513	108	C2
REACTOME_SEPARATION_OF_SISTER_CHROMATIDS	2.77456e-26	1.82091e-24	1.32672	0.647181	2.93031	185	C2
LI_WILMS_TUMOR_VS_FETAL_KIDNEY_1_DN	4.3926e-24	2.49672e-22	1.27091	0.662605	2.92977	152	C2
YAO_TEMPORAL_RESPONSE_TO_PROGESTERONE_CLUSTER_13	2.22999e-24	1.30239e-22	1.27903	0.651376	2.92683	173	C2
GOCC_CYTOSOLIC_RIBOSOME	6.46475e-19	1.72442e-16	1.12391	0.707069	2.92142	97	C5
TIEN_INTESTINE_PROBIOTICS_24HR_UP	2.66826e-52	6.06648e-50	1.88726	0.575294	2.91974	545	C2
PUJANA_BRCA2_PCC_NETWORK	1.63574e-41	2.1694e-39	1.67818	0.588324	2.91847	413	C2
PATIL_LIVER_CANCER	8.28516e-57	2.51159e-54	1.96784	0.568732	2.91793	625	C2
DESERT_STEM_CELL_HEPATOCELLULAR_CARCINOMA_SUBCLASS_UP	1.8682e-29	1.52474e-27	1.40995	0.626413	2.91444	234	C2
MORI_LARGE_PRE_BII_LYMPHOCYTE_UP	6.30092e-18	2.3876e-16	1.09593	0.722687	2.91289	83	C2
PUJANA_XPRSS_INT_NETWORK	2.35518e-24	1.36301e-22	1.27903	0.652056	2.90635	164	C2
KIM_BIPOLAR_DISORDER_OLIGODENDROCYTE_DENSITY_CORR_UP	1.11114e-58	3.92972e-56	1.99916	0.56456	2.90421	659	C2
WELCSH_BRCA1_TARGETS_DN	1.51126e-21	7.07404e-20	1.20398	0.667232	2.90329	136	C2
REACTOME_CELLULAR_RESPONSE_TO_STARVATION	4.0533e-22	2.03176e-20	1.22105	0.658728	2.90224	149	C2
GOBP_CYTOPLASMIC_TRANSLATION	6.17811e-22	2.22283e-19	1.21254	0.662235	2.89749	143	C5
REACTOME_G2_M_CHECKPOINTS	4.04168e-21	1.79925e-19	1.18665	0.669451	2.89745	131	C2
REACTOME_M_PHASE	1.11669e-35	1.20489e-33	1.55654	0.59425	2.89638	344	C2
PUJANA_BRCA_CENTERED_NETWORK	1.15445e-19	4.6514e-18	1.14219	0.68481	2.89405	114	C2
YU_MYC_TARGETS_UP	1.65186e-15	5.42049e-14	1.01754	0.814199	2.88223	43	C2
PUJANA_BRCA1_PCC_NETWORK	4.68957e-114	7.46345e-111	2.79408	0.53336	2.88077	1567	C2
BIDUS_METASTASIS_UP	1.17163e-26	8.10714e-25	1.34223	0.626058	2.87899	214	C2
CHIANG_LIVER_CANCER_SUBCLASS_PROLIFERATION_UP	1.93675e-23	1.07212e-21	1.25451	0.6401	2.87635	172	C2
ZHOU_CELL_CYCLE_GENES_IN_IR_RESPONSE_6HR	1.71265e-16	6.05707e-15	1.04763	0.715858	2.875	81	C2
REACTOME_RRNA_MODIFICATION_IN_THE_NUCLEUS_AND_CYTOSOL	1.54111e-15	5.08328e-14	1.01754	0.761114	2.87368	59	C2
MORI_PRE_BI_LYMPHOCYTE_UP	1.23921e-16	4.43193e-15	1.04763	0.720268	2.86332	77	C2
RHODES_CANCER_META_SIGNATURE	6.3994e-16	2.17853e-14	1.02767	0.7521	2.86158	62	C2
GOCC_MITOCHONDRIAL_PROTEIN_CONTAINING_COMPLEX	1.22317e-29	9.95983e-27	1.41728	0.601879	2.86114	274	C5
REACTOME_SWITCHING_OF_ORIGINS_TO_A_POST_REPLICATIVE_STATE	1.1641e-16	4.21061e-15	1.04763	0.702237	2.86023	88	C2
LINDGREN_BLADDER_CANCER_CLUSTER_3_UP	9.18493e-33	8.85928e-31	1.48854	0.593082	2.85943	315	C2
REACTOME_SIGNALING_BY_ROBO_RECEPTORS	5.12165e-26	3.29337e-24	1.32672	0.621735	2.85859	209	C2
YAO_TEMPORAL_RESPONSE_TO_PROGESTERONE_CLUSTER_14	2.26712e-21	1.04583e-19	1.19534	0.654702	2.8573	138	C2
MITSIADES_RESPONSE_TO_APLIDIN_DN	7.74898e-29	6.01585e-27	1.39519	0.611456	2.85571	244	C2
MARKEY_RB1_ACUTE_LOF_UP	8.25242e-28	5.96988e-26	1.36518	0.614018	2.85491	233	C2
MUELLER_PLURINET	1.18952e-31	1.13022e-29	1.46045	0.597845	2.85397	293	C2
REACTOME_PROCESSING_OF_CAPPED_INTRON_CONTAINING_PRE_MRNA	1.47222e-28	1.12917e-26	1.38775	0.613016	2.85076	235	C2
GOBP_RIBOSOME_BIOGENESIS	7.80852e-31	7.55035e-28	1.4462	0.594422	2.8497	290	C5
REACTOME_ACTIVATION_OF_THE_MRNA_UPON_BINDING_OF_THE_CAP_BINDING_COMPLEX_AND_EIFS_AND_SUBSEQUENT_BINDING_TO_43S	9.8134e-15	3.09268e-13	0.986546	0.756996	2.84884	58	C2
REACTOME_ORC1_REMOVAL_FROM_CHROMATIN	4.62558e-15	1.47232e-13	0.996986	0.733175	2.84795	68	C2
MOOTHA_VOXPHOS	1.22293e-16	4.39841e-15	1.04763	0.702667	2.84707	86	C2
WHITFIELD_CELL_CYCLE_LITERATURE	2.3459e-14	7.1798e-13	0.975995	0.799185	2.84536	44	C2
REN_BOUND_BY_E2F	7.54651e-15	2.3901e-13	0.986546	0.759511	2.84155	56	C2
WANG_RESPONSE_TO_GSK3_INHIBITOR_SB216763_DN	2.50536e-33	2.49205e-31	1.50239	0.582444	2.83884	344	C2
BLANCO_MELO_BRONCHIAL_EPITHELIAL_CELLS_INFLUENZA_A_DEL_NS1_INFECTION_DN	3.78683e-23	2.0258e-21	1.24623	0.630481	2.8378	178	C2
STARK_PREFRONTAL_CORTEX_22Q11_DELETION_DN	1.56993e-44	2.63004e-42	1.73878	0.56231	2.83688	509	C2
CASORELLI_ACUTE_PROMYELOCYTIC_LEUKEMIA_DN	8.6613e-54	2.1351e-51	1.9145	0.551325	2.83602	653	C2
LEE_LIVER_CANCER_SURVIVAL_DN	2.28076e-22	1.18043e-20	1.22105	0.631	2.83545	172	C2
WP_RETINOBLASTOMA_GENE_IN_CANCER	2.80972e-16	9.82784e-15	1.0377	0.698366	2.8312	85	C2
REACTOME_APC_C_MEDIATED_DEGRADATION_OF_CELL_CYCLE_PROTEINS	4.66463e-16	1.59651e-14	1.02767	0.695254	2.81858	85	C2
SCHLOSSER_MYC_TARGETS_REPRESSED_BY_SERUM	2.2647e-20	9.54774e-19	1.16907	0.639152	2.81613	150	C2
GOCC_RIBONUCLEOPROTEIN_COMPLEX	6.64768e-54	5.14231e-50	1.9145	0.547722	2.81507	670	C5
WANG_TUMOR_INVASIVENESS_UP	1.28886e-35	1.36748e-33	1.54988	0.573597	2.81504	377	C2
KONG_E2F3_TARGETS	1.07473e-16	3.90955e-15	1.05746	0.684618	2.81492	94	C2
REACTOME_CYCLIN_A_CDK2_ASSOCIATED_EVENTS_AT_S_PHASE_ENTRY	6.92952e-16	2.34645e-14	1.02767	0.697573	2.81166	83	C2
ISHIDA_E2F_TARGETS	1.52818e-13	4.34303e-12	0.943632	0.764688	2.80215	51	C2
SHIPP_DLBCL_VS_FOLLICULAR_LYMPHOMA_UP	9.71538e-14	2.78595e-12	0.954542	0.788052	2.78967	43	C2
SPIELMAN_LYMPHOBLAST_EUROPEAN_VS_ASIAN_UP	3.85969e-40	4.8178e-38	1.64704	0.556382	2.78949	470	C2
REACTOME_RESPIRATORY_ELECTRON_TRANSPORT_ATP_SYNTHESIS_BY_CHEMIOSMOTIC_COUPLING_AND_HEAT_PRODUCTION_BY_UNCOUPLING_PROTEINS	1.14121e-17	4.27351e-16	1.08644	0.648059	2.78668	124	C2
GOBP_RRNA_METABOLIC_PROCESS	2.2116e-25	1.06924e-22	1.30309	0.590296	2.7814	249	C5
GLASS_IGF2BP1_CLIP_TARGETS_KNOCKDOWN_DN	6.55566e-17	2.39847e-15	1.05746	0.657907	2.78091	113	C2
FRASOR_RESPONSE_TO_SERM_OR_FULVESTRANT_DN	5.49895e-13	1.47706e-11	0.921426	0.769194	2.77786	47	C2
REACTOME_SCF_SKP2_MEDIATED_DEGRADATION_OF_P27_P21	1.51927e-13	4.33707e-12	0.943632	0.73783	2.77672	58	C2
REACTOME_MRNA_SPLICING	5.40171e-22	2.64517e-20	1.21254	0.612948	2.77531	185	C2
KRIGE_RESPONSE_TO_TOSEDOSTAT_24HR_DN	2.71203e-68	1.32806e-65	2.15854	0.525064	2.77283	990	C2
SCHUHMACHER_MYC_TARGETS_UP	1.04482e-14	3.2765e-13	0.986546	0.697266	2.77188	77	C2
PAL_PRMT5_TARGETS_UP	2.98764e-22	1.52154e-20	1.22105	0.60465	2.7611	197	C2
GOCC_PRERIBOSOME	4.30938e-14	7.49105e-12	0.965328	0.69689	2.75746	75	C5
FEVR_CTNNB1_TARGETS_DN	2.7559e-42	3.89868e-40	1.69659	0.542989	2.75478	543	C2
IBRAHIM_NRF1_UP	3.54499e-35	3.69958e-33	1.54318	0.55719	2.75387	408	C2
REACTOME_RESPIRATORY_ELECTRON_TRANSPORT	1.11659e-15	3.72157e-14	1.01754	0.660856	2.75111	101	C2
ZHAN_MULTIPLE_MYELOMA_PR_UP	4.22271e-12	1.01825e-10	0.887075	0.768295	2.74777	45	C2
OUELLET_OVARIAN_CANCER_INVASIVE_VS_LMP_UP	2.87726e-16	1.00091e-14	1.0377	0.649811	2.74669	113	C2
REACTOME_CELLULAR_RESPONSES_TO_STIMULI	2.79575e-50	5.74121e-48	1.84846	0.529856	2.74355	696	C2
REACTOME_MITOTIC_SPINDLE_CHECKPOINT	4.30927e-16	1.48285e-14	1.0377	0.651037	2.74318	110	C2
ZHANG_RESPONSE_TO_CANTHARIDIN_DN	2.23055e-13	6.28306e-12	0.943632	0.712785	2.74197	65	C2
FARMER_BREAST_CANCER_CLUSTER_2	1.29848e-11	2.94168e-10	0.875325	0.81819	2.73936	33	C2
WONG_MITOCHONDRIA_GENE_MODULE	2.68934e-22	1.38067e-20	1.22105	0.595308	2.73753	212	C2
KIM_ALL_DISORDERS_OLIGODENDROCYTE_NUMBER_CORR_UP	2.53937e-52	5.98726e-50	1.88726	0.526169	2.73624	737	C2
REACTOME_REGULATION_OF_MRNA_STABILITY_BY_PROTEINS_THAT_BIND_AU_RICH_ELEMENTS	6.12887e-14	1.78974e-12	0.954542	0.677283	2.72626	82	C2
MOLENAAR_TARGETS_OF_CCND1_AND_CDK4_DN	1.32241e-12	3.40828e-11	0.91012	0.723835	2.72405	58	C2
REACTOME_NEGATIVE_REGULATION_OF_NOTCH4_SIGNALING	7.6528e-12	1.79109e-10	0.875325	0.738812	2.72368	52	C2
WP_DNA_REPLICATION	1.02242e-11	2.3668e-10	0.875325	0.7763	2.72305	41	C2
REACTOME_HOST_INTERACTIONS_OF_HIV_FACTORS	2.21265e-16	7.78219e-15	1.04763	0.631241	2.71911	125	C2
REACTOME_REGULATION_OF_RUNX3_EXPRESSION_AND_ACTIVITY	1.02464e-12	2.6733e-11	0.91012	0.735438	2.71804	53	C2
GOBP_RIBONUCLEOPROTEIN_COMPLEX_BIOGENESIS	1.70126e-33	2.39275e-30	1.50239	0.545272	2.71583	421	C5
BILANGES_SERUM_AND_RAPAMYCIN_SENSITIVE_GENES	1.93701e-13	5.48046e-12	0.943632	0.704257	2.71414	66	C2
REACTOME_MITOTIC_G2_G2_M_PHASES	4.01824e-21	1.79925e-19	1.18665	0.597027	2.71028	192	C2
PUJANA_BREAST_CANCER_WITH_BRCA1_MUTATED_UP	1.90922e-12	4.84226e-11	0.898671	0.726234	2.71018	55	C2
REACTOME_APC_C_CDH1_MEDIATED_DEGRADATION_OF_CDC20_AND_OTHER_APC_C_CDH1_TARGETED_PROTEINS_IN_LATE_MITOSIS_EARLY_G1	3.08326e-13	8.53394e-12	0.932595	0.692225	2.70842	71	C2
POMEROY_MEDULLOBLASTOMA_PROGNOSIS_DN	3.01536e-12	7.383e-11	0.898671	0.764871	2.70761	43	C2
MALONEY_RESPONSE_TO_17AAG_DN	9.1046e-13	2.40497e-11	0.91012	0.687049	2.70633	73	C2
DIAZ_CHRONIC_MYELOGENOUS_LEUKEMIA_UP	8.23073e-85	6.54961e-82	2.40795	0.50405	2.70225	1369	C2
VECCHI_GASTRIC_CANCER_EARLY_UP	8.36165e-34	8.58553e-32	1.50926	0.544065	2.69931	424	C2
REACTOME_RESOLUTION_OF_SISTER_CHROMATID_COHESION	1.26509e-15	4.19456e-14	1.01754	0.628066	2.69835	123	C2
REACTOME_THE_CITRIC_ACID_TCA_CYCLE_AND_RESPIRATORY_ELECTRON_TRANSPORT	5.27045e-19	2.03343e-17	1.12391	0.600451	2.69784	175	C2
ABRAMSON_INTERACT_WITH_AIRE	2.95287e-11	6.50448e-10	0.851339	0.768654	2.69623	41	C2
GOBP_RIBOSOMAL_SMALL_SUBUNIT_BIOGENESIS	1.99308e-13	3.31558e-11	0.943632	0.691669	2.69604	70	C5
LY_AGING_OLD_DN	2.94389e-12	7.26387e-11	0.898671	0.728842	2.69366	53	C2
REACTOME_CDT1_ASSOCIATION_WITH_THE_CDC6_ORC_ORIGIN_COMPLEX	4.61958e-12	1.10975e-10	0.887075	0.719796	2.69296	56	C2
KAUFFMANN_MELANOMA_RELAPSE_UP	2.17418e-12	5.47068e-11	0.898671	0.710596	2.69227	60	C2
PECE_MAMMARY_STEM_CELL_UP	3.8025e-16	1.31558e-14	1.0377	0.621476	2.69073	132	C2
WP_ELECTRON_TRANSPORT_CHAIN_OXPHOS_SYSTEM_IN_MITOCHONDRIA	3.67716e-14	1.099e-12	0.965328	0.643967	2.6885	102	C2
NAKAMURA_CANCER_MICROENVIRONMENT_DN	3.71368e-11	8.09633e-10	0.851339	0.766087	2.68722	41	C2
GOCC_CYTOSOLIC_LARGE_RIBOSOMAL_SUBUNIT	4.9647e-12	7.31514e-10	0.887075	0.723576	2.68635	55	C5
GARY_CD5_TARGETS_DN	4.13438e-33	4.04915e-31	1.49548	0.540539	2.68182	424	C2
VANTVEER_BREAST_CANCER_METASTASIS_DN	1.87125e-14	5.78271e-13	0.975995	0.637585	2.68027	107	C2
LE_EGR2_TARGETS_UP	6.46643e-14	1.86268e-12	0.954542	0.641069	2.67909	103	C2
WP_CELL_CYCLE	8.36961e-16	2.8191e-14	1.02767	0.628296	2.67674	120	C2
KEGG_CELL_CYCLE	2.94322e-15	9.55946e-14	1.00732	0.62139	2.672	124	C2
GOBP_NCRNA_PROCESSING	2.93478e-29	2.06382e-26	1.40259	0.544202	2.66999	369	C5
RUIZ_TNC_TARGETS_DN	5.18792e-17	1.90903e-15	1.06721	0.610851	2.6675	140	C2
REACTOME_AUF1_HNRNP_D0_BINDS_AND_DESTABILIZES_MRNA	5.56692e-11	1.19323e-09	0.851339	0.722524	2.66364	52	C2
KEGG_DNA_REPLICATION	6.74417e-11	1.41694e-09	0.839089	0.780346	2.66085	36	C2
WU_APOPTOSIS_BY_CDKN1A_VIA_TP53	1.13557e-11	2.60975e-10	0.875325	0.719872	2.66051	53	C2
KRIGE_RESPONSE_TO_TOSEDOSTAT_6HR_DN	1.26975e-55	3.51443e-53	1.94668	0.504508	2.65808	898	C2
FERRANDO_T_ALL_WITH_MLL_ENL_FUSION_DN	2.76219e-13	7.67864e-12	0.932595	0.655747	2.65696	86	C2
REACTOME_THE_ROLE_OF_GTSE1_IN_G2_M_PROGRESSION_AFTER_G2_CHECKPOINT	1.37645e-12	3.51907e-11	0.91012	0.671902	2.65493	74	C2
GOBP_MITOTIC_SISTER_CHROMATID_SEGREGATION	3.60153e-18	9.08406e-16	1.09593	0.589754	2.6546	170	C5
REACTOME_METABOLISM_OF_POLYAMINES	2.58302e-11	5.70956e-10	0.863415	0.702358	2.63759	57	C2
REACTOME_MITOTIC_PROMETAPHASE	1.58164e-19	6.29294e-18	1.14219	0.576728	2.6339	198	C2
JOHNSTONE_PARVB_TARGETS_3_DN	1.05818e-50	2.32288e-48	1.85963	0.501237	2.63247	839	C2
GOCC_INNER_MITOCHONDRIAL_MEMBRANE_PROTEIN_COMPLEX	3.59838e-16	7.32506e-14	1.0377	0.595324	2.62882	151	C5
MOOTHA_PGC	3.10044e-30	2.70375e-28	1.43181	0.530564	2.62652	411	C2
GOCC_SMALL_SUBUNIT_PROCESSOME	3.15972e-10	3.54233e-08	0.814036	0.762535	2.62407	38	C5
REACTOME_ACTIVATION_OF_THE_PRE_REPLICATIVE_COMPLEX	8.12341e-10	1.49895e-08	0.801216	0.783754	2.62406	33	C2
SONG_TARGETS_OF_IE86_CMV_PROTEIN	5.10207e-11	1.09729e-09	0.851339	0.705606	2.62213	54	C2
BURTON_ADIPOGENESIS_5	6.36583e-14	1.84204e-12	0.954542	0.618926	2.61614	113	C2
FISCHER_G2_M_CELL_CYCLE	7.08578e-21	3.0896e-19	1.17789	0.564076	2.61581	229	C2
MARTENS_TRETINOIN_RESPONSE_DN	3.89381e-47	7.29058e-45	1.79157	0.499441	2.61119	785	C2
REACTOME_RHO_GTPASES_ACTIVATE_FORMINS	2.53163e-15	8.2648e-14	1.00732	0.600046	2.61095	136	C2
REACTOME_DNA_STRAND_ELONGATION	7.94399e-10	1.47439e-08	0.801216	0.784769	2.60989	32	C2
LI_AMPLIFIED_IN_LUNG_CANCER	3.12653e-17	1.16395e-15	1.06721	0.579601	2.60816	177	C2
MORI_EMU_MYC_LYMPHOMA_BY_ONSET_TIME_UP	4.20289e-13	1.1434e-11	0.932595	0.619835	2.60633	109	C2
GARCIA_TARGETS_OF_FLI1_AND_DAX1_DN	1.6743e-16	5.95454e-15	1.04763	0.586815	2.60457	158	C2
REACTOME_MITOCHONDRIAL_TRANSLATION	9.74976e-13	2.5542e-11	0.91012	0.631133	2.59501	94	C2
GOCC_SMALL_RIBOSOMAL_SUBUNIT	4.17274e-11	5.56521e-09	0.851339	0.672963	2.58839	65	C5
GOCC_CHROMOSOMAL_REGION	5.96954e-25	2.79863e-22	1.29512	0.531892	2.58801	334	C5
REACTOME_DEGRADATION_OF_DVL	1.38908e-10	2.81621e-09	0.826657	0.695375	2.58412	54	C2
ACEVEDO_LIVER_TUMOR_VS_NORMAL_ADJACENT_TISSUE_UP	5.15773e-47	9.38117e-45	1.78578	0.49254	2.5832	826	C2
REACTOME_ACTIVATION_OF_ATR_IN_RESPONSE_TO_REPLICATION_STRESS	1.54837e-09	2.75333e-08	0.788187	0.752849	2.57994	37	C2
BUFFA_HYPOXIA_METAGENE	3.00264e-10	5.75746e-09	0.814036	0.706459	2.57991	50	C2
FURUKAWA_DUSP6_TARGETS_PCI35_DN	4.82557e-11	1.04134e-09	0.851339	0.655669	2.57831	72	C2
SCHLOSSER_MYC_TARGETS_AND_SERUM_RESPONSE_UP	1.322e-09	2.37067e-08	0.788187	0.717927	2.57706	46	C2
REACTOME_MITOCHONDRIAL_PROTEIN_IMPORT	3.43252e-11	7.50908e-10	0.851339	0.677124	2.57631	62	C2
REACTOME_DEFECTIVE_CFTR_CAUSES_CYSTIC_FIBROSIS	1.77455e-10	3.53024e-09	0.826657	0.685972	2.57605	57	C2
NIKOLSKY_BREAST_CANCER_8Q23_Q24_AMPLICON	4.46374e-15	1.42795e-13	0.996986	0.5852	2.57471	148	C2
REACTOME_HIV_INFECTION	3.83227e-19	1.4967e-17	1.13309	0.555371	2.57033	223	C2
GOCC_MITOCHONDRIAL_LARGE_RIBOSOMAL_SUBUNIT	6.48953e-10	6.73822e-08	0.801216	0.696998	2.57027	53	C5
REACTOME_G1_S_DNA_DAMAGE_CHECKPOINTS	1.11967e-10	2.31422e-09	0.839089	0.66804	2.56984	65	C2
GOCC_ORGANELLAR_RIBOSOME	1.32084e-11	1.8577e-09	0.875325	0.64243	2.56902	79	C5
TOYOTA_TARGETS_OF_MIR34B_AND_MIR34C	3.62919e-29	2.92448e-27	1.40259	0.51585	2.56866	441	C2
BENPORATH_MYC_MAX_TARGETS	2.96774e-43	4.39363e-41	1.7148	0.493986	2.56708	734	C2
LI_DCP2_BOUND_MRNA	9.72047e-12	2.26669e-10	0.875325	0.633075	2.5665	85	C2
IRITANI_MAD1_TARGETS_DN	1.89292e-09	3.32883e-08	0.774939	0.71758	2.5664	45	C2
GOBP_RIBOSOMAL_LARGE_SUBUNIT_BIOGENESIS	1.25325e-10	1.51476e-08	0.826657	0.6581	2.56229	69	C5
NUYTTEN_EZH2_TARGETS_DN	8.72017e-54	2.1351e-51	1.9145	0.484967	2.56184	981	C2
REACTOME_REGULATION_OF_HMOX1_EXPRESSION_AND_ACTIVITY	6.30866e-11	1.34318e-09	0.839089	0.672777	2.55977	62	C2
PID_MYC_ACTIV_PATHWAY	2.35196e-11	5.21693e-10	0.863415	0.64234	2.55897	78	C2
GOCC_PROTEASOME_COMPLEX	1.72139e-10	2.01755e-08	0.826657	0.683471	2.55825	57	C5
GOBP_REGULATION_OF_CHROMOSOME_ORGANIZATION	8.27825e-18	1.97035e-15	1.08644	0.555021	2.55775	207	C5
GOCC_CHROMOSOME_CENTROMERIC_REGION	1.74275e-17	3.85172e-15	1.07687	0.554871	2.55655	206	C5
WP_OXIDATIVE_PHOSPHORYLATION	3.22943e-10	6.13688e-09	0.814036	0.677098	2.55646	59	C2
KAMMINGA_EZH2_TARGETS	1.45879e-09	2.6013e-08	0.788187	0.731452	2.55055	40	C2
SENGUPTA_NASOPHARYNGEAL_CARCINOMA_UP	4.59973e-22	2.26991e-20	1.21254	0.532893	2.55046	299	C2
ODONNELL_TARGETS_OF_MYC_AND_TFRC_DN	3.57397e-09	5.99177e-08	0.774939	0.712336	2.54764	45	C2
BENPORATH_CYCLING_GENES	5.62019e-36	6.16864e-34	1.56318	0.496988	2.54608	622	C2
VERNELL_RETINOBLASTOMA_PATHWAY_UP	6.68556e-11	1.40928e-09	0.839089	0.651434	2.54235	70	C2
GOBP_MITOCHONDRIAL_RESPIRATORY_CHAIN_COMPLEX_ASSEMBLY	7.22354e-12	1.0543e-09	0.887075	0.621023	2.53844	90	C5
MOREAUX_B_LYMPHOCYTE_MATURATION_BY_TACI_DN	6.38719e-11	1.35536e-09	0.839089	0.639756	2.53789	75	C2
REACTOME_TRNA_PROCESSING	2.41854e-12	5.99084e-11	0.898671	0.604762	2.53759	106	C2
GOBP_NADH_DEHYDROGENASE_COMPLEX_ASSEMBLY	3.80867e-10	4.18438e-08	0.814036	0.6777	2.53665	57	C5
REACTOME_SUMOYLATION_OF_DNA_REPLICATION_PROTEINS	2.00765e-09	3.50156e-08	0.774939	0.712307	2.53605	44	C2
REACTOME_DEGRADATION_OF_AXIN	3.1962e-09	5.39708e-08	0.774939	0.68768	2.53518	52	C2
BOYAULT_LIVER_CANCER_SUBCLASS_G23_UP	2.5401e-09	4.37035e-08	0.774939	0.691408	2.53362	51	C2
HONMA_DOCETAXEL_RESISTANCE	4.76257e-09	7.89545e-08	0.761461	0.747972	2.53296	35	C2
BURTON_ADIPOGENESIS_PEAK_AT_24HR	2.18171e-09	3.78441e-08	0.774939	0.718833	2.53268	42	C2
SCIAN_CELL_CYCLE_TARGETS_OF_TP53_AND_TP73_DN	8.76337e-09	1.4017e-07	0.74774	0.845722	2.52851	21	C2
REACTOME_DEGRADATION_OF_GLI1_BY_THE_PROTEASOME	8.11633e-10	1.49895e-08	0.801216	0.673233	2.52821	57	C2
GOBP_MATURATION_OF_SSU_RRNA	2.69935e-09	2.45657e-07	0.774939	0.698838	2.52637	47	C5
MOHANKUMAR_HOXA1_TARGETS_UP	6.04672e-26	3.84934e-24	1.31889	0.512827	2.52572	394	C2
KEGG_SPLICEOSOME	9.61492e-13	2.52928e-11	0.91012	0.586154	2.5249	125	C2
REACTOME_CELLULAR_RESPONSE_TO_CHEMICAL_STRESS	1.12655e-14	3.51551e-13	0.986546	0.5696	2.52228	154	C2
MODY_HIPPOCAMPUS_PRENATAL	1.03602e-08	1.63656e-07	0.74774	0.726769	2.52127	39	C2
EGUCHI_CELL_CYCLE_RB1_TARGETS	1.37733e-08	2.13335e-07	0.74774	0.82938	2.51766	22	C2
KEGG_OXIDATIVE_PHOSPHORYLATION	2.50171e-13	7.01582e-12	0.932595	0.581513	2.51316	130	C2
GOBP_NCRNA_METABOLIC_PROCESS	1.19672e-29	9.95983e-27	1.41728	0.49884	2.5127	490	C5
GOBP_AEROBIC_RESPIRATION	5.27121e-15	9.82541e-13	0.996986	0.553367	2.51201	183	C5
GOBP_PROTEIN_LOCALIZATION_TO_CHROMOSOME	8.80427e-11	1.11648e-08	0.839089	0.614523	2.50655	89	C5
DANG_BOUND_BY_MYC	1.16063e-50	2.46285e-48	1.85405	0.473499	2.50572	1010	C2
REACTOME_STABILIZATION_OF_P53	1.91073e-09	3.35088e-08	0.774939	0.674248	2.50561	54	C2
BILANGES_RAPAMYCIN_SENSITIVE_VIA_TSC1_AND_TSC2	1.0826e-09	1.98041e-08	0.788187	0.64457	2.50377	68	C2
REACTOME_TRANSCRIPTIONAL_REGULATION_BY_TP53	2.36172e-23	1.28502e-21	1.25451	0.512218	2.50312	356	C2
GOCC_CYTOSOLIC_SMALL_RIBOSOMAL_SUBUNIT	6.15981e-09	5.24337e-07	0.761461	0.716068	2.50222	40	C5
CHNG_MULTIPLE_MYELOMA_HYPERPLOID_UP	7.94665e-09	1.28397e-07	0.74774	0.678678	2.502	52	C2
SANA_RESPONSE_TO_IFNG_DN	1.22521e-10	2.51603e-09	0.826657	0.619631	2.50162	84	C2
GOBP_SISTER_CHROMATID_SEGREGATION	3.99003e-16	8.01684e-14	1.0377	0.542745	2.4968	203	C5
REACTOME_DNA_REPAIR	4.15156e-20	1.71616e-18	1.16018	0.525065	2.49664	281	C2
YAO_TEMPORAL_RESPONSE_TO_PROGESTERONE_CLUSTER_11	1.47388e-11	3.31546e-10	0.863415	0.608737	2.49651	93	C2
KARLSSON_TGFB1_TARGETS_UP	5.93502e-12	1.40979e-10	0.887075	0.581721	2.49322	122	C2
BHATTACHARYA_EMBRYONIC_STEM_CELL	2.35176e-10	4.59243e-09	0.814036	0.619351	2.49307	82	C2
REACTOME_REGULATION_OF_RUNX2_EXPRESSION_AND_ACTIVITY	3.36604e-10	6.35852e-09	0.814036	0.638442	2.49165	70	C2
DACOSTA_UV_RESPONSE_VIA_ERCC3_UP	1.12309e-20	4.83079e-19	1.17789	0.518514	2.49133	308	C2
REACTOME_MITOTIC_PROPHASE	2.55755e-10	4.96383e-09	0.814036	0.620421	2.48882	80	C2
MORI_MATURE_B_LYMPHOCYTE_DN	4.27576e-10	8.0531e-09	0.814036	0.636977	2.48593	70	C2
REACTOME_UCH_PROTEINASES	2.7567e-10	5.31792e-09	0.814036	0.617527	2.48573	82	C2
PID_ATR_PATHWAY	1.46697e-08	2.26119e-07	0.74774	0.72156	2.48468	38	C2
REACTOME_CHROMOSOME_MAINTENANCE	8.20707e-11	1.71299e-09	0.839089	0.606755	2.48385	91	C2
GAVIN_FOXP3_TARGETS_CLUSTER_P6	1.51689e-10	3.05587e-09	0.826657	0.607463	2.48267	90	C2
REACTOME_REGULATION_OF_PTEN_STABILITY_AND_ACTIVITY	5.75456e-10	1.07746e-08	0.801216	0.643603	2.48038	66	C2
REACTOME_TRANSPORT_OF_MATURE_TRANSCRIPT_TO_CYTOPLASM	2.19392e-10	4.31064e-09	0.826657	0.620102	2.47734	79	C2
WP_MITOCHONDRIAL_COMPLEX_I_ASSEMBLY_MODEL_OXPHOS_SYSTEM	3.57662e-09	5.99177e-08	0.774939	0.661908	2.47638	56	C2
HP_SIMPLIFIED_GYRAL_PATTERN	1.13195e-09	1.1446e-07	0.788187	0.644712	2.47609	64	C5
GOBP_OXIDATIVE_PHOSPHORYLATION	5.19434e-13	8.371e-11	0.921426	0.571446	2.47596	135	C5
GOCC_POLYSOMAL_RIBOSOME	1.90839e-08	1.40594e-06	0.733762	0.762752	2.4753	29	C5
BURTON_ADIPOGENESIS_PEAK_AT_16HR	2.24765e-08	3.35095e-07	0.733762	0.705465	2.47458	41	C2
SCHLOSSER_MYC_TARGETS_AND_SERUM_RESPONSE_DN	1.12473e-08	1.7679e-07	0.74774	0.682628	2.47342	48	C2
GOBP_MITOTIC_NUCLEAR_DIVISION	1.16572e-19	3.22052e-17	1.14219	0.515131	2.46911	293	C5
MOOTHA_MITOCHONDRIA	1.856e-26	1.25694e-24	1.3345	0.495	2.46565	445	C2
REACTOME_REGULATION_OF_RAS_BY_GAPS	1.92391e-09	3.36473e-08	0.774939	0.64067	2.46455	65	C2
TANG_SENESCENCE_TP53_TARGETS_DN	5.99271e-09	9.83237e-08	0.761461	0.662883	2.46337	54	C2
MOOTHA_HUMAN_MITODB_6_2002	1.42463e-25	8.7204e-24	1.31101	0.495008	2.46304	428	C2
REACTOME_MAPK6_MAPK4_SIGNALING	1.29156e-10	2.62687e-09	0.826657	0.606221	2.46142	87	C2
PRAMOONJAGO_SOX4_TARGETS_DN	1.88083e-08	2.84403e-07	0.733762	0.678525	2.45855	48	C2
LUI_TARGETS_OF_PAX8_PPARG_FUSION	6.44785e-08	9.16228e-07	0.704976	0.739082	2.45795	32	C2
REACTOME_CYTOPROTECTION_BY_HMOX1	5.21976e-12	1.24453e-10	0.887075	0.578302	2.45684	118	C2
REACTOME_TRANSCRIPTIONAL_REGULATION_BY_SMALL_RNAS	3.80033e-08	5.53614e-07	0.719513	0.686363	2.45475	45	C2
REACTOME_G1_S_SPECIFIC_TRANSCRIPTION	4.45092e-08	6.43901e-07	0.719513	0.754055	2.45451	29	C2
BENPORATH_ES_1	1.03253e-22	5.43229e-21	1.2379	0.5003	2.45282	372	C2
MEBARKI_HCC_PROGENITOR_FZD8CRD_UP	5.33641e-29	4.24645e-27	1.39519	0.483571	2.45244	538	C2
REACTOME_COMPLEX_I_BIOGENESIS	8.41752e-09	1.35318e-07	0.74774	0.652777	2.45139	57	C2
ZHAN_MULTIPLE_MYELOMA_SUBGROUPS	2.55139e-07	3.30125e-06	0.674963	0.748412	2.45124	30	C2
REACTOME_HEDGEHOG_LIGAND_BIOGENESIS	1.68191e-09	2.97419e-08	0.788187	0.644098	2.45065	62	C2
REACTOME_INTERACTIONS_OF_REV_WITH_HOST_CELLULAR_PROTEINS	5.41345e-08	7.72691e-07	0.719513	0.723645	2.45058	35	C2
GOCC_CONDENSED_CHROMOSOME_CENTROMERIC_REGION	4.35198e-13	7.08732e-11	0.932595	0.553112	2.44967	153	C5
GOMF_OXIDOREDUCTION_DRIVEN_ACTIVE_TRANSMEMBRANE_TRANSPORTER_ACTIVITY	1.03124e-09	1.05658e-07	0.788187	0.623696	2.44852	72	C5
KAAB_FAILED_HEART_ATRIUM_DN	4.50246e-13	1.21969e-11	0.932595	0.558243	2.44751	144	C2
GOMF_RRNA_BINDING	1.20506e-08	9.56079e-07	0.74774	0.639966	2.44749	63	C5
GOBP_RIBOSOME_ASSEMBLY	4.99496e-09	4.36593e-07	0.761461	0.647663	2.44512	59	C5
GOLDRATH_ANTIGEN_RESPONSE	2.04451e-21	9.50024e-20	1.19534	0.500854	2.44478	346	C2
GOCC_ORGANELLE_INNER_MEMBRANE	4.38965e-28	2.61201e-25	1.37274	0.482199	2.44233	537	C5
GROSS_HYPOXIA_VIA_HIF1A_UP	1.27677e-09	2.30252e-08	0.788187	0.615371	2.44115	75	C2
KAUFFMANN_DNA_REPLICATION_GENES	1.27751e-12	3.31944e-11	0.91012	0.556582	2.43813	143	C2
GOCC_POLYSOME	1.57735e-08	1.1904e-06	0.733762	0.637509	2.4381	63	C5
HP_INCREASED_CSF_LACTATE	6.64222e-10	6.85079e-08	0.801216	0.596983	2.43501	89	C5
DANG_REGULATED_BY_MYC_UP	1.71608e-09	3.0262e-08	0.788187	0.631769	2.43478	66	C2
GOCC_ENDOPEPTIDASE_COMPLEX	1.10361e-09	1.12329e-07	0.788187	0.612014	2.43458	77	C5
CHICAS_RB1_TARGETS_LOW_SERUM	1.58111e-10	3.17519e-09	0.826657	0.588482	2.43332	97	C2
GREENBAUM_E2A_TARGETS_UP	4.21698e-07	5.32645e-06	0.674963	0.73649	2.43297	31	C2
HP_MALIGNANT_GENITOURINARY_TRACT_TUMOR	3.88286e-07	2.1924e-05	0.674963	0.770316	2.43188	26	C5
REACTOME_CROSS_PRESENTATION_OF_SOLUBLE_EXOGENOUS_ANTIGENS_ENDOSOMES	4.4113e-08	6.39689e-07	0.719513	0.677267	2.43111	46	C2
GOMF_RNA_BINDING	1.02668e-71	1.58837e-67	2.21067	0.450101	2.42937	1668	C5
REACTOME_PROTEIN_UBIQUITINATION	6.85639e-09	1.11631e-07	0.761461	0.635619	2.4293	63	C2
WP_PROTEASOME_DEGRADATION	9.22318e-09	1.47155e-07	0.74774	0.645236	2.42825	58	C2
PUJANA_BREAST_CANCER_LIT_INT_NETWORK	1.40547e-10	2.84039e-09	0.826657	0.585968	2.42639	98	C2
HP_ABNORMAL_ACTIVITY_OF_MITOCHONDRIAL_RESPIRATORY_CHAIN	2.72751e-10	3.10275e-08	0.814036	0.592318	2.42616	92	C5
GAVIN_FOXP3_TARGETS_CLUSTER_T7	2.14545e-10	4.2416e-09	0.826657	0.58637	2.42458	97	C2
REACTOME_POSTMITOTIC_NUCLEAR_PORE_COMPLEX_NPC_REFORMATION	1.70431e-07	2.23243e-06	0.690132	0.759015	2.4238	27	C2
KIM_ALL_DISORDERS_DURATION_CORR_DN	2.245e-12	5.62665e-11	0.898671	0.552924	2.42211	143	C2
REACTOME_MRNA_SPLICING_MINOR_PATHWAY	5.13841e-08	7.35082e-07	0.719513	0.656457	2.42008	52	C2
WP_G1_TO_S_CELL_CYCLE_CONTROL	4.90022e-09	8.10255e-08	0.761461	0.631251	2.41799	64	C2
REACTOME_CELLULAR_RESPONSE_TO_HYPOXIA	7.28552e-09	1.18315e-07	0.761461	0.614871	2.41788	72	C2
YU_BAP1_TARGETS	1.02137e-07	1.39529e-06	0.704976	0.742548	2.41705	29	C2
PID_PLK1_PATHWAY	9.45317e-08	1.30824e-06	0.704976	0.675389	2.4155	45	C2
GOMF_RIBONUCLEOPROTEIN_COMPLEX_BINDING	1.84929e-12	2.83271e-10	0.898671	0.551367	2.41435	145	C5
GOBP_MATURATION_OF_SSU_RRNA_FROM_TRICISTRONIC_RRNA_TRANSCRIPT_SSU_RRNA_5_8S_RRNA_LSU_RRNA	1.47573e-07	9.09601e-06	0.690132	0.714804	2.41431	35	C5
MOREAUX_MULTIPLE_MYELOMA_BY_TACI_DN	3.67763e-13	1.00913e-11	0.932595	0.537295	2.41423	173	C2
REACTOME_INTERACTIONS_OF_VPR_WITH_HOST_CELLULAR_PROTEINS	1.3989e-07	1.85529e-06	0.690132	0.712688	2.41348	35	C2
GOBP_DNA_DEPENDENT_DNA_REPLICATION	5.25614e-13	8.38328e-11	0.921426	0.541522	2.41149	159	C5
GOBP_METAPHASE_ANAPHASE_TRANSITION_OF_CELL_CYCLE	5.43064e-09	4.70902e-07	0.761461	0.626928	2.41133	65	C5
JIANG_VHL_TARGETS	1.15541e-09	2.10152e-08	0.788187	0.59808	2.41064	83	C2
TAKAO_RESPONSE_TO_UVB_RADIATION_UP	9.83353e-10	1.80404e-08	0.788187	0.594505	2.41014	85	C2
WP_MRNA_PROCESSING	4.15881e-11	9.03583e-10	0.851339	0.56016	2.40871	124	C2
ZHANG_BREAST_CANCER_PROGENITORS_UP	1.61691e-23	9.02918e-22	1.25451	0.485365	2.40808	424	C2
GOCC_MITOCHONDRIAL_ENVELOPE	7.65459e-36	1.18424e-32	1.55654	0.46432	2.40704	754	C5
REACTOME_VIRAL_MESSENGER_RNA_SYNTHESIS	7.00572e-08	9.91076e-07	0.704976	0.683098	2.40678	42	C2
REACTOME_SNRNP_ASSEMBLY	7.37919e-08	1.03929e-06	0.704976	0.652784	2.40653	52	C2
CROONQUIST_NRAS_VS_STROMAL_STIMULATION_DN	2.30829e-10	4.52141e-09	0.826657	0.586684	2.40606	93	C2
REACTOME_ASYMMETRIC_LOCALIZATION_OF_PCP_PROTEINS	1.53349e-08	2.35233e-07	0.733762	0.634	2.40556	61	C2
REACTOME_REGULATION_OF_HSF1_MEDIATED_HEAT_SHOCK_RESPONSE	3.01e-09	5.10978e-08	0.774939	0.599497	2.40488	80	C2
ALONSO_METASTASIS_UP	3.1747e-14	9.62388e-13	0.965328	0.531118	2.4048	185	C2
YAO_TEMPORAL_RESPONSE_TO_PROGESTERONE_CLUSTER_10	1.24093e-08	1.93621e-07	0.74774	0.617707	2.40416	69	C2
NADERI_BREAST_CANCER_PROGNOSIS_UP	1.09413e-07	1.47881e-06	0.704976	0.659653	2.40285	49	C2
HP_DECREASED_ACTIVITY_OF_MITOCHONDRIAL_COMPLEX_I	3.07378e-08	2.17144e-06	0.719513	0.654299	2.40096	52	C5
GOCC_NUCLEAR_CHROMOSOME	4.18964e-14	7.36566e-12	0.965328	0.524035	2.40085	196	C5
REACTOME_HIV_LIFE_CYCLE	2.30383e-12	5.75143e-11	0.898671	0.547366	2.39982	144	C2
REACTOME_TRNA_PROCESSING_IN_THE_NUCLEUS	3.02082e-08	4.46185e-07	0.719513	0.640851	2.39761	56	C2
LY_AGING_PREMATURE_DN	1.91125e-07	2.49324e-06	0.690132	0.73635	2.39688	29	C2
WP_METABOLIC_REPROGRAMMING_IN_COLON_CANCER	9.86402e-08	1.35333e-06	0.704976	0.67979	2.39512	42	C2
GOBP_PEPTIDE_BIOSYNTHETIC_PROCESS	2.27768e-31	2.9365e-28	1.45334	0.46771	2.39443	640	C5
GOCC_ORGANELLE_ENVELOPE_LUMEN	2.17413e-09	2.02626e-07	0.774939	0.586888	2.39383	89	C5
WONG_PROTEASOME_GENE_MODULE	1.29305e-07	1.73296e-06	0.690132	0.657051	2.39337	49	C2
ZHONG_SECRETOME_OF_LUNG_CANCER_AND_MACROPHAGE	3.34497e-09	5.63335e-08	0.774939	0.601881	2.39269	77	C2
CAFFAREL_RESPONSE_TO_THC_DN	1.13584e-06	1.35155e-05	0.643552	0.723795	2.39103	31	C2
GOBP_RNA_LOCALIZATION	1.43318e-13	2.43656e-11	0.943632	0.524257	2.39094	189	C5
PELLICCIOTTA_HDAC_IN_ANTIGEN_PRESENTATION_UP	8.65166e-09	1.38732e-07	0.74774	0.628269	2.39043	62	C2
REACTOME_APC_CDC20_MEDIATED_DEGRADATION_OF_NEK2A	3.38634e-07	4.31149e-06	0.674963	0.759743	2.38927	25	C2
GOBP_TRANSLATIONAL_INITIATION	5.39594e-11	7.1351e-09	0.851339	0.562358	2.38779	118	C5
RAMASWAMY_METASTASIS_UP	1.73888e-08	2.64193e-07	0.733762	0.61987	2.38454	65	C2
REACTOME_DECTIN_1_MEDIATED_NONCANONICAL_NF_KB_SIGNALING	6.71239e-08	9.51694e-07	0.704976	0.631417	2.38399	59	C2
REACTOME_NUCLEAR_IMPORT_OF_REV_PROTEIN	3.44187e-07	4.37344e-06	0.674963	0.716814	2.38389	32	C2
LUI_THYROID_CANCER_PAX8_PPARG_DN	7.26194e-08	1.02504e-06	0.704976	0.66951	2.38367	44	C2
ELVIDGE_HYPOXIA_DN	9.82918e-12	2.28367e-10	0.875325	0.543751	2.38192	143	C2
KEGG_PROTEASOME	7.56295e-08	1.06048e-06	0.704976	0.668903	2.38151	44	C2
CHAUHAN_RESPONSE_TO_METHOXYESTRADIOL_UP	8.39444e-08	1.16679e-06	0.704976	0.667866	2.37782	44	C2
REACTOME_HOMOLOGY_DIRECTED_REPAIR	1.31024e-09	2.35622e-08	0.788187	0.569416	2.37726	102	C2
REACTOME_TELOMERE_MAINTENANCE	1.54618e-08	2.3661e-07	0.733762	0.620603	2.3772	64	C2
GROSS_HYPOXIA_VIA_ELK3_UP	5.26227e-14	1.55812e-12	0.965328	0.518452	2.37597	202	C2
KEGG_PARKINSONS_DISEASE	5.60993e-11	1.19842e-09	0.851339	0.551206	2.37576	127	C2
LOPEZ_MBD_TARGETS	7.55881e-40	9.25373e-38	1.64074	0.450523	2.37387	931	C2
MILI_PSEUDOPODIA_HAPTOTAXIS_DN	5.545e-31	5.04278e-29	1.4462	0.46064	2.3705	661	C2
CHICAS_RB1_TARGETS_GROWING	8.85737e-16	2.96769e-14	1.02767	0.508368	2.37023	238	C2
DAIRKEE_CANCER_PRONE_RESPONSE_BPA_E2	2.18701e-10	4.31037e-09	0.826657	0.56057	2.369	114	C2
REACTOME_INTERLEUKIN_1_SIGNALING	9.31841e-10	1.71448e-08	0.788187	0.572833	2.36861	97	C2
GOCC_PROTEASOME_ACCESSORY_COMPLEX	1.60093e-06	7.83797e-05	0.643552	0.772954	2.36668	23	C5
SHAFFER_IRF4_TARGETS_IN_ACTIVATED_B_LYMPHOCYTE	3.67734e-08	5.39025e-07	0.719513	0.595191	2.36467	76	C2
GOCC_NUCLEAR_PROTEIN_CONTAINING_COMPLEX	4.34942e-50	2.243e-46	1.84285	0.445057	2.36421	1191	C5
BIOCARTA_PROTEASOME_PATHWAY	2.92614e-07	3.7556e-06	0.674963	0.824134	2.36381	18	C2
HP_INCREASED_SERUM_LACTATE	1.21752e-12	1.90265e-10	0.91012	0.523563	2.36361	176	C5
GOBP_INNER_MITOCHONDRIAL_MEMBRANE_ORGANIZATION	4.64025e-07	2.54572e-05	0.674963	0.686802	2.36346	38	C5
REACTOME_DNA_DOUBLE_STRAND_BREAK_REPAIR	4.80667e-11	1.04079e-09	0.851339	0.546065	2.36343	131	C2
REACTOME_PTEN_REGULATION	1.805e-11	4.0318e-10	0.863415	0.543018	2.3628	136	C2
BOYAULT_LIVER_CANCER_SUBCLASS_G123_UP	3.08553e-07	3.95221e-06	0.674963	0.659842	2.3599	45	C2
COLLER_MYC_TARGETS_UP	4.5921e-07	5.76594e-06	0.674963	0.769105	2.35965	23	C2
GOBP_DNA_REPLICATION_INITIATION	5.17225e-07	2.8176e-05	0.659444	0.685537	2.3591	38	C5
LOCKWOOD_AMPLIFIED_IN_LUNG_CANCER	1.35785e-14	4.21664e-13	0.986546	0.512381	2.35599	210	C2
REACTOME_PCP_CE_PATHWAY	3.95037e-09	6.56608e-08	0.761461	0.576795	2.35446	89	C2
REACTOME_RUNX1_REGULATES_TRANSCRIPTION_OF_GENES_INVOLVED_IN_DIFFERENTIATION_OF_HSCS	1.23293e-08	1.92846e-07	0.74774	0.60842	2.35427	67	C2
GOBP_DNA_REPLICATION	2.44771e-16	5.04914e-14	1.0377	0.494261	2.35398	279	C5
LY_AGING_MIDDLE_DN	1.03323e-07	1.40545e-06	0.704976	0.875979	2.35387	14	C2
GOBP_REGULATION_OF_CHROMOSOME_SEGREGATION	5.44835e-09	4.70902e-07	0.761461	0.577152	2.35267	88	C5
REACTOME_EXPORT_OF_VIRAL_RIBONUCLEOPROTEINS_FROM_NUCLEUS	2.49218e-06	2.78412e-05	0.627257	0.712109	2.35243	31	C2
BASSO_B_LYMPHOCYTE_NETWORK	1.27283e-11	2.89388e-10	0.875325	0.536765	2.35209	142	C2
LI_WILMS_TUMOR_ANAPLASTIC_UP	1.0082e-06	1.20191e-05	0.643552	0.828481	2.35021	17	C2
GOBP_REGULATION_OF_CHROMOSOME_SEPARATION	1.38052e-08	1.06614e-06	0.74774	0.59862	2.35008	72	C5
REACTOME_NUCLEAR_ENVELOPE_BREAKDOWN	2.23777e-07	2.90136e-06	0.690132	0.641142	2.34942	51	C2
GOMF_SNORNA_BINDING	1.6653e-06	8.05121e-05	0.643552	0.713355	2.34901	31	C5
LINDGREN_BLADDER_CANCER_CLUSTER_1_DN	1.20783e-19	4.83588e-18	1.14219	0.480099	2.34699	365	C2
REACTOME_RECOGNITION_OF_DNA_DAMAGE_BY_PCNA_CONTAINING_REPLICATION_COMPLEX	7.60632e-07	9.27621e-06	0.659444	0.720652	2.34578	29	C2
REACTOME_NUCLEOTIDE_EXCISION_REPAIR	2.65284e-09	4.55201e-08	0.774939	0.557749	2.34526	109	C2
GOBP_ATP_SYNTHESIS_COUPLED_ELECTRON_TRANSPORT	2.79079e-09	2.52493e-07	0.774939	0.573442	2.34396	90	C5
WP_DNA_IRDAMAGE_AND_CELLULAR_RESPONSE_VIA_ATR	1.03365e-08	1.63656e-07	0.74774	0.58834	2.34385	78	C2
TIEN_INTESTINE_PROBIOTICS_24HR_DN	3.78853e-14	1.127e-12	0.965328	0.509618	2.3431	209	C2
REACTOME_TRANSPORT_OF_MATURE_MRNAS_DERIVED_FROM_INTRONLESS_TRANSCRIPTS	5.1834e-07	6.48281e-06	0.659444	0.667866	2.34269	41	C2
SCHLOSSER_MYC_AND_SERUM_RESPONSE_SYNERGY	3.04701e-06	3.35593e-05	0.627257	0.714597	2.34049	30	C2
REACTOME_CRISTAE_FORMATION	3.04701e-06	3.35593e-05	0.627257	0.714579	2.34043	30	C2
ZHONG_SECRETOME_OF_LUNG_CANCER_AND_FIBROBLAST	9.14786e-11	1.90311e-09	0.839089	0.540629	2.3399	131	C2
LUI_THYROID_CANCER_CLUSTER_3	2.04757e-06	2.32764e-05	0.627257	0.738515	2.33965	26	C2
ACOSTA_PROLIFERATION_INDEPENDENT_MYC_TARGETS_UP	9.65437e-09	1.53266e-07	0.74774	0.58093	2.33842	82	C2
REACTOME_SIGNALING_BY_NOTCH4	2.03333e-08	3.06009e-07	0.733762	0.582654	2.33732	80	C2
REACTOME_NUCLEAR_ENVELOPE_NE_REASSEMBLY	4.75074e-08	6.84235e-07	0.719513	0.592445	2.33368	73	C2
GOBP_CHROMOSOME_SEGREGATION	1.93476e-18	5.07334e-16	1.10534	0.478678	2.3333	340	C5
GOBP_ESTABLISHMENT_OF_PROTEIN_LOCALIZATION_TO_ORGANELLE	2.50467e-20	7.45188e-18	1.16907	0.469876	2.33317	410	C5
SASAKI_ADULT_T_CELL_LEUKEMIA	7.04776e-12	1.66112e-10	0.887075	0.522757	2.33127	165	C2
HP_ERYTHROID_HYPOPLASIA	2.08815e-06	9.76004e-05	0.627257	0.744602	2.32835	25	C5
HESS_TARGETS_OF_HOXA9_AND_MEIS1_UP	1.30613e-07	1.74682e-06	0.690132	0.599128	2.32725	68	C2
REACTOME_DEGRADATION_OF_BETA_CATENIN_BY_THE_DESTRUCTION_COMPLEX	1.30388e-08	2.02451e-07	0.74774	0.577981	2.32655	82	C2
REACTOME_CELLULAR_RESPONSE_TO_HEAT_STRESS	2.73503e-09	4.68043e-08	0.774939	0.55971	2.32544	99	C2
GOCC_ENVELOPE	3.87783e-47	1.30754e-43	1.79157	0.437518	2.32492	1198	C5
KEGG_HUNTINGTONS_DISEASE	1.70001e-12	4.3289e-11	0.91012	0.51586	2.32347	180	C2
REACTOME_RNA_POLYMERASE_II_TRANSCRIPTION_TERMINATION	7.5006e-08	1.05406e-06	0.704976	0.603684	2.32228	65	C2
YAO_TEMPORAL_RESPONSE_TO_PROGESTERONE_CLUSTER_12	2.26659e-08	3.37129e-07	0.733762	0.584068	2.32188	77	C2
REACTOME_APC_C_CDC20_MEDIATED_DEGRADATION_OF_CYCLIN_B	1.4503e-06	1.69717e-05	0.643552	0.756161	2.31993	23	C2
FOURNIER_ACINAR_DEVELOPMENT_LATE_DN	4.3273e-06	4.57601e-05	0.610527	0.775816	2.3195	21	C2
REACTOME_TRANSLESION_SYNTHESIS_BY_POLH	9.80186e-07	1.17071e-05	0.643552	0.808281	2.31834	18	C2
WHITFIELD_CELL_CYCLE_G2	1.10581e-11	2.55058e-10	0.875325	0.521258	2.31732	161	C2
REICHERT_MITOSIS_LIN9_TARGETS	3.60956e-06	3.89466e-05	0.627257	0.731048	2.31599	26	C2
REACTOME_RESOLUTION_OF_AP_SITES_VIA_THE_MULTIPLE_NUCLEOTIDE_PATCH_REPLACEMENT_PATHWAY	3.00769e-06	3.32412e-05	0.627257	0.743918	2.31547	24	C2
GOBP_MITOCHONDRIAL_MEMBRANE_ORGANIZATION	1.72143e-09	1.68558e-07	0.788187	0.552291	2.31516	107	C5
DOUGLAS_BMI1_TARGETS_UP	3.14782e-24	1.80532e-22	1.27903	0.456163	2.31512	545	C2
REACTOME_TRANSCRIPTIONAL_REGULATION_BY_RUNX2	5.25901e-10	9.87577e-09	0.801216	0.546485	2.31352	115	C2
CHAUHAN_RESPONSE_TO_METHOXYESTRADIOL_DN	3.62063e-09	6.0496e-08	0.774939	0.556773	2.31324	99	C2
BLALOCK_ALZHEIMERS_DISEASE_DN	5.42572e-47	9.59449e-45	1.78578	0.434008	2.31306	1220	C2
KIM_MYC_AMPLIFICATION_TARGETS_UP	4.7662e-13	1.28566e-11	0.921426	0.506476	2.31306	198	C2
GOMF_NUCLEOCYTOPLASMIC_CARRIER_ACTIVITY	1.53499e-06	7.56301e-05	0.643552	0.711937	2.31039	29	C5
REACTOME_GLOBAL_GENOME_NUCLEOTIDE_EXCISION_REPAIR_GG_NER	1.14363e-08	1.7932e-07	0.74774	0.572863	2.309	83	C2
MAYBURD_RESPONSE_TO_L663536_DN	2.78311e-07	3.57925e-06	0.674963	0.621332	2.30896	54	C2
PID_FANCONI_PATHWAY	4.55188e-07	5.72673e-06	0.674963	0.648413	2.30856	44	C2
VILLANUEVA_LIVER_CANCER_KRT19_UP	6.40961e-12	1.51686e-10	0.887075	0.515969	2.30576	168	C2
GOCC_PROTEASOME_REGULATORY_PARTICLE	3.00605e-06	0.000134802	0.627257	0.791246	2.3055	19	C5
NAKAYAMA_SOFT_TISSUE_TUMORS_PCA2_UP	2.66405e-08	3.94403e-07	0.733762	0.565912	2.30497	88	C2
ODONNELL_TFRC_TARGETS_DN	2.80084e-10	5.38676e-09	0.814036	0.5321	2.30298	131	C2
REACTOME_MITOPHAGY	3.37875e-06	3.67677e-05	0.627257	0.721105	2.30274	27	C2
CUI_TCF21_TARGETS_2_UP	6.56583e-20	2.67936e-18	1.15122	0.464296	2.30221	422	C2
TONKS_TARGETS_OF_RUNX1_RUNX1T1_FUSION_MONOCYTE_UP	1.28983e-12	3.33783e-11	0.91012	0.503119	2.3014	199	C2
REACTOME_CYCLIN_A_B1_B2_ASSOCIATED_EVENTS_DURING_G2_M_TRANSITION	4.09315e-06	4.34284e-05	0.610527	0.739355	2.30126	24	C2
TIEN_INTESTINE_PROBIOTICS_6HR_UP	9.26768e-07	1.11528e-05	0.659444	0.623374	2.29811	52	C2
ZAMORA_NOS2_TARGETS_UP	3.14886e-07	4.02523e-06	0.674963	0.614072	2.29742	56	C2
GOBP_CELLULAR_RESPIRATION	1.96443e-13	3.30345e-11	0.943632	0.492182	2.29647	226	C5
GOBP_CHROMOSOME_SEPARATION	1.2291e-08	9.65245e-07	0.74774	0.555641	2.29576	97	C5
MATTIOLI_MGUS_VS_PCL	3.066e-09	5.19099e-08	0.774939	0.535618	2.29563	122	C2
KAUFFMANN_DNA_REPAIR_GENES	3.34003e-13	9.20459e-12	0.932595	0.496225	2.29515	224	C2
ALCALA_APOPTOSIS	1.48024e-08	2.27614e-07	0.74774	0.565139	2.29462	87	C2
GOBP_REGULATION_OF_TRANSLATIONAL_INITIATION	3.78732e-08	2.61579e-06	0.719513	0.573667	2.29404	79	C5
WP_MITOCHONDRIAL_COMPLEX_IV_ASSEMBLY	3.86163e-06	4.13158e-05	0.610527	0.685065	2.29365	33	C2
REACTOME_NS1_MEDIATED_EFFECTS_ON_HOST_PATHWAYS	2.00428e-06	2.28549e-05	0.627257	0.661109	2.29348	39	C2
HOLLMANN_APOPTOSIS_VIA_CD40_UP	1.98845e-12	5.02321e-11	0.898671	0.502581	2.29333	196	C2
GOBP_PROTEIN_LOCALIZATION_TO_CHROMOSOME_TELOMERIC_REGION	4.32204e-06	0.000185225	0.610527	0.710633	2.29046	28	C5
REACTOME_EXTENSION_OF_TELOMERES	4.92328e-07	6.16961e-06	0.659444	0.62717	2.29036	50	C2
ZHAN_VARIABLE_EARLY_DIFFERENTIATION_GENES_DN	7.33957e-06	7.40471e-05	0.610527	0.699163	2.28993	30	C2
KIM_ALL_DISORDERS_CALB1_CORR_UP	2.81868e-23	1.52065e-21	1.24623	0.452534	2.28843	528	C2
TOOKER_GEMCITABINE_RESISTANCE_DN	2.35739e-09	4.06698e-08	0.774939	0.537209	2.28553	119	C2
REACTOME_HIV_TRANSCRIPTION_ELONGATION	8.14743e-07	9.86056e-06	0.659444	0.645332	2.28445	43	C2
NIKOLSKY_BREAST_CANCER_8Q12_Q22_AMPLICON	3.10794e-10	5.94149e-09	0.814036	0.528854	2.28354	129	C2
NAKAMURA_TUMOR_ZONE_PERIPHERAL_VS_CENTRAL_UP	3.11091e-14	9.47562e-13	0.965328	0.480486	2.28321	273	C2
GOCC_METHYLTRANSFERASE_COMPLEX	2.88392e-08	2.0656e-06	0.733762	0.559551	2.28232	89	C5
WP_TRANSLATION_FACTORS	1.19476e-06	1.41635e-05	0.643552	0.622651	2.28166	51	C2
WP_NUCLEOTIDE_METABOLISM	2.24023e-06	2.51966e-05	0.627257	0.795435	2.28149	18	C2
REACTOME_LAGGING_STRAND_SYNTHESIS	5.22835e-06	5.40035e-05	0.610527	0.773218	2.28054	20	C2
GOBP_ESTABLISHMENT_OF_PROTEIN_LOCALIZATION_TO_MITOCHONDRIAL_MEMBRANE	5.47709e-06	0.000228399	0.610527	0.697505	2.27962	30	C5
ZHANG_PROLIFERATING_VS_QUIESCENT	1.52722e-06	1.78064e-05	0.643552	0.63109	2.27911	47	C2
PID_AURORA_B_PATHWAY	3.44536e-06	3.7238e-05	0.627257	0.664776	2.27813	37	C2
GOBP_ATP_SYNTHESIS_COUPLED_PROTON_TRANSPORT	8.18133e-06	0.00032791	0.593325	0.735839	2.27777	24	C5
GOCC_ENDOPLASMIC_RETICULUM_PROTEIN_CONTAINING_COMPLEX	1.19784e-09	1.19559e-07	0.788187	0.531534	2.27549	122	C5
GOBP_RNA_DEPENDENT_DNA_BIOSYNTHETIC_PROCESS	4.07628e-07	2.26284e-05	0.674963	0.5843	2.27496	69	C5
REACTOME_SUMOYLATION_OF_RNA_BINDING_PROTEINS	7.55232e-07	9.22804e-06	0.659444	0.638956	2.27489	44	C2
STEIN_ESRRA_TARGETS_RESPONSIVE_TO_ESTROGEN_DN	2.21633e-06	2.4972e-05	0.627257	0.648351	2.27424	41	C2
GRAESSMANN_RESPONSE_TO_MC_AND_DOXORUBICIN_DN	1.6119e-28	1.22159e-26	1.38775	0.436487	2.27356	748	C2
WP_DNA_MISMATCH_REPAIR	4.85951e-06	5.07142e-05	0.610527	0.741038	2.27353	23	C2
MARTINEZ_RESPONSE_TO_TRABECTEDIN_DN	3.45854e-14	1.04346e-12	0.965328	0.480093	2.27319	264	C2
EPPERT_PROGENITOR	1.18858e-09	2.15569e-08	0.788187	0.523131	2.27187	135	C2
CAFFAREL_RESPONSE_TO_THC_24HR_5_UP	3.44229e-06	3.7238e-05	0.627257	0.697766	2.27128	29	C2
GOMF_SINGLE_STRANDED_DNA_BINDING	1.77222e-09	1.7052e-07	0.788187	0.533826	2.2697	119	C5
SANSOM_APC_TARGETS_REQUIRE_MYC	6.40488e-13	1.706e-11	0.921426	0.492493	2.26861	217	C2
GOBP_NEGATIVE_REGULATION_OF_CHROMOSOME_ORGANIZATION	4.80636e-08	3.24713e-06	0.719513	0.558104	2.26857	86	C5
GOBP_MITOTIC_CELL_CYCLE_PROCESS	1.17769e-28	7.59169e-26	1.38775	0.439431	2.26852	714	C5
GOBP_PROTEIN_LOCALIZATION_TO_MITOCHONDRION	2.25338e-09	2.08755e-07	0.774939	0.531018	2.26727	121	C5
WANG_METASTASIS_OF_BREAST_CANCER_ESR1_UP	7.5015e-06	7.54416e-05	0.610527	0.768491	2.2666	20	C2
REACTOME_HEDGEHOG_ON_STATE	3.12686e-08	4.60777e-07	0.719513	0.5623	2.26643	83	C2
GOCC_PIGMENT_GRANULE	7.49293e-09	6.23243e-07	0.74774	0.5405	2.26573	107	C5
GOBP_AMIDE_BIOSYNTHETIC_PROCESS	2.84415e-30	2.58834e-27	1.43181	0.436351	2.26489	767	C5
GOBP_MITOCHONDRION_ORGANIZATION	2.4037e-21	8.08427e-19	1.19534	0.449062	2.26351	495	C5
GOBP_TELOMERE_MAINTENANCE	1.34426e-09	1.32466e-07	0.788187	0.524319	2.26217	130	C5
HP_MYELODYSPLASIA	3.89586e-08	2.66694e-06	0.719513	0.544639	2.26171	99	C5
HP_INCREASED_SERUM_PYRUVATE	1.6588e-06	8.04491e-05	0.643552	0.619626	2.26149	50	C5
REACTOME_POLO_LIKE_KINASE_MEDIATED_EVENTS	4.78372e-06	5.00052e-05	0.610527	0.810255	2.26037	16	C2
GOMF_DNA_POLYMERASE_BINDING	1.4525e-05	0.000537599	0.593325	0.749348	2.26026	22	C5
GOCC_CATALYTIC_COMPLEX	1.74608e-46	4.50227e-43	1.77998	0.421847	2.26005	1379	C5
GOCC_PEPTIDASE_COMPLEX	9.97257e-09	8.1203e-07	0.74774	0.539	2.25945	107	C5
GOCC_RESPIRASOME	1.78117e-08	1.31849e-06	0.733762	0.541651	2.2589	101	C5
REACTOME_HDR_THROUGH_HOMOLOGOUS_RECOMBINATION_HRR	1.88665e-07	2.46621e-06	0.690132	0.586057	2.25861	66	C2
GOBP_NUCLEAR_CHROMOSOME_SEGREGATION	6.02183e-15	1.10909e-12	0.996986	0.472407	2.25815	282	C5
GOBP_RIBOSOMAL_SMALL_SUBUNIT_ASSEMBLY	1.14088e-05	0.000437979	0.593325	0.78396	2.25548	18	C5
IVANOVA_HEMATOPOIESIS_INTERMEDIATE_PROGENITOR	1.38883e-09	2.48351e-08	0.788187	0.522111	2.2545	128	C2
FLOTHO_PEDIATRIC_ALL_THERAPY_RESPONSE_UP	1.24162e-06	1.46918e-05	0.643552	0.617236	2.25408	50	C2
HP_MITOCHONDRIAL_MYOPATHY	7.3262e-07	3.84216e-05	0.659444	0.606957	2.25339	55	C5
GOBP_PEPTIDE_METABOLIC_PROCESS	2.0776e-29	1.5306e-26	1.40995	0.43245	2.25273	798	C5
GOMF_NADH_DEHYDROGENASE_ACTIVITY	3.17207e-06	0.000141021	0.627257	0.627551	2.25269	45	C5
MEINHOLD_OVARIAN_CANCER_LOW_GRADE_DN	5.52743e-06	5.67542e-05	0.610527	0.774483	2.25261	19	C2
HU_GENOTOXIC_DAMAGE_4HR	3.42864e-06	3.71835e-05	0.627257	0.668132	2.25208	34	C2
REACTOME_DOWNSTREAM_SIGNALING_EVENTS_OF_B_CELL_RECEPTOR_BCR	1.5425e-07	2.03726e-06	0.690132	0.566005	2.25007	77	C2
REACTOME_TRANSCRIPTION_COUPLED_NUCLEOTIDE_EXCISION_REPAIR_TC_NER	1.5755e-07	2.07224e-06	0.690132	0.565912	2.2497	77	C2
GOBP_TELOMERE_MAINTENANCE_VIA_TELOMERE_LENGTHENING	1.39859e-07	8.76014e-06	0.690132	0.561128	2.24946	80	C5
REACTOME_BASE_EXCISION_REPAIR	2.00689e-06	2.28549e-05	0.627257	0.63516	2.24844	43	C2
REACTOME_PROCESSING_OF_CAPPED_INTRONLESS_PRE_MRNA	1.88331e-05	0.000173648	0.57561	0.69733	2.2475	28	C2
CAIRO_PML_TARGETS_BOUND_BY_MYC_UP	1.2271e-05	0.000117646	0.593325	0.740132	2.24674	22	C2
HP_ABNORMAL_MITOCHONDRIA_IN_MUSCLE_TISSUE	4.43937e-06	0.000189205	0.610527	0.65275	2.24627	38	C5
WP_DNA_REPAIR_PATHWAYS_FULL_NETWORK	3.73408e-09	6.22282e-08	0.761461	0.528712	2.24616	118	C2
FLECHNER_PBL_KIDNEY_TRANSPLANT_OK_VS_DONOR_UP	6.28987e-10	1.17423e-08	0.801216	0.510464	2.24589	148	C2
GOCC_PROTON_TRANSPORTING_TWO_SECTOR_ATPASE_COMPLEX	1.5188e-06	7.53099e-05	0.643552	0.621043	2.24513	47	C5
RAHMAN_TP53_TARGETS_PHOSPHORYLATED	1.16048e-05	0.000112445	0.593325	0.761172	2.24501	20	C2
HP_ADENOCARCINOMA_OF_THE_COLON	9.87925e-06	0.000385964	0.593325	0.686552	2.24383	30	C5
BOHN_PRIMARY_IMMUNODEFICIENCY_SYNDROM_UP	1.4192e-06	1.66383e-05	0.643552	0.630144	2.24352	44	C2
REACTOME_HIV_ELONGATION_ARREST_AND_RECOVERY	1.11972e-05	0.000108827	0.593325	0.67005	2.24338	33	C2
REACTOME_INHIBITION_OF_THE_PROTEOLYTIC_ACTIVITY_OF_APC_C_REQUIRED_FOR_THE_ONSET_OF_ANAPHASE_BY_MITOTIC_SPINDLE_CHECKPOINT_COMPONENTS	2.26256e-05	0.000205177	0.57561	0.750103	2.24263	21	C2
GOBP_REGULATION_OF_UBIQUITIN_PROTEIN_TRANSFERASE_ACTIVITY	9.32991e-07	4.81143e-05	0.659444	0.604053	2.2426	55	C5
REACTOME_PCNA_DEPENDENT_LONG_PATCH_BASE_EXCISION_REPAIR	2.26256e-05	0.000205177	0.57561	0.749737	2.24153	21	C2
REACTOME_UNFOLDED_PROTEIN_RESPONSE_UPR	7.97465e-08	1.1133e-06	0.704976	0.547554	2.24151	91	C2
REACTOME_NUCLEAR_PORE_COMPLEX_NPC_DISASSEMBLY	4.05202e-06	4.31229e-05	0.610527	0.664986	2.24147	34	C2
WP_PYRIMIDINE_METABOLISM	9.25265e-08	1.28328e-06	0.704976	0.556461	2.23992	82	C2
GOBP_MITOTIC_CELL_CYCLE	4.07893e-31	4.50751e-28	1.4462	0.428482	2.23975	863	C5
FAELT_B_CLL_WITH_VH3_21_UP	2.17926e-06	2.45979e-05	0.627257	0.632658	2.23958	43	C2
PELLICCIOTTA_HDAC_IN_ANTIGEN_PRESENTATION_DN	2.88587e-06	3.20061e-05	0.627257	0.614542	2.23853	49	C2
PUIFFE_INVASION_INHIBITED_BY_ASCITES_UP	1.08677e-07	1.472e-06	0.704976	0.563459	2.23522	75	C2
GOCC_REPLISOME	9.38536e-06	0.000369468	0.593325	0.81325	2.23499	15	C5
GOBP_TRNA_METABOLIC_PROCESS	5.81937e-10	6.12459e-08	0.801216	0.499259	2.23434	163	C5
REACTOME_G0_AND_EARLY_G1	1.10491e-05	0.000107716	0.593325	0.699554	2.23392	27	C2
PID_BARD1_PATHWAY	2.4054e-05	0.000217511	0.57561	0.691964	2.2302	28	C2
GOCC_FICOLIN_1_RICH_GRANULE_LUMEN	2.27484e-09	2.09488e-07	0.774939	0.519889	2.22893	124	C5
HOLLEMAN_ASPARAGINASE_RESISTANCE_ALL_DN	1.06798e-05	0.000104757	0.593325	0.726395	2.22861	23	C2
BUYTAERT_PHOTODYNAMIC_THERAPY_STRESS_DN	8.27129e-24	4.65974e-22	1.26274	0.434228	2.22836	626	C2
GOCC_90S_PRERIBOSOME	2.8542e-05	0.00098786	0.57561	0.705397	2.22694	26	C5
REACTOME_GAP_FILLING_DNA_REPAIR_SYNTHESIS_AND_LIGATION_IN_GG_NER	2.00133e-05	0.000183316	0.57561	0.715409	2.22673	24	C2
GOBP_MATURATION_OF_LSU_RRNA	2.89103e-05	0.000989537	0.57561	0.705189	2.22628	26	C5
GOBP_MITOCHONDRIAL_ELECTRON_TRANSPORT_NADH_TO_UBIQUINONE	3.58094e-06	0.000156499	0.627257	0.6099	2.22599	50	C5
GOBP_RNA_PROCESSING	8.30514e-38	1.60611e-34	1.60243	0.420467	2.22475	1094	C5
GOBP_DNA_UNWINDING_INVOLVED_IN_DNA_REPLICATION	3.32327e-05	0.00111528	0.557332	0.736876	2.22264	22	C5
BOUDOUKHA_BOUND_BY_IGF2BP2	3.3477e-08	4.92181e-07	0.719513	0.53052	2.22179	104	C2
GOCC_SPINDLE_MIDZONE	4.85632e-06	0.00020472	0.610527	0.654852	2.22021	36	C5
NIKOLSKY_BREAST_CANCER_8P12_P11_AMPLICON	1.6267e-06	1.87941e-05	0.643552	0.591117	2.21984	57	C2
REACTOME_DNA_DAMAGE_BYPASS	3.86808e-06	4.13158e-05	0.610527	0.614392	2.21881	47	C2
GOCC_EUKARYOTIC_TRANSLATION_INITIATION_FACTOR_3_COMPLEX	1.14904e-05	0.000440021	0.593325	0.807284	2.21859	15	C5
GOBP_TELOMERE_ORGANIZATION	2.53807e-09	2.32346e-07	0.774939	0.513461	2.21825	134	C5
HP_MUSCLE_ABNORMALITY_RELATED_TO_MITOCHONDRIAL_DYSFUNCTION	2.86238e-07	1.66481e-05	0.674963	0.568919	2.21757	70	C5
GOCC_CONDENSED_CHROMOSOME	1.29465e-12	2.00296e-10	0.91012	0.471574	2.21742	247	C5
HP_ABSENT_THUMB	2.85241e-06	0.000129034	0.627257	0.609799	2.21652	49	C5
REACTOME_SUMOYLATION_OF_UBIQUITINYLATION_PROTEINS	1.19438e-05	0.000115203	0.593325	0.646799	2.21652	37	C2
REACTOME_SYNTHESIS_OF_ACTIVE_UBIQUITIN_ROLES_OF_E1_AND_E2_ENZYMES	9.79923e-06	9.7017e-05	0.593325	0.680911	2.21642	29	C2
GOMF_RNA_POLYMERASE_ACTIVITY	5.07846e-06	0.000212924	0.610527	0.634185	2.21609	40	C5
GOBP_CELLULAR_MACROMOLECULE_BIOSYNTHETIC_PROCESS	4.22576e-47	1.30754e-43	1.79157	0.412102	2.21216	1443	C5
REACTOME_FORMATION_OF_RNA_POL_II_ELONGATION_COMPLEX	1.60737e-06	1.86205e-05	0.643552	0.587615	2.2114	58	C2
GOBP_DNA_STRAND_ELONGATION	9.10018e-06	0.000360997	0.593325	0.646518	2.21004	37	C5
DELPUECH_FOXO3_TARGETS_DN	7.95296e-06	7.96047e-05	0.593325	0.648135	2.21004	36	C2
GOBP_ESTABLISHMENT_OF_PROTEIN_LOCALIZATION_TO_TELOMERE	7.55044e-05	0.00225063	0.538434	0.778879	2.20986	17	C5
ENK_UV_RESPONSE_KERATINOCYTE_UP	3.37296e-21	1.52286e-19	1.19534	0.437215	2.2084	512	C2
GOBP_CYTOPLASMIC_TRANSLATIONAL_INITIATION	2.09805e-05	0.000745193	0.57561	0.693178	2.20816	27	C5
REACTOME_SELECTIVE_AUTOPHAGY	4.23184e-07	5.33464e-06	0.674963	0.555371	2.2078	77	C2
HP_TRIPHALANGEAL_THUMB	1.15545e-06	5.84181e-05	0.643552	0.57231	2.20731	66	C5
GOBP_REGULATION_OF_TELOMERE_MAINTENANCE	3.40844e-07	1.94583e-05	0.674963	0.55355	2.207	78	C5
REACTOME_TP53_REGULATES_METABOLIC_GENES	9.83448e-08	1.35219e-06	0.704976	0.544216	2.20627	85	C2
REACTOME_PHOSPHORYLATION_OF_THE_APC_C	2.99358e-05	0.000266385	0.57561	0.747914	2.2059	20	C2
GOMF_MOLECULAR_CARRIER_ACTIVITY	6.33292e-07	3.40197e-05	0.659444	0.563096	2.20466	71	C5
REACTOME_TRANSLESION_SYNTHESIS_BY_Y_FAMILY_DNA_POLYMERASES_BYPASSES_LESIONS_ON_DNA_TEMPLATE	6.76501e-06	6.86859e-05	0.610527	0.640038	2.20396	38	C2
GOBP_RIBONUCLEOPROTEIN_COMPLEX_SUBUNIT_ORGANIZATION	8.4625e-11	1.08201e-08	0.839089	0.482786	2.20322	190	C5
REACTOME_PROCESSING_OF_DNA_DOUBLE_STRAND_BREAK_ENDS	6.34758e-07	7.84635e-06	0.659444	0.579008	2.203	62	C2
LIAO_METASTASIS	5.36337e-20	2.20279e-18	1.16018	0.435703	2.20224	520	C2
APPIERTO_RESPONSE_TO_FENRETINIDE_DN	5.41264e-06	5.56653e-05	0.610527	0.607624	2.20165	48	C2
HP_NORMOCHROMIC_ANEMIA	1.23286e-05	0.000468637	0.593325	0.6539	2.19931	34	C5
SCIBETTA_KDM5B_TARGETS_DN	5.36476e-07	6.69648e-06	0.659444	0.553225	2.19927	77	C2
REACTOME_RMTS_METHYLATE_HISTONE_ARGININES	2.77605e-05	0.000248906	0.57561	0.671168	2.19824	30	C2
HP_PURE_RED_CELL_APLASIA	2.81812e-05	0.000977559	0.57561	0.702935	2.19806	25	C5
ZHOU_TNF_SIGNALING_30MIN	6.72355e-06	6.8374e-05	0.610527	0.599679	2.19749	51	C2
GOBP_TELOMERASE_RNA_LOCALIZATION	3.41688e-05	0.00113928	0.557332	0.753764	2.19628	19	C5
REACTOME_HEDGEHOG_OFF_STATE	8.18161e-08	1.1397e-06	0.704976	0.521196	2.19609	110	C2
REACTOME_DNA_DAMAGE_RECOGNITION_IN_GG_NER	1.62869e-05	0.000153149	0.57561	0.640473	2.19484	37	C2
GOBP_PROTEIN_TARGETING_TO_MITOCHONDRION	6.33749e-08	4.13702e-06	0.704976	0.530105	2.19477	98	C5
REACTOME_TRANSCRIPTIONAL_REGULATION_BY_RUNX3	1.02706e-07	1.40006e-06	0.704976	0.533698	2.19439	94	C2
REACTOME_RESOLUTION_OF_ABASIC_SITES_AP_SITES	1.68791e-05	0.000158018	0.57561	0.640096	2.19355	37	C2
GOBP_REGULATION_OF_TELOMERE_MAINTENANCE_VIA_TELOMERE_LENGTHENING	1.32009e-06	6.63088e-05	0.643552	0.579524	2.1934	60	C5
KEGG_MISMATCH_REPAIR	1.74344e-05	0.0001625	0.57561	0.714747	2.19287	23	C2
WP_GASTRIC_CANCER_NETWORK_2	3.80098e-05	0.000332834	0.557332	0.663586	2.19213	31	C2
GOBP_MITOTIC_SPINDLE_ORGANIZATION	1.99295e-08	1.45521e-06	0.733762	0.511557	2.19212	123	C5
BIOCARTA_SM_PATHWAY	1.3336e-05	0.000127282	0.593325	0.815647	2.19175	14	C2
GOBP_PROTEASOMAL_PROTEIN_CATABOLIC_PROCESS	3.32713e-19	9.03052e-17	1.13309	0.43549	2.19155	475	C5
GOBP_MITOTIC_CHROMOSOME_CONDENSATION	3.88799e-05	0.00127169	0.557332	0.751809	2.19059	19	C5
AFFAR_YY1_TARGETS_DN	4.01678e-13	1.09746e-11	0.932595	0.46394	2.18978	259	C2
GOCC_NADH_DEHYDROGENASE_COMPLEX	4.78706e-06	0.000202351	0.610527	0.602389	2.18959	49	C5
REACTOME_POLYMERASE_SWITCHING	1.5279e-05	0.000144312	0.57561	0.814037	2.18742	14	C2
GOCC_NUCLEOLUS	2.03891e-36	3.50488e-33	1.56979	0.411788	2.18713	1143	C5
REACTOME_REGULATION_OF_TP53_ACTIVITY	7.87704e-10	1.46623e-08	0.801216	0.492846	2.18602	156	C2
REACTOME_TELOMERE_C_STRAND_LAGGING_STRAND_SYNTHESIS	3.59693e-05	0.000316709	0.557332	0.652785	2.18557	33	C2
REACTOME_SUMOYLATION_OF_SUMOYLATION_PROTEINS	3.59693e-05	0.000316709	0.557332	0.652783	2.18557	33	C2
REACTOME_RHO_GTPASE_EFFECTORS	1.33546e-12	3.42803e-11	0.91012	0.463219	2.18465	258	C2
UDAYAKUMAR_MED1_TARGETS_UP	1.25158e-08	1.94805e-07	0.74774	0.50576	2.18389	128	C2
GOBP_DNA_GEOMETRIC_CHANGE	2.48242e-07	1.46586e-05	0.674963	0.529472	2.18388	96	C5
REACTOME_TRANSLATION_OF_SARS_COV_2_STRUCTURAL_PROTEINS	7.03133e-06	7.11629e-05	0.610527	0.602549	2.18326	48	C2
GOBP_PROTEASOME_MEDIATED_UBIQUITIN_DEPENDENT_PROTEIN_CATABOLIC_PROCESS	1.3646e-16	2.85294e-14	1.04763	0.440654	2.18281	402	C5
GOCC_SPLICEOSOMAL_COMPLEX	2.78056e-10	3.14e-08	0.814036	0.479182	2.18201	187	C5
GOCC_REPLICATION_FORK	2.41806e-06	0.000111008	0.627257	0.580532	2.18085	58	C5
GOBP_ESTABLISHMENT_OF_PROTEIN_LOCALIZATION_TO_CHROMOSOME	8.33936e-05	0.00244353	0.538434	0.712031	2.18014	23	C5
REACTOME_ABC_TRANSPORTER_DISORDERS	6.4609e-07	7.97095e-06	0.659444	0.551108	2.17762	74	C2
HP_DUPLICATION_OF_THUMB_PHALANX	5.96874e-06	0.000245591	0.610527	0.590085	2.17602	53	C5
REACTOME_CYCLIN_D_ASSOCIATED_EVENTS_IN_G1	1.11218e-05	0.000108259	0.593325	0.608002	2.17449	45	C2
KEGG_PYRIMIDINE_METABOLISM	1.3382e-07	1.78595e-06	0.690132	0.525883	2.17447	97	C2
KEGG_RNA_POLYMERASE	6.18372e-05	0.00051865	0.538434	0.674528	2.17401	28	C2
BLUM_RESPONSE_TO_SALIRASIB_UP	3.82339e-12	9.32555e-11	0.887075	0.467622	2.17379	232	C2
HP_RETICULOCYTOPENIA	1.94007e-05	0.000693181	0.57561	0.646113	2.17312	34	C5
GOMF_PROTEASOME_BINDING	0.000125839	0.003489	0.518848	0.76581	2.17278	17	C5
GOBP_PROTEIN_LOCALIZATION_TO_ORGANELLE	7.08755e-28	4.06117e-25	1.37274	0.415646	2.17098	842	C5
IBRAHIM_NRF2_UP	3.01468e-19	1.19202e-17	1.13309	0.429887	2.17026	511	C2
BENPORATH_MYC_TARGETS_WITH_EBOX	1.30503e-11	2.94604e-10	0.875325	0.470062	2.17008	220	C2
ANDERSEN_LIVER_CANCER_KRT19_UP	4.29128e-05	0.000372184	0.557332	0.648125	2.16997	33	C2
REACTOME_IRE1ALPHA_ACTIVATES_CHAPERONES	7.3176e-06	7.39426e-05	0.610527	0.593909	2.16889	50	C2
WHITFIELD_CELL_CYCLE_G2_M	1.80586e-10	3.58134e-09	0.826657	0.475707	2.16861	195	C2
ZHU_CMV_24_HR_UP	1.5673e-06	1.8207e-05	0.643552	0.539793	2.1679	81	C2
SCHLOSSER_SERUM_RESPONSE_AUGMENTED_BY_MYC	6.22859e-08	8.87051e-07	0.704976	0.51682	2.1677	105	C2
REACTOME_PROTEIN_LOCALIZATION	2.87822e-09	4.91227e-08	0.774939	0.488743	2.16736	157	C2
GOBP_MITOCHONDRIAL_TRANSPORT	2.61751e-10	3.02205e-08	0.814036	0.475365	2.16715	188	C5
REACTOME_GOLGI_TO_ER_RETROGRADE_TRANSPORT	1.86044e-08	2.81989e-07	0.733762	0.501834	2.16694	128	C2
HP_ABNORMAL_SHAPE_OF_THE_PALPEBRAL_FISSURE	6.92943e-06	0.000282119	0.610527	0.596023	2.16645	49	C5
WP_PARKINUBIQUITIN_PROTEASOMAL_SYSTEM_PATHWAY	3.86336e-06	4.13158e-05	0.610527	0.557459	2.16539	68	C2
MARKEY_RB1_CHRONIC_LOF_UP	1.62681e-07	2.13532e-06	0.690132	0.51388	2.16526	110	C2
REACTOME_SMAD2_SMAD3_SMAD4_HETEROTRIMER_REGULATES_TRANSCRIPTION	5.5111e-05	0.000467159	0.557332	0.655406	2.16511	31	C2
JIANG_AGING_HYPOTHALAMUS_UP	8.97812e-06	8.9444e-05	0.593325	0.599485	2.16498	47	C2
HP_ABNORMAL_CSF_METABOLITE_LEVEL	5.12938e-08	3.45029e-06	0.719513	0.513761	2.16494	110	C5
GOBP_CHROMOSOME_ORGANIZATION	7.47013e-31	7.55035e-28	1.4462	0.412452	2.16445	946	C5
BENITEZ_GBM_PROTEASOME_INHIBITION_RESPONSE	9.86405e-06	9.75071e-05	0.593325	0.597307	2.16427	48	C2
REACTOME_G2_M_DNA_DAMAGE_CHECKPOINT	3.66737e-06	3.95034e-05	0.627257	0.570364	2.16411	61	C2
GUTIERREZ_MULTIPLE_MYELOMA_UP	1.88867e-05	0.000173648	0.57561	0.64183	2.16342	34	C2
REACTOME_E2F_MEDIATED_REGULATION_OF_DNA_REPLICATION	4.73667e-05	0.000406932	0.557332	0.712683	2.16342	22	C2
REACTOME_TRANSPORT_OF_THE_SLBP_DEPENDANT_MATURE_MRNA	1.88867e-05	0.000173648	0.57561	0.64177	2.16322	34	C2
GOMF_MRNA_5_UTR_BINDING	8.70321e-05	0.00254052	0.538434	0.685041	2.16267	26	C5
GOCC_CHROMOSOME_TELOMERIC_REGION	1.12853e-08	9.04635e-07	0.74774	0.495861	2.16246	140	C5
REACTOME_TP53_REGULATES_TRANSCRIPTION_OF_DNA_REPAIR_GENES	1.67908e-06	1.93642e-05	0.643552	0.568228	2.16198	62	C2
REACTOME_TRANSLESION_SYNTHESIS_BY_POLK	5.40845e-05	0.000460297	0.557332	0.774922	2.1618	16	C2
GOBP_CELL_CYCLE_G2_M_PHASE_TRANSITION	4.40113e-09	3.8765e-07	0.761461	0.490435	2.16157	150	C5
WP_NONALCOHOLIC_FATTY_LIVER_DISEASE	1.27166e-09	2.29983e-08	0.788187	0.48757	2.16031	155	C2
RICKMAN_TUMOR_DIFFERENTIATED_WELL_VS_POORLY_UP	1.1814e-11	2.70533e-10	0.875325	0.463423	2.16022	237	C2
GOMF_ELECTRON_TRANSFER_ACTIVITY	1.25776e-08	9.82765e-07	0.74774	0.503809	2.15999	124	C5
HP_ABNORMALITY_OF_THE_MITOCHONDRION	1.77452e-09	1.7052e-07	0.788187	0.479558	2.1589	171	C5
REACTOME_DUAL_INCISION_IN_TC_NER	1.52663e-06	1.78064e-05	0.643552	0.563564	2.15871	64	C2
GOCC_RNA_POLYMERASE_COMPLEX	2.88953e-07	1.6743e-05	0.674963	0.519704	2.15816	99	C5
REACTOME_SUMOYLATION_OF_CHROMATIN_ORGANIZATION_PROTEINS	5.62127e-06	5.76248e-05	0.610527	0.580514	2.15728	54	C2
GOBP_POSITIVE_REGULATION_OF_PROTEIN_LOCALIZATION_TO_NUCLEUS	6.49152e-07	3.47509e-05	0.659444	0.533014	2.15688	84	C5
GOCC_INTRACELLULAR_PROTEIN_CONTAINING_COMPLEX	4.27337e-24	1.88895e-21	1.27091	0.417408	2.15624	720	C5
REACTOME_NEDDYLATION	3.21793e-11	7.06392e-10	0.851339	0.465348	2.1559	226	C2
REACTOME_ANTIVIRAL_MECHANISM_BY_IFN_STIMULATED_GENES	9.78209e-07	1.17054e-05	0.643552	0.541034	2.15539	78	C2
GOCC_INTRINSIC_COMPONENT_OF_MITOCHONDRIAL_MEMBRANE	6.74666e-07	3.58686e-05	0.659444	0.528441	2.15411	88	C5
GOBP_REGULATION_OF_UBIQUITIN_PROTEIN_LIGASE_ACTIVITY	8.4825e-05	0.00248077	0.538434	0.69557	2.15312	24	C5
GOMF_TRANSLATION_INITIATION_FACTOR_ACTIVITY	9.33853e-06	0.000368562	0.593325	0.588406	2.15221	51	C5
GOBP_REGULATION_OF_PROTEIN_LOCALIZATION_TO_CHROMOSOME_TELOMERIC_REGION	2.86701e-05	0.000989537	0.57561	0.816552	2.15159	13	C5
GOBP_TRNA_PROCESSING	4.05771e-08	2.75337e-06	0.719513	0.506033	2.15153	119	C5
REACTOME_E3_UBIQUITIN_LIGASES_UBIQUITINATE_TARGET_PROTEINS	1.18958e-05	0.000114915	0.593325	0.607604	2.15089	43	C2
SIMBULAN_PARP1_TARGETS_DN	6.64258e-05	0.000554943	0.538434	0.770401	2.14919	16	C2
REACTOME_DISEASES_OF_MITOTIC_CELL_CYCLE	1.79636e-05	0.000166946	0.57561	0.623951	2.14856	38	C2
GOBP_MITOTIC_CELL_CYCLE_PHASE_TRANSITION	6.74386e-16	1.30418e-13	1.02767	0.431942	2.14805	414	C5
GOBP_POSITIVE_REGULATION_OF_TRANSLATION	1.48244e-08	1.12979e-06	0.74774	0.495755	2.148	135	C5
GOCC_CATALYTIC_STEP_2_SPLICEOSOME	6.90473e-07	3.65083e-05	0.659444	0.528378	2.14774	86	C5
KIM_WT1_TARGETS_DN	8.07989e-18	3.04359e-16	1.08644	0.429913	2.14675	457	C2
GOMF_DNA_REPLICATION_ORIGIN_BINDING	0.000140865	0.0038301	0.518848	0.76775	2.14652	16	C5
GARGALOVIC_RESPONSE_TO_OXIDIZED_PHOSPHOLIPIDS_TURQUOISE_DN	1.67694e-05	0.000157223	0.57561	0.582152	2.14614	52	C2
HP_PERSISTENCE_OF_HEMOGLOBIN_F	4.59893e-05	0.00147921	0.557332	0.656611	2.14597	30	C5
GOBP_REGULATION_OF_MITOTIC_SISTER_CHROMATID_SEGREGATION	1.84454e-05	0.000663647	0.57561	0.59572	2.14579	46	C5
GOCC_TELOMERASE_HOLOENZYME_COMPLEX	0.000107546	0.00302751	0.538434	0.711106	2.14491	22	C5
WP_REGULATION_OF_SISTER_CHROMATID_SEPARATION_AT_THE_METAPHASEANAPHASE_TRANSITION	2.76551e-05	0.000248311	0.57561	0.782576	2.14383	15	C2
MONTERO_THYROID_CANCER_POOR_SURVIVAL_UP	3.9587e-05	0.00034522	0.557332	0.8315	2.14381	12	C2
GOBP_DNA_REPAIR	3.23474e-18	8.34077e-16	1.10534	0.42437	2.14371	511	C5
REACTOME_FORMATION_OF_ATP_BY_CHEMIOSMOTIC_COUPLING	6.50077e-05	0.000543809	0.538434	0.755665	2.14365	17	C2
GOCC_MLL1_2_COMPLEX	0.0001021	0.00290365	0.538434	0.650309	2.14141	31	C5
SUNG_METASTASIS_STROMA_DN	6.85895e-06	6.95288e-05	0.610527	0.576241	2.1414	54	C2
CAFFAREL_RESPONSE_TO_THC_24HR_5_DN	1.07993e-05	0.000105766	0.593325	0.586379	2.14139	50	C2
GOBP_REGULATION_OF_CELL_CYCLE_G2_M_PHASE_TRANSITION	3.49008e-07	1.98511e-05	0.674963	0.513623	2.14135	103	C5
RODRIGUES_THYROID_CARCINOMA_ANAPLASTIC_UP	7.50597e-23	3.98192e-21	1.2379	0.413831	2.14093	692	C2
GOMF_NUCLEOSOMAL_DNA_BINDING	9.95768e-05	0.00285288	0.538434	0.691563	2.14072	24	C5
DUTERTRE_ESTRADIOL_RESPONSE_6HR_UP	6.92407e-11	1.44996e-09	0.839089	0.463183	2.13985	221	C2
GOBP_UBIQUITIN_DEPENDENT_ERAD_PATHWAY	1.74841e-06	8.40053e-05	0.643552	0.532019	2.13962	81	C5
GOCC_SNO_S_RNA_CONTAINING_RIBONUCLEOPROTEIN_COMPLEX	5.33728e-05	0.00168173	0.557332	0.659311	2.13961	29	C5
GOCC_CAJAL_BODY	2.17414e-06	0.000101313	0.627257	0.542132	2.13914	74	C5
WINTER_HYPOXIA_UP	7.75514e-07	9.4216e-06	0.659444	0.522313	2.13834	92	C2
REACTOME_RNA_POLYMERASE_III_TRANSCRIPTION	1.6404e-05	0.000154023	0.57561	0.609177	2.13683	41	C2
HP_FOCAL_T2_HYPERINTENSE_BRAINSTEM_LESION	5.09803e-05	0.00161954	0.557332	0.643375	2.13639	32	C5
CREIGHTON_AKT1_SIGNALING_VIA_MTOR_DN	8.04417e-05	0.000665055	0.538434	0.703726	2.13622	22	C2
REACTOME_METABOLISM_OF_AMINO_ACIDS_AND_DERIVATIVES	2.09508e-14	6.44313e-13	0.975995	0.436594	2.13531	357	C2
REACTOME_CHOLESTEROL_BIOSYNTHESIS	5.45062e-05	0.000463267	0.557332	0.678971	2.13525	25	C2
HP_ABNORMAL_CIRCULATING_CARBOHYDRATE_CONCENTRATION	1.35953e-05	0.000506825	0.593325	0.558278	2.13509	63	C5
GOBP_NEGATIVE_REGULATION_OF_METAPHASE_ANAPHASE_TRANSITION_OF_CELL_CYCLE	2.33619e-05	0.000819573	0.57561	0.60419	2.13488	42	C5
GOBP_RESPIRATORY_ELECTRON_TRANSPORT_CHAIN	1.11906e-07	7.09545e-06	0.704976	0.506133	2.13279	110	C5
GOMF_NUCLEAR_IMPORT_SIGNAL_RECEPTOR_ACTIVITY	0.000121962	0.00339365	0.538434	0.731933	2.13267	19	C5
PID_FOXM1_PATHWAY	4.90036e-05	0.000418734	0.557332	0.61448	2.13172	39	C2
GOMF_SINGLE_STRANDED_DNA_HELICASE_ACTIVITY	0.000197276	0.00507947	0.518848	0.696203	2.13168	23	C5
GOBP_ATP_BIOSYNTHETIC_PROCESS	1.32061e-05	0.000494083	0.593325	0.577854	2.13091	53	C5
GOCC_PRERIBOSOME_LARGE_SUBUNIT_PRECURSOR	0.000129797	0.00357311	0.518848	0.706374	2.13064	22	C5
HOLLEMAN_ASPARAGINASE_RESISTANCE_B_ALL_UP	9.42569e-05	0.000771259	0.538434	0.67234	2.13	26	C2
MORI_SMALL_PRE_BII_LYMPHOCYTE_DN	3.74159e-06	4.02348e-05	0.627257	0.536101	2.12991	76	C2
SESTO_RESPONSE_TO_UV_C7	3.07304e-06	3.37875e-05	0.627257	0.550402	2.12977	67	C2
GOBP_ESTABLISHMENT_OF_RNA_LOCALIZATION	6.16827e-09	5.24337e-07	0.761461	0.480446	2.12974	155	C5
GOBP_CELL_CYCLE_DNA_REPLICATION	1.70619e-05	0.000619636	0.57561	0.599972	2.12945	43	C5
REACTOME_POLYMERASE_SWITCHING_ON_THE_C_STRAND_OF_THE_TELOMERE	6.41466e-05	0.000537313	0.538434	0.677113	2.12941	25	C2
HP_CHROMOSOME_BREAKAGE	6.24574e-05	0.00193256	0.538434	0.656001	2.12887	29	C5
GOBP_POSITIVE_REGULATION_OF_TELOMERASE_RNA_LOCALIZATION_TO_CAJAL_BODY	7.62007e-05	0.00226238	0.538434	0.77444	2.12833	15	C5
SESTO_RESPONSE_TO_UV_C0	1.25187e-07	1.68131e-06	0.690132	0.507433	2.12833	105	C2
GOBP_MATURATION_OF_5_8S_RRNA	7.36771e-05	0.00220903	0.538434	0.636535	2.12812	33	C5
GOBP_POSITIVE_REGULATION_OF_CHROMOSOME_ORGANIZATION	1.05113e-06	5.367e-05	0.643552	0.52203	2.12685	87	C5
GOCC_MITOCHONDRIAL_MATRIX	8.43072e-17	1.81155e-14	1.05746	0.424031	2.12582	461	C5
AGUIRRE_PANCREATIC_CANCER_COPY_NUMBER_UP	2.34855e-12	5.84019e-11	0.898671	0.444937	2.12525	291	C2
ZHENG_GLIOBLASTOMA_PLASTICITY_UP	1.78891e-11	4.00992e-10	0.863415	0.455184	2.12515	243	C2
REACTOME_RNA_POLYMERASE_III_TRANSCRIPTION_INITIATION_FROM_TYPE_3_PROMOTER	0.000124285	0.000997838	0.518848	0.659348	2.12508	28	C2
WP_AEROBIC_GLYCOLYSIS	5.64023e-05	0.000476836	0.557332	0.823989	2.12444	12	C2
GOCC_ROUGH_ENDOPLASMIC_RETICULUM_MEMBRANE	0.000218041	0.00547616	0.518848	0.693571	2.12362	23	C5
GOCC_OUTER_MITOCHONDRIAL_MEMBRANE_PROTEIN_COMPLEX	0.000141664	0.00384506	0.518848	0.703996	2.12347	22	C5
BENPORATH_ES_CORE_NINE_CORRELATED	2.2201e-07	2.88432e-06	0.690132	0.509895	2.12308	100	C2
REACTOME_GLYCOLYSIS	2.72794e-06	3.03603e-05	0.627257	0.543909	2.12271	70	C2
REACTOME_CONVERSION_FROM_APC_C_CDC20_TO_APC_C_CDH1_IN_LATE_ANAPHASE	0.000143185	0.00113514	0.518848	0.719692	2.12266	20	C2
GOMF_RIBOSOME_BINDING	8.99323e-06	0.000357672	0.593325	0.545046	2.12212	69	C5
HP_ABNORMAL_ERYTHROCYTE_ENZYME_LEVEL	6.78457e-05	0.00205812	0.538434	0.63906	2.12206	32	C5
NATSUME_RESPONSE_TO_INTERFERON_BETA_DN	2.177e-05	0.00019855	0.57561	0.578865	2.12122	51	C2
GOBP_MICROTUBULE_CYTOSKELETON_ORGANIZATION_INVOLVED_IN_MITOSIS	1.07713e-08	8.67931e-07	0.74774	0.481238	2.12103	150	C5
GOBP_NUCLEAR_EXPORT	1.07713e-08	8.67931e-07	0.74774	0.481214	2.12092	150	C5
GOBP_ENDOPLASMIC_RETICULUM_TO_CYTOSOL_TRANSPORT	9.22531e-05	0.00266775	0.538434	0.658033	2.12092	28	C5
YAMASHITA_LIVER_CANCER_WITH_EPCAM_UP	2.25993e-05	0.000205177	0.57561	0.578462	2.11974	51	C2
HOLLEMAN_PREDNISOLONE_RESISTANCE_B_ALL_UP	0.000174738	0.00136489	0.518848	0.70899	2.11971	21	C2
HP_PARTIAL_DUPLICATION_OF_THE_PHALANX_OF_HAND	5.07139e-05	0.00161772	0.557332	0.610827	2.1173	39	C5
GOCC_SPINDLE	1.51113e-14	2.71846e-12	0.975995	0.428266	2.11691	388	C5
HP_INTRAUTERINE_GROWTH_RETARDATION	4.98516e-18	1.22421e-15	1.09593	0.418803	2.11685	516	C5
GOBP_ATTACHMENT_OF_SPINDLE_MICROTUBULES_TO_KINETOCHORE	4.41752e-05	0.00142679	0.557332	0.619218	2.11672	37	C5
GRAHAM_CML_QUIESCENT_VS_NORMAL_QUIESCENT_UP	1.39571e-06	1.64235e-05	0.643552	0.518505	2.11653	89	C2
GOBP_DNA_BIOSYNTHETIC_PROCESS	1.31177e-09	1.30092e-07	0.788187	0.464177	2.11614	188	C5
FINETTI_BREAST_CANCER_KINOME_RED	0.000118917	0.000961912	0.538434	0.758509	2.11602	16	C2
LE_NEURONAL_DIFFERENTIATION_DN	7.49518e-05	0.000624533	0.538434	0.737616	2.11566	18	C2
PID_E2F_PATHWAY	5.64873e-06	5.78132e-05	0.610527	0.536547	2.11349	73	C2
GOBP_DNA_STRAND_ELONGATION_INVOLVED_IN_DNA_REPLICATION	0.000101838	0.00290153	0.538434	0.769027	2.11346	15	C5
TONG_INTERACT_WITH_PTTG1	8.40858e-06	8.39013e-05	0.593325	0.566149	2.11277	55	C2
GRUETZMANN_PANCREATIC_CANCER_UP	3.64406e-14	1.09425e-12	0.965328	0.432679	2.11248	347	C2
REACTOME_TRANSCRIPTION_OF_THE_HIV_GENOME	1.03003e-05	0.000101347	0.593325	0.543683	2.11188	68	C2
REACTOME_TRNA_MODIFICATION_IN_THE_NUCLEUS_AND_CYTOSOL	3.0678e-05	0.000272001	0.557332	0.599362	2.11175	42	C2
HP_HYPERTROPHIC_CARDIOMYOPATHY	1.4656e-11	2.04273e-09	0.863415	0.445397	2.11095	262	C5
GOLDRATH_HOMEOSTATIC_PROLIFERATION	2.1636e-08	3.24082e-07	0.733762	0.480508	2.10994	146	C2
REACTOME_COPI_DEPENDENT_GOLGI_TO_ER_RETROGRADE_TRAFFIC	2.96246e-06	3.27983e-05	0.627257	0.511958	2.10957	95	C2
WP_GASTRIC_CANCER_NETWORK_1	0.000124419	0.000997838	0.518848	0.665769	2.10918	26	C2
PEART_HDAC_PROLIFERATION_CLUSTER_DN	3.25763e-06	3.56324e-05	0.627257	0.540403	2.10903	70	C2
SPIELMAN_LYMPHOBLAST_EUROPEAN_VS_ASIAN_DN	3.04039e-19	1.19476e-17	1.13309	0.414597	2.10881	579	C2
BURTON_ADIPOGENESIS_4	3.54902e-05	0.000313358	0.557332	0.597797	2.10624	42	C2
GOBP_CELL_CYCLE_PHASE_TRANSITION	1.25123e-17	2.84674e-15	1.08644	0.417095	2.10488	504	C5
GOCC_OXIDOREDUCTASE_COMPLEX	1.45803e-07	9.05672e-06	0.690132	0.494837	2.10393	119	C5
GOBP_MRNA_TRANSPORT	1.58262e-07	9.71615e-06	0.690132	0.493196	2.10229	120	C5
HP_ABNORMAL_BRAINSTEM_MRI_SIGNAL_INTENSITY	5.91295e-05	0.00183693	0.557332	0.610762	2.10178	38	C5
GOBP_NEGATIVE_REGULATION_OF_UBIQUITIN_PROTEIN_TRANSFERASE_ACTIVITY	0.000207211	0.00527262	0.518848	0.696626	2.10124	22	C5
XU_RESPONSE_TO_TRETINOIN_AND_NSC682994_DN	7.81604e-05	0.000650417	0.538434	0.781678	2.10047	14	C2
REACTOME_SENESCENCE_ASSOCIATED_SECRETORY_PHENOTYPE_SASP	2.92338e-05	0.000261013	0.57561	0.573039	2.09987	51	C2
GOBP_REGULATION_OF_DNA_DEPENDENT_DNA_REPLICATION	2.36028e-05	0.000826153	0.57561	0.573765	2.09866	51	C5
GOBP_PURINE_NUCLEOSIDE_MONOPHOSPHATE_BIOSYNTHETIC_PROCESS	0.000366303	0.00865203	0.498493	0.7128	2.0979	20	C5
REACTOME_PINK1_PRKN_MEDIATED_MITOPHAGY	0.000228141	0.00173725	0.518848	0.711168	2.09753	20	C2
HUANG_GATA2_TARGETS_DN	3.84028e-06	4.12263e-05	0.610527	0.537423	2.0974	70	C2
GOCC_PROTON_TRANSPORTING_ATP_SYNTHASE_COMPLEX	0.000218707	0.00548399	0.518848	0.719811	2.09735	19	C5
CHUNG_BLISTER_CYTOTOXICITY_UP	9.70436e-08	1.33718e-06	0.704976	0.482851	2.09675	134	C2
GOBP_REGULATION_OF_ESTABLISHMENT_OF_PROTEIN_LOCALIZATION_TO_CHROMOSOME	0.000170255	0.0044796	0.518848	0.812088	2.09659	12	C5
GOCC_TRANSFERASE_COMPLEX	1.26508e-22	4.77366e-20	1.2295	0.403914	2.09578	766	C5
GOCC_ATPASE_COMPLEX	1.76278e-06	8.44334e-05	0.643552	0.514259	2.09519	87	C5
GOBP_POSITIVE_REGULATION_OF_TELOMERE_MAINTENANCE_VIA_TELOMERE_LENGTHENING	6.45031e-05	0.00198002	0.538434	0.612772	2.09469	37	C5
ELVIDGE_HIF1A_AND_HIF2A_TARGETS_UP	4.18922e-05	0.000364325	0.557332	0.600311	2.09326	40	C2
GAZDA_DIAMOND_BLACKFAN_ANEMIA_PROGENITOR_DN	6.06155e-06	6.19388e-05	0.610527	0.546462	2.09321	64	C2
JIANG_AGING_CEREBRAL_CORTEX_DN	3.61687e-05	0.000318025	0.557332	0.577543	2.09266	48	C2
GOCC_NUCLEAR_PORE	9.62877e-07	4.94906e-05	0.643552	0.511518	2.09242	91	C5
REACTOME_TERMINATION_OF_TRANSLESION_DNA_SYNTHESIS	0.000170425	0.00133447	0.518848	0.633058	2.09129	31	C2
REACTOME_INITIATION_OF_NUCLEAR_ENVELOPE_NE_REFORMATION	0.000120961	0.000977202	0.538434	0.729119	2.09128	18	C2
GOBP_PROTEIN_INSERTION_INTO_MEMBRANE	1.2643e-05	0.000475912	0.593325	0.556683	2.09126	58	C5
REACTOME_FORMATION_OF_THE_EARLY_ELONGATION_COMPLEX	0.00011733	0.00095028	0.538434	0.624313	2.09024	33	C2
HP_LACTIC_ACIDOSIS	2.81574e-08	2.02615e-06	0.733762	0.466045	2.09021	164	C5
GOBP_METAPHASE_PLATE_CONGRESSION	1.24636e-05	0.000471453	0.593325	0.541797	2.08962	66	C5
GOBP_MITOTIC_METAPHASE_PLATE_CONGRESSION	1.32215e-05	0.000494083	0.593325	0.569391	2.08939	52	C5
REACTOME_CELLULAR_SENESCENCE	1.39527e-07	1.85434e-06	0.690132	0.484668	2.08898	127	C2
GOBP_ATP_METABOLIC_PROCESS	5.45832e-11	7.15641e-09	0.851339	0.440212	2.08871	267	C5
DEN_INTERACT_WITH_LCA5	0.000124455	0.000997838	0.518848	0.664044	2.08831	25	C2
BIOCARTA_MCM_PATHWAY	0.000132834	0.00105835	0.518848	0.727853	2.08765	18	C2
DITTMER_PTHLH_TARGETS_UP	7.21109e-07	8.84504e-06	0.659444	0.495427	2.08751	110	C2
SAKAI_TUMOR_INFILTRATING_MONOCYTES_DN	7.84474e-06	7.86451e-05	0.593325	0.525389	2.08735	76	C2
GOBP_ERAD_PATHWAY	7.7535e-07	4.05251e-05	0.659444	0.499598	2.08615	104	C5
GOCC_U2_TYPE_SPLICEOSOMAL_COMPLEX	2.63961e-06	0.000120464	0.627257	0.511195	2.08509	89	C5
DAZARD_UV_RESPONSE_CLUSTER_G1	1.54451e-05	0.000145665	0.57561	0.549149	2.08362	61	C2
MONNIER_POSTRADIATION_TUMOR_ESCAPE_UP	5.89742e-14	1.73009e-12	0.954542	0.422902	2.08283	394	C2
DACOSTA_UV_RESPONSE_VIA_ERCC3_TTD_UP	1.88968e-05	0.000173648	0.57561	0.553429	2.08275	58	C2
GOCC_MITOCHONDRION	2.04422e-41	4.51801e-38	1.67818	0.385604	2.08073	1589	C5
GOMF_METAL_CLUSTER_BINDING	8.26263e-06	0.000330313	0.593325	0.540724	2.07976	65	C5
REACTOME_MATURATION_OF_SARS_COV_2_SPIKE_PROTEIN	8.56226e-05	0.00070514	0.538434	0.638892	2.07964	29	C2
REACTOME_HCMV_EARLY_EVENTS	4.65064e-06	4.87743e-05	0.610527	0.531481	2.07949	71	C2
WP_CHOLESTEROL_METABOLISM_WITH_BLOCH_AND_KANDUTSCHRUSSELL_PATHWAYS	4.07255e-05	0.000354663	0.557332	0.575729	2.07918	47	C2
GOMF_UNFOLDED_PROTEIN_BINDING	2.9264e-07	1.68934e-05	0.674963	0.487392	2.07755	120	C5
GOBP_REGULATION_OF_MITOTIC_NUCLEAR_DIVISION	2.79082e-07	1.63548e-05	0.674963	0.492578	2.07738	111	C5
REACTOME_FANCONI_ANEMIA_PATHWAY	9.05614e-05	0.00074293	0.538434	0.606062	2.07692	37	C2
WP_NSP1_FROM_SARSCOV2_INHIBITS_TRANSLATION_INITIATION_IN_THE_HOST_CELL	0.000183385	0.00143067	0.518848	0.731989	2.07649	17	C2
REACTOME_RNA_POLYMERASE_II_TRANSCRIBES_SNRNA_GENES	9.90058e-06	9.77164e-05	0.593325	0.522057	2.07411	76	C2
GOBP_MITOCHONDRIAL_GENE_EXPRESSION	7.98194e-07	4.14391e-05	0.659444	0.500915	2.07392	98	C5
GOBP_NUCLEAR_TRANSCRIBED_MRNA_CATABOLIC_PROCESS_EXONUCLEOLYTIC	0.000356508	0.00843353	0.498493	0.720672	2.0734	18	C5
BIOCARTA_G1_PATHWAY	0.000249798	0.00188637	0.498493	0.643213	2.07308	28	C2
REACTOME_PROCESSIVE_SYNTHESIS_ON_THE_LAGGING_STRAND	0.000113157	0.000919997	0.538434	0.756494	2.07238	15	C2
HP_ADENOCARCINOMA_OF_THE_INTESTINES	0.000101528	0.00289806	0.538434	0.601577	2.07017	38	C5
REACTOME_REGULATION_OF_TP53_ACTIVITY_THROUGH_PHOSPHORYLATION	3.19404e-06	3.50573e-05	0.627257	0.507126	2.07008	89	C2
GOBP_REGULATION_OF_CELLULAR_MACROMOLECULE_BIOSYNTHETIC_PROCESS	1.23935e-20	3.91307e-18	1.17789	0.402198	2.06999	689	C5
HP_NONIMMUNE_HYDROPS_FETALIS	6.88732e-05	0.0020852	0.538434	0.574523	2.06944	46	C5
REACTOME_COOPERATION_OF_PREFOLDIN_AND_TRIC_CCT_IN_ACTIN_AND_TUBULIN_FOLDING	0.000149964	0.00118299	0.518848	0.61809	2.06941	33	C2
GOMF_TRANSLATION_INITIATION_FACTOR_BINDING	0.000276181	0.00675007	0.498493	0.628062	2.06815	31	C5
GOCC_TRANSLATION_PREINITIATION_COMPLEX	0.000385971	0.00902017	0.498493	0.718833	2.0681	18	C5
REACTOME_GLUCOSE_METABOLISM	3.41623e-06	3.71121e-05	0.627257	0.506577	2.06784	89	C2
KEGG_PROTEIN_EXPORT	0.000225099	0.00171614	0.518848	0.663883	2.06636	24	C2
GOCC_COPI_COATED_VESICLE_MEMBRANE	0.000397756	0.0092259	0.498493	0.718161	2.06617	18	C5
HP_PAROXYSMAL_INVOLUNTARY_EYE_MOVEMENTS	0.000107825	0.00302751	0.538434	0.600282	2.06572	38	C5
RIZ_ERYTHROID_DIFFERENTIATION	6.28898e-06	6.41597e-05	0.610527	0.514844	2.06529	80	C2
NGO_MALIGNANT_GLIOMA_1P_LOH	0.000131222	0.00104813	0.518848	0.768523	2.06512	14	C2
GOBP_CHROMOSOME_CONDENSATION	7.22205e-05	0.00216956	0.538434	0.609059	2.06495	36	C5
REACTOME_UNWINDING_OF_DNA	0.00019671	0.00152342	0.518848	0.800806	2.06467	12	C2
GOBP_REGULATION_OF_PROTEASOMAL_UBIQUITIN_DEPENDENT_PROTEIN_CATABOLIC_PROCESS	1.97054e-07	1.18624e-05	0.690132	0.478262	2.06444	133	C5
GOBP_ELECTRON_TRANSPORT_CHAIN	6.09757e-08	3.99727e-06	0.704976	0.46129	2.06442	163	C5
REACTOME_SIGNALING_BY_TGF_BETA_RECEPTOR_COMPLEX	5.03047e-06	5.23267e-05	0.610527	0.52239	2.06415	74	C2
HP_LEUKODYSTROPHY	1.52362e-06	7.53099e-05	0.643552	0.494817	2.06294	103	C5
CAIRO_HEPATOBLASTOMA_UP	2.01585e-09	3.50626e-08	0.774939	0.449932	2.06265	203	C2
REACTOME_INFECTIOUS_DISEASE	2.09376e-23	1.14904e-21	1.25451	0.392335	2.06257	840	C2
REACTOME_TP53_REGULATES_TRANSCRIPTION_OF_CELL_CYCLE_GENES	6.03737e-05	0.000508385	0.557332	0.569118	2.06213	48	C2
GOBP_MITOTIC_G2_M_TRANSITION_CHECKPOINT	3.20383e-05	0.0010846	0.557332	0.570349	2.06187	47	C5
GOBP_PROTEIN_INSERTION_INTO_MITOCHONDRIAL_INNER_MEMBRANE	0.000164229	0.00436562	0.518848	0.782475	2.0618	13	C5
CHEN_HOXA5_TARGETS_9HR_DN	0.000162549	0.00127594	0.518848	0.594293	2.06169	39	C2
GOBP_PROTEIN_LOCALIZATION_TO_NUCLEUS	1.48664e-10	1.78294e-08	0.826657	0.430621	2.06104	288	C5
GOBP_CYTOCHROME_COMPLEX_ASSEMBLY	0.000169851	0.0044796	0.518848	0.616383	2.06074	33	C5
GOMF_PROTON_TRANSPORTING_ATP_SYNTHASE_ACTIVITY_ROTATIONAL_MECHANISM	0.000644425	0.0138471	0.477271	0.73686	2.06015	16	C5
GOMF_ATP_DEPENDENT_ACTIVITY_ACTING_ON_DNA	1.60906e-06	7.85292e-05	0.643552	0.494082	2.05988	103	C5
ACEVEDO_LIVER_CANCER_UP	2.55655e-25	1.53538e-23	1.30309	0.391002	2.05987	935	C2
GOBP_POSITIVE_REGULATION_OF_DNA_BIOSYNTHETIC_PROCESS	5.89341e-06	0.00024333	0.610527	0.523726	2.05919	73	C5
GOBP_RECOMBINATIONAL_REPAIR	2.9267e-08	2.08659e-06	0.733762	0.462385	2.05908	159	C5
CHIARADONNA_NEOPLASTIC_TRANSFORMATION_KRAS_UP	2.67358e-07	3.44534e-06	0.674963	0.476188	2.05797	130	C2
ONKEN_UVEAL_MELANOMA_UP	7.61072e-22	3.67044e-20	1.21254	0.394226	2.05658	766	C2
GOBP_RRNA_TRANSCRIPTION	0.000213414	0.00538619	0.518848	0.629229	2.05648	30	C5
REACTOME_NUCLEOTIDE_BIOSYNTHESIS	0.000213691	0.0016423	0.518848	0.797551	2.05628	12	C2
REACTOME_CONDENSATION_OF_PROMETAPHASE_CHROMOSOMES	0.000152798	0.00120386	0.518848	0.815747	2.05625	11	C2
HP_ABNORMALITY_OF_THE_THENAR_EMINENCE	0.000213414	0.00538619	0.518848	0.629136	2.05618	30	C5
RAMALHO_STEMNESS_UP	5.78008e-09	9.508e-08	0.761461	0.452757	2.0558	189	C2
GOBP_REGULATION_OF_PROTEASOMAL_PROTEIN_CATABOLIC_PROCESS	2.24316e-08	1.62929e-06	0.733762	0.454925	2.05578	179	C5
GOCC_NUCLEOID	7.6334e-05	0.00226238	0.538434	0.57548	2.05414	44	C5
GOCC_MITOTIC_SPINDLE	5.80142e-08	3.83563e-06	0.719513	0.463358	2.05399	155	C5
WP_COHESIN_COMPLEX_CORNELIA_DE_LANGE_SYNDROME	8.41431e-05	0.000693854	0.538434	0.609272	2.05368	34	C2
TARTE_PLASMA_CELL_VS_B_LYMPHOCYTE_UP	5.21679e-06	5.40001e-05	0.610527	0.513949	2.05325	79	C2
GOBP_REGULATION_OF_CELLULAR_PROTEIN_CATABOLIC_PROCESS	3.81358e-10	4.18438e-08	0.814036	0.436394	2.05297	246	C5
REACTOME_CHROMATIN_MODIFYING_ENZYMES	2.99918e-09	5.10501e-08	0.774939	0.447811	2.05293	203	C2
GOMF_CATALYTIC_ACTIVITY_ACTING_ON_A_NUCLEIC_ACID	8.73667e-17	1.85157e-14	1.05746	0.404122	2.0525	560	C5
WIERENGA_PML_INTERACTOME	9.12125e-05	0.000747309	0.538434	0.584961	2.05189	41	C2
REACTOME_PROTEIN_FOLDING	1.76166e-06	2.02798e-05	0.643552	0.496991	2.0518	96	C2
KALMA_E2F1_TARGETS	0.000158406	0.00124649	0.518848	0.813885	2.05156	11	C2
REACTOME_HCMV_INFECTION	2.49285e-06	2.78412e-05	0.627257	0.498886	2.05125	94	C2
GOBP_NEGATIVE_REGULATION_OF_PROTEIN_MODIFICATION_BY_SMALL_PROTEIN_CONJUGATION_OR_REMOVAL	2.29211e-06	0.000106172	0.627257	0.501004	2.04941	91	C5
REACTOME_PERK_REGULATES_GENE_EXPRESSION	0.00028404	0.00211238	0.498493	0.619494	2.04648	31	C2
MORI_PLASMA_CELL_UP	7.85471e-05	0.000651082	0.538434	0.555004	2.04606	52	C2
GRAESSMANN_APOPTOSIS_BY_DOXORUBICIN_DN	4.11073e-41	5.23379e-39	1.672	0.377602	2.04589	1722	C2
GOBP_REGULATION_OF_HISTONE_H3_K4_METHYLATION	0.000131436	0.00361179	0.518848	0.594482	2.04576	38	C5
REACTOME_MISMATCH_REPAIR	0.000189768	0.00147505	0.518848	0.746358	2.04461	15	C2
GOBP_POSTREPLICATION_REPAIR	0.000118719	0.00330938	0.538434	0.607794	2.04424	34	C5
GOCC_PROTEASOME_CORE_COMPLEX	0.000568641	0.0124964	0.477271	0.710477	2.04406	18	C5
ZHU_CMV_ALL_UP	1.94929e-06	2.22826e-05	0.627257	0.488997	2.04356	103	C2
GOBP_CELL_REDOX_HOMEOSTASIS	0.000150072	0.00401689	0.518848	0.597719	2.04323	37	C5
WEST_ADRENOCORTICAL_TUMOR_MARKERS_UP	0.000390538	0.00280289	0.498493	0.672583	2.04169	22	C2
REACTOME_CITRIC_ACID_CYCLE_TCA_CYCLE	0.000390538	0.00280289	0.498493	0.672579	2.04168	22	C2
AGUIRRE_PANCREATIC_CANCER_COPY_NUMBER_DN	3.27847e-10	6.21153e-09	0.814036	0.440244	2.04156	229	C2
ELVIDGE_HIF1A_TARGETS_UP	1.71138e-05	0.00015998	0.57561	0.529589	2.04099	66	C2
WHITFIELD_CELL_CYCLE_M_G1	1.36499e-06	1.60918e-05	0.643552	0.479679	2.04078	119	C2
YAO_TEMPORAL_RESPONSE_TO_PROGESTERONE_CLUSTER_7	9.02674e-06	8.97879e-05	0.593325	0.521469	2.04031	71	C2
GOCC_METHYLOSOME	0.000438341	0.0100468	0.498493	0.790246	2.0402	12	C5
GOCC_ANAPHASE_PROMOTING_COMPLEX	0.000402251	0.0093162	0.498493	0.683547	2.04007	21	C5
GOBP_REGULATION_OF_DNA_BIOSYNTHETIC_PROCESS	6.91419e-07	3.65083e-05	0.659444	0.479817	2.04007	119	C5
MINGUEZ_LIVER_CANCER_VASCULAR_INVASION_UP	0.00028728	0.00213149	0.498493	0.791214	2.03994	12	C2
GOBP_DNA_METABOLIC_PROCESS	2.85969e-23	1.19574e-20	1.24623	0.390342	2.03979	868	C5
KUMAMOTO_RESPONSE_TO_NUTLIN_3A_DN	9.99153e-05	0.000815463	0.538434	0.860575	2.03972	9	C2
GOCC_NUCLEAR_REPLICATION_FORK	0.00032419	0.00775201	0.498493	0.632818	2.03965	28	C5
TIMOFEEVA_GROWTH_STRESS_VIA_STAT1_DN	0.0004568	0.00322037	0.498493	0.730953	2.03914	16	C2
MOREIRA_RESPONSE_TO_TSA_UP	0.000453378	0.00320221	0.498493	0.632508	2.03858	28	C2
YAMAZAKI_TCEB3_TARGETS_DN	9.27347e-09	1.47587e-07	0.74774	0.447107	2.03823	195	C2
GOCC_U2_TYPE_CATALYTIC_STEP_2_SPLICEOSOME	0.000305534	0.0073743	0.498493	0.623526	2.03784	30	C5
CONCANNON_APOPTOSIS_BY_EPOXOMICIN_DN	7.9081e-08	1.10644e-06	0.704976	0.458111	2.03777	162	C2
[truncated: 1,335 more rows]

## Sheet: Supplementary Table 7
Supplementary Table 7: Fast gene set enrichment analysis of genes enriched with chromosome 8 amplification in a cohort of 100 EwS (Cohort 2; only statistically significant positively enriched genes shown)
[truncated: 110 more rows]

[truncated: 11 more sheets: Supplementary Table 8, Supplementary Table 9, Supplementary Table 10, Supplementary Table 11, Supplementary Table 12, Supplementary Table 13, Supplementary Table 14, Supplementary Table 15, Supplementary Table 16, Supplementary Table 17, Supplementary Table 18]
