# Supplementary material for: High 4E-BP1 expression associates with chromosome 8 gain and CDK4/6 sensitivity in Ewing sarcoma
Source: J Clin Invest. 2025 Oct 16;135(24):e187627. doi: 10.1172/JCI187627 (PMC12700544; doi:10.1172/JCI187627)
Supplement: Supporting data values [file jci-135-187627-s289.xlsx]

## Sheet: Figure 1f
No Chr8 Enrichment	Yes Chr8 enrichment
9.81025	10.8968
9.46568	10.4318
9.36663	10.1674
8.92973	10.1617
8.89631	9.87239
8.76811	9.77677
8.66943	9.70283
8.62543	9.68937
8.62326	9.6201
8.56564	9.60041
8.53547	9.58684
8.42332	9.57531
8.40397	9.51525
8.33874	9.48808
8.33716	9.46728
8.33633	9.45823
8.32799	9.35007
8.32394	9.34796
8.30762	9.32929
8.27066	9.32796
8.22243	9.28019
8.21956	9.27852
8.21382	9.26165
8.20984	9.25209
8.17668	9.22023
8.16674	9.20719
8.12181	9.17789
8.10548	9.13509
8.1003	9.12599
8.09978	9.09321
8.09688	9.08477
8.05566	9.06904
8.02846	9.04801
8.0015	9.00583
7.99235	8.94693
7.92277	8.92827
7.89548	8.92075
7.88243	8.91719
7.87895	8.88072
7.87788	8.87449
7.87704	8.85757
7.87608	8.84802
7.80763	8.8363
7.80744	8.82133
7.80682	8.78928
7.80436	8.78315
7.8008	8.77703
7.80002	8.77462
7.76664	8.75594
7.76648	8.7493
7.76416	8.74216
7.74939	8.73057
7.73429	8.71393
7.72325	8.69915
7.71379	8.69805
7.68253	8.69605
7.62445	8.68746
7.61739	8.68328
7.59584	8.68151
7.57196	8.66048
7.56508	8.65725
7.56357	8.60044
7.55742	8.59898
7.54507	8.58171
7.51538	8.57696
7.49815	8.55274
7.46256	8.54645
7.43022	8.54298
7.42282	8.50797
7.40353	8.48091
7.40103	8.47709
7.2882	8.45729
7.28501	8.45145
7.20481	8.44138
7.17746	8.41755
7.10075	8.40508
6.95132	8.38895
6.75995	8.37656
6.7318	8.36231
	8.34655
	8.32862
	8.32362
	8.31884
	8.29816
	8.29194
	8.28684
	8.27419
	8.2396
	8.21072
	8.20726
	8.18236
	8.17157
	8.14563
	8.14488
	8.10232
	8.08693
	8.07915
	8.07262
	8.0708
	8.05664
	8.01616
	7.98491
	7.97581
	7.96058
	7.86104
	7.84048
	7.80848
	7.7413
	7.66184
	7.6483
	7.6249
	7.62304
	7.61776
	7.46711
	7.4569
	7.36368
	7.25263

## Sheet: Figure 1g
No Chr8 CN Gain	Yes Chr8 gain
1.1375	2.86196
3.42358	4.02148
3.41819	2.89336
2.774	3.65306
4.20789	3.23419
2.80735	5.8009
2.37016	5.71425
3.79805	3.09761
2.1635	4
3.36317	3.67807
2.40599	3.39232
1.29866	3.83188
2.96162	4.0009
2.75489	3.91743
3.79805	4.16591
3.80632	3.7939
2.25701	3.08746
2.96717	4.75328
3.40054	3.76129
2.91073	3.91934
3.13914	3.849
3.57652	3.72247
3.21412	2.63227
4.19456	3.26153
3.42358	4.17632
3.30889	3.98914
3.36317	2.80941
2.9279	4.20242
3.37573	2.51854
2.23573	3.16832
3.18745	3.03914
2.96162	2.48543
3.60526	2.9782
2.47768	3.8846
4.23573	4.24565
2.82171	4.53916
3.53356	3.63459
1.73118	5.41041
1.34483	4.0063
1.69153	4.04439
2.1177	3.67243
2.59216	4.48929
0.757023	4.5404
1.57531	4.97636
3.18269	3.32337
3.33342	4.90497
2.74631	4.68818
	4.53978
	3.01257
	4.51159
	1.58496
	3.50589

## Sheet: Figure 3a
A673	A673	A673	SK-N-MC	SK-N-MC	SK-N-MC	TC-71	TC-71	TC-71
shCtr	sh4E_BP1_1	sh4E_BP1_2	shCtr	sh4E_BP1_1	sh4E_BP1_2	shCtr	sh4E_BP1_1	sh4E_BP1_2
98.025	37.367	32.327	97.938	32.169	79.877	93.421	9.805	63.426
104.651	66.78	65.818	80.128	48.25	88.757	147.11	29.965	59.524
104.261	49.41	55.519	104.706	40.665	53.602	110.106	10.384	63.426
98.106	38.311	52.476	112.381	44.95	82.838		4.332	57.137
106.762	60.8	55.442	94.521	52.28	85.532		48.558	60.194
	61.616	65.68	81.818	42.797	79.058
	64.192	66.308		45.87	68.852
	62.162	56.863		37.799	54.95
					74.419

## Sheet: Figure 3b
A673	A673	A673	SK-N-MC	SK-N-MC	SK-N-MC
shCtr	sh4E_BP1_1	sh4E_BP1_2	shCtr	sh4E_BP1_1	sh4E_BP1_2
57.712	0	7.396	78.907	7.143	25.943
67.681	0	1.568	79.993	0.665	56.685
165.387	4.502	4.669	88.952	5.276	15.207
135.256	8.396	3.19	102.919	57.466	58.925
93.068		5.786		0
				14.469

## Sheet: Figure 3c
A673	A673	A673	SK-N-MC	SK-N-MC	SK-N-MC	TC-71	TC-71	TC-71
shCtr	sh4E_BP1_1	sh4E_BP1_2	shCtr	sh4E_BP1_1	sh4E_BP1_2	shCtr	sh4E_BP1_1	sh4E_BP1_2
120.852	30.017	21.918	92.276	24.433	68.095	115.211	0.655	58.043
92.532	32.237	35.574	87.433	39.197	64.865	108.931	48.395	55.604
86.706	37.903	35.409	93.952	41.702	73.27	111.02	46.941	64.482
	30.414	21.473		33.722	52.885		32.583	62.314
				34.554	66.276		22.545	54.51

## Sheet: Figure 3e
A673	A673	A673	A673	A673	A673
shCtr	shCtr	sh4E_BP1_1	sh4E_BP1_1	sh4E_BP1_2	sh4E_BP1_2
DOX (-)	DOX (+)	DOX (-)	DOX (+)	DOX (-)	DOX (+)
94.4882	153.543	105.495	97.8022	85.6269	53.0071
72.1785	120.735	109.89	75.8242	90.5199	70.948
112.861	124.672	78.022	53.8462	81.5494	79.103
94.4882	114.173	83.5165	63.7363	103.568	63.6086
125.984	114.173	102.198	71.4286	100.306	42.4057
	145.669	87.9121	62.6374	134.557	59.5311
		132.967	82.4176	106.014	44.8522
			103.297	97.8593	41.5902

## Sheet: Figure 4a
A673	A673	A673	A673	A673	A673
Palbociclib	Palbociclib	Palbociclib	Ribociclib	Ribociclib	Ribociclib
shCtr	sh4E_BP1_1	sh4E_BP1_2	shCtr	sh4E_BP1_1	sh4E_BP1_2
71.7976	311.35	219.231	109.384	377.907	166.276
109.972	435.419	432.182	40.5941	387.046	175.14
98.9872	252	160.821	224.067	191.131	147.504
151.276	231.261	153.998	149.414	258.409	366.681
147.46	372.115	201.781	59.0076	328.376	688.764
	558.84	161.615		587.48	340.263

## Sheet: Figure 4b
Palboclib	Palboclib	Palboclib	Palboclib	Ribociclib	Ribociclib	Ribociclib	Ribociclib
A-673	TC-71	CHLA-10	EW-22	A-673	TC-71	CHLA-10	EW-22
0.8438	0.3689	4.876	4.562	3.002	0.3174	9.231	5.7
1.085	0.462	4.584	4.369	3.407	0.5576	11.62	4.94
3.436	1.66	7.137	8.742	5.21	2.359	15.62	6.758
3.725	1.411	4.06	7.364	6.377	2.362	12.86	6.512

## Sheet: Figure 4c
Time after start of treatment (d)	0	2	4	6	8	11	13	15	17	20	22	24	27	29
PLUS DOX PALBO	75	147.875	68.75	75	126	126	90.75	40	62.5	98.3125	105.875	87.5	75	84.27
PLUS DOX PALBO	0.5	4	0.5	4	4	4	32	32	32	32	32	68.75	108	137.312
PLUS DOX PALBO	126	62.5	32	60.75	48	83.1875	45.5625	32	13.5
PLUS DOX PALBO	55.6875	0.5	45.5625	0.5
PLUS DOX PALBO	13.5	4	13.5	4	4
PLUS DOX PALBO	62.5	48	21.4375	13.5
PLUS DOX PALBO	68.75	90.75	70.304	75	90.75	90.75	75	93.75	70.875	70.875	87.5	105.875	135	108
PLUS DOX PALBO	32	0.5	13.5	13.5	32	4	4	13.5	13.5	13.5	13.5	22.5	18	18
PLUS DOX Vehicle	117	75	83.1875	137.312	50.625	62.5	50.625	32	40	40	126	126	126	135
PLUS DOX Vehicle	0.5	13.5	0.5	21.4375	13.5	13.5	13.5	13.5	13.5	13.5	13.5	13.5	13.5	13.5
PLUS DOX Vehicle	90.75	55.6875	77.2475	23.328	19.652	13.5	13.5	13.5	13.5	13.5	13.5	13.5	108	117
PLUS DOX Vehicle	0.5	0.5	0.5	0.5	0.5	0.5	0.5	0.5	0.5	0.5	0.5	13.5	13.5	13.5
PLUS DOX Vehicle	83.1875	105.875	83.1875	133.12	40	32	80.19	32	40	13.5	13.5	13.5	48	75.9375
PLUS DOX Vehicle	13.5	4	32	13.5	32	4	21.4375	18	18	32	40	40	40	32
PLUS DOX Vehicle	83.1875	83.1875	62.5	75	119.164	108	4	4	4	4	32	45.5625	45.5625	98.315
PLUS DOX Vehicle	90.75	90.75	62.5	42.4	66.25	66.25	39.69	48	62.5	45.5625	62.5	55.6875	40	62.5
Minus DOX Vehicle	108	83.1875	117	97.47	87.48	75	137.312	126	147.875	196	239.062	221.812	445.5	496.375
Minus DOX Vehicle	45.5625	40	62.5	83.1875	62.5	81.25	78.75	87.5	105.875	162	196	272	425.27	1008
Minus DOX Vehicle	68.75	62.5	57.6	87.079	75	126	108	108	117	196	196	343.188	575	859.625
Minus DOX Vehicle	65.8125	45.5625	36	90.75	90.75	144	144	144	162	196	473.812	379.312	1149.2	1421
Minus DOX Vehicle	21.4375	32	32	36	44	40	80.19	75	75	144	169	208.25	309.375	859.625
Minus DOX Vehicle	75	90.75	144	121.838	153	179.562	126	144	169	169	323.438	323.438	526.5	786.5
Minus DOX Vehicle	0.5	0.5	4	21.4375	40	55.6875	55.6875	55.6875	50.625	50.625	126	126	171.5	225
Minus DOX Vehicle	62.5	75	81.12	108	117	126	126	126	126	126	137.312	171.5	153	190.125
Minus DOX Palbociclib	75	98.3125	75	75	55.47	48	24.5	45.5625	45.5625	45.5625	68.75	62.5	40	48
Minus DOX Palbociclib	98.3125	50.625	28.88	13.5	36	45.5625	32	13.5	32	32	62.5	45.5625	45.5625	32
Minus DOX Palbociclib	4
Minus DOX Palbociclib	60.75	90.75	48.668	4	0.5	4	32	32	32	32	32	32	13.5	13.5
Minus DOX Palbociclib	75	83.1875	40	13.5	13.5	32	18	32	32	32	55.6875	68.75	13.5	18
Minus DOX Palbociclib	0.5
Minus DOX Palbociclib	32	21.4375	13.5	27.38	13.5	6	6	18	18	18	18	18	13.5	4
Minus DOX Palbociclib	62.5	62.5	50.625	51.9115	65

## Sheet: Figure 4e
DOX (-)	DOX (-)	DOX (+)	DOX (+)
Vehicle	Palbociclib	Vehicle	Palbociclib
91.6129	30.5376	73.5484	27.0968
89.0323	19.7849	12.9032	4.30108
74.8387	12.9032	21.9355
87.7419		77.4194
98.0645		90.3226
120		85.1613
110.968		33.5484
127.742

[truncated: 19 more sheets: Figure 4f, Supp. Figure 1b, Supp. Figure 1d, Supp. Figure 1e, Supp. Figure 2a, Supp. Figure 2b, Supp. Figure 2c, Supp. Figure 2d, Supp. Figure 3a, Supp. Figure 3c, Supp. Figure 3d, Supp. Figure 4c, Supp. Figure 4d, Supp. Figure 4g, Supp. Figure 4i, Supp. Figure 4j, Supp. Figure 4k, Supp. Figure 4l, Supp. Figure 4m]
